# Supplementary material for: LIMK2 promotes the metastatic progression of triple-negative breast cancer by activating SRPK1
Source: Oncogenesis. 2020 Aug 28;9(8):77. doi: 10.1038/s41389-020-00263-1 (PMC7455732; doi:10.1038/s41389-020-00263-1)
Supplement: Supplementary file 2 — Table S1 [file 41389_2020_263_MOESM2_ESM.xlsx]

## Sheet: BC081120e Specs
Name	BC081120e
Description	Breast cancer array with adjacent normal breast tissue, including pathology grade, TNM, clinical stage and IHC markers (ER, PR and Her-2), 110 cases/110 cores, replacing BC081120d
Panel	Breast carcinoma microarray with adjacent normal breast tissue, containing 100 cases of invasive ductal carcinoma, 10 adjacent normal breast tissue, single core per case
Price	255
Cases
Cores
Diameter	5
Rows	11
Columns	10
Position	No.	Age	Sex	Organ/Anatomic Site	Pathology diagnosis	TNM	Grade	Stage	Type	Tissue ID.	ER	PR	HER2	Quantity	Intensity
A1	1	40	F	Breast	Invasive ductal carcinoma	T2N0M0	2	IIA	Malignant	Fmg020761	-	+	3+	0	0
A2	2	45	F	Breast	Invasive ductal carcinoma	T2N0M0	2	IIA	Malignant	Fmg010622	++	+++	0	0	0
A3	3	46	F	Breast	Invasive ductal carcinoma	T2N0M0	2	IIA	Malignant	Fmg040237	+++	++	0	2	m	SCORING SYSTEM
A4	4	69	F	Breast	Invasive ductal carcinoma	T2N1M0	2	IIB	Malignant	Fmg130003	-	-	0	3	m	Quantity (% LIMK2 positive cells)	Intensity (LIMK2 staining Intensity)
A5	5	45	F	Breast	Invasive ductal carcinoma	T1N0M0	2	IA	Malignant	Fmg100001	+++	+++	1+	3	w	0=<25%	0= No Staining
A6	6	44	F	Breast	Invasive ductal carcinoma	T1N0M0	2	IA	Malignant	Fmg010733	+++	+++	0	0	0	1=25-50%	W = weak
A7	7	45	F	Breast	Invasive ductal carcinoma	T2N1M0	2	IIB	Malignant	Fmg120154	+	-	3+	2	m	2=50-75%	M = moderate
A8	8	53	F	Breast	Invasive ductal carcinoma	T2N0M0	2	IIA	Malignant	Fmg020031	-	-	0	3	m	3=>75%	S = strong
A9	9	46	F	Breast	Invasive ductal carcinoma	T2N0M0	2	IIA	Malignant	Fmg020090	+++	+++	0	0	0
A10	10	41	F	Breast	Invasive ductal carcinoma	T2N0M0	2	IIA	Malignant	Fmg020037	-	-	0	0	0
B1	11	43	F	Breast	Invasive ductal carcinoma	T1N1M0	3	IB	Malignant	Fmg080098	-	-	0	2	m
B2	12	45	F	Breast	Invasive ductal carcinoma	T2N1M0	2	IIB	Malignant	Fmg020179	+++	++	3+	2	m
B3	13	37	F	Breast	Invasive ductal carcinoma	T2N0M0	2	IIA	Malignant	Fmg030639	+++	+	0	0	0
B4	14	63	F	Breast	Invasive ductal carcinoma	T2N0M0	1--2	IIA	Malignant	Fmg020081	+++	+++	0	0	0
B5	15	65	F	Breast	Invasive ductal carcinoma	T2N0M0	1--2	IIA	Malignant	Fmg020082	+++	-	0	0	0
B6	16	43	F	Breast	Invasive ductal carcinoma	T1N1M0	2	IB	Malignant	Fmg100066	+++	+	0	2	m
B7	17	44	F	Breast	Invasive ductal carcinoma	T2N0M0	2	IIA	Malignant	Fmg080091	-	-	3+	2	m
B8	18	34	F	Breast	Invasive ductal carcinoma	T4N0M0	2	IIIB	Malignant	Fmg020190	+++	+	0	0	0
B9	19	48	F	Breast	Invasive ductal carcinoma	T2N0M0	3	IIA	Malignant	Fmg040118	+++	+++	2+	1	w
B10	20	62	F	Breast	Invasive ductal carcinoma	T3N1M0	2	IIIA	Malignant	Fmg140037	+++	-	2+	3	s
C1	21	44	F	Breast	Invasive ductal carcinoma	T2N1M0	2	IIB	Malignant	Fmg020770	+	-	3+	0	0
C2	22	67	F	Breast	Invasive ductal carcinoma	T2N0M0	2	IIA	Malignant	Fmg010624	+++	+++	0	0	0
C3	23	55	F	Breast	Invasive ductal carcinoma	T2N0M0	2	IIA	Malignant	Fmg040104	+++	-	0	1	w
C4	24	57	F	Breast	Invasive ductal carcinoma	T2N0M0	2	IIA	Malignant	Fmg040001	+++	+++	3+	1	w
C5	25	63	F	Breast	Invasive ductal carcinoma	T2N0M0	2	IIA	Malignant	Fmg110044	+++	-	0	1	m
C6	26	39	F	Breast	Invasive ductal carcinoma	T2N1M0	2	IIB	Malignant	Fmg130073	+++	-	3+	0	0
C7	27	42	F	Breast	Invasive ductal carcinoma	T2N0M0	2	IIA	Malignant	Fmg030482	+++	+++	0	0	0
C8	28	40	F	Breast	Invasive ductal carcinoma	T2N0M0	2	IIA	Malignant	Fmg030496	+++	+++	1+	3	m
C9	29	42	F	Breast	Invasive ductal carcinoma	T2N0M0	2	IIA	Malignant	Fmg030501	+	-	3+	2	w
C10	30	32	F	Breast	Invasive ductal carcinoma	T2N0M0	2	IIA	Malignant	Fmg010613	-	-	0	0	0
D1	31	52	F	Breast	Invasive ductal carcinoma	T3N0M0	2	IIB	Malignant	Fmg130041	+++	+++	0	2	w
D2	32	48	F	Breast	Invasive ductal carcinoma	T2N0M0	2	IIA	Malignant	Fmg030645	+++	+++	0	2	m
D3	33	54	F	Breast	Invasive ductal carcinoma (sparse)	T2N1M0	2	IIB	Malignant	Fmg100050	+++	-	0	2	m
D4	34	47	F	Breast	Invasive ductal carcinoma	T3N2M0	2	IIIA	Malignant	Fmg040661	+	-	0	0	0
D5	35	46	F	Breast	Invasive ductal carcinoma	T3N0M0	2	IIB	Malignant	Fmg040074	+++	+++	3+	3	m
D6	36	68	F	Breast	Invasive ductal carcinoma	T2N0M0	2	IIA	Malignant	Fmg010735	+++	+++	0	0	0
D7	37	53	F	Breast	Invasive ductal carcinoma	T2N0M0	2	IIA	Malignant	Fmg010310	-	-	0	0	0
D8	38	58	F	Breast	Invasive ductal carcinoma	T2N1M0	2	IIB	Malignant	Fmg090029	-	-	0	1	w
D9	39	42	F	Breast	Invasive ductal carcinoma	T3N0M0	2	IIB	Malignant	Fmg050032	-	-	3+	1	w
D10	40	34	F	Breast	Intraductal carcinoma	T3N0M0	2	IIB	Malignant	Fmg040048	+++	++	3+	1	m
E1	41	47	F	Breast	Invasive ductal carcinoma	T3N0M0	2	IIB	Malignant	Fmg010671	+++	+++	0	0	0
E2	42	42	F	Breast	Invasive ductal carcinoma	T3N0M0	2	IIB	Malignant	Fmg040768	+	-	3+	0	0
E3	43	48	F	Breast	Invasive ductal carcinoma	T4N2M0	2	IIIB	Malignant	Fmg010531	++	+++	0	2	w
E4	44	32	F	Breast	Invasive ductal carcinoma	T2N1M0	2	IIB	Malignant	Fmg030523	+++	+	0	0	0
E5	45	52	F	Breast	Invasive ductal carcinoma	T2N1M0	2	IIB	Malignant	Fmg060191	-	-	0	2	m
E6	46	37	F	Breast	Invasive ductal carcinoma	T2N1M0	3	IIB	Malignant	Fmg010612	-	-	0	0	0
E7	47	74	F	Breast	Invasive ductal carcinoma	T2N0M0	3	IIA	Malignant	Fmg030477	-	-	0	0	0
E8	48	46	F	Breast	Invasive ductal carcinoma (sparse)	T1N0M0	2	IA	Malignant	Fmg010358	+	+	0	0	0
E9	49	48	F	Breast	Invasive ductal carcinoma	T2N1M0	2	IIB	Malignant	Fmg050026	+++	+++	0	0	0
E10	50	51	F	Breast	Invasive ductal carcinoma	T3N1M0	3	IIIA	Malignant	Fmg010604	-	-	3+	0	0
F1	51	52	F	Breast	Invasive ductal carcinoma	T2N2M0	2	IIIA	Malignant	Fmg010536	+++	+	3+	0	0
F2	52	51	F	Breast	Invasive ductal carcinoma	T2N2M0	2	IIIA	Malignant	Fmg010643	+	-	0	0	0
F3	53	46	F	Breast	Invasive ductal carcinoma	T4N2M0	2	IIIB	Malignant	Fmg030516	+++	-	0	0	0
F4	54	49	F	Breast	Invasive ductal carcinoma	T2N0M0	2	IIA	Malignant	Fmg060181	-	+++	0	0	0
F5	55	46	F	Breast	Invasive ductal carcinoma	T4N0M0	2	IIIB	Malignant	Fmg040082	+	+++	0	0	0
F6	56	69	F	Breast	Invasive ductal carcinoma	T3N0M0	2	IIB	Malignant	Fmg020184	-	+	0	0	0
F7	57	45	F	Breast	Invasive ductal carcinoma	T4N1M0	2	IIIB	Malignant	Fmg020562	-	+	0	1	m
F8	58	50	F	Breast	Invasive ductal carcinoma	T4N1M0	3	IIIB	Malignant	Fmg040675	+++	-	0	3	m
F9	59	49	F	Breast	Invasive ductal carcinoma	T2N0M0	3	IIA	Malignant	Fmg040125	+++	+++	0	3	m
F10	60	40	F	Breast	Invasive ductal carcinoma	T1CN0M0	2	IA	Malignant	Fmg020028	-	+	3+	0	0
G1	61	60	F	Breast	Invasive ductal carcinoma	T1N0M0	2	IA	Malignant	Fmg100010	++	++	0	3	m
G2	62	49	F	Breast	Invasive ductal carcinoma	T2N0M0	2	IIA	Malignant	Fmg010492	++	-	0	0	0
G3	63	50	F	Breast	Invasive ductal carcinoma	T2N1M0	2	IIB	Malignant	Fmg080055	-	+	0	0	0
G4	64	64	F	Breast	Invasive ductal carcinoma	T2N0M0	2	IIA	Malignant	Fmg010540	+++	-	3+	2	m
G5	65	59	F	Breast	Invasive ductal carcinoma	T2N0M0	3	IIA	Malignant	Fmg040132	+	-	0	0	0
G6	66	38	F	Breast	Invasive ductal carcinoma	T3N1M0	2	IIIA	Malignant	Fmg100103	++	-	0	0	0
G7	67	56	F	Breast	Invasive ductal carcinoma	T2N1M0	2	IIB	Malignant	Fmg020026	+	-	0	0	0
G8	68	45	F	Breast	Invasive ductal carcinoma	T4N2M0	2	IIIB	Malignant	Fmg010767	*	+++	0	1	w
G9	69	58	F	Breast	Invasive ductal carcinoma	T3N1M0	2	IIIA	Malignant	Fmg140019	-	-	0	1	w
G10	70	29	F	Breast	Invasive ductal carcinoma	T2N0M0	2	IIA	Malignant	Fmg010729	+++	-	3+	0	0
H1	71	47	F	Breast	Invasive ductal carcinoma	T2N1M0	2	IIB	Malignant	Fmg010642	++	+	0	0	0
H2	72	55	F	Breast	Invasive ductal carcinoma	T2N0M0	2	IIA	Malignant	Fmg010943	++	+	3+	3	m
H3	73	45	F	Breast	Invasive ductal carcinoma	T1N0M0	2	IA	Malignant	Fmg010547	-	-	0	0	0
H4	74	55	F	Breast	Invasive ductal carcinoma	T3N2M0	2	IIIA	Malignant	Fmg080090	+++	+++	0	1	w
H5	75	54	F	Breast	Invasive ductal carcinoma	T2N2M0	2	IIIA	Malignant	Fmg100104	+	-	3+	2	m
H6	76	40	F	Breast	Invasive ductal carcinoma	T2N0M0	3	IIA	Malignant	Fmg020035	++	++	0	0	0
H7	77	53	F	Breast	Invasive ductal carcinoma	T2N0M0	3	IIA	Malignant	Fmg020765	+	-	0	0	0
H8	78	46	F	Breast	Invasive ductal carcinoma	T2N0M0	-	IIA	Malignant	Fmg030512	*	*	0	no tumor	no tumor
H9	79	52	F	Breast	Invasive ductal carcinoma	T4CN2M0	3	IIIB	Malignant	Fmg050004	-	-	3+	3	m
H10	80	48	F	Breast	Invasive ductal carcinoma	T4N0M0	2--3	IIIB	Malignant	Fmg030528	+++	+++	0	1	w
I1	81	27	F	Breast	Invasive ductal carcinoma	T2N1M0	3	IIB	Malignant	Fmg040182	+++	-	3+	0	0
I2	82	70	F	Breast	Invasive ductal carcinoma	T2N0M0	2--3	IIA	Malignant	Fmg030520	-	-	0	0	0
I3	83	42	F	Breast	Invasive ductal carcinoma	T2N1M0	3	IIB	Malignant	Fmg130067	-	-	0	1	w
I4	84	31	F	Breast	Invasive ductal carcinoma	T2N0M0	3	IIA	Malignant	Fmg040162	-	-	3+	0	0
I5	85	47	F	Breast	Invasive ductal carcinoma	T2N0M0	3	IIA	Malignant	Fmg120001	+++	+	0	0	0
I6	86	34	F	Breast	Invasive ductal carcinoma	T2N0M0	3	IIA	Malignant	Fmg110075	-	-	0	3	w
I7	87	56	F	Breast	Invasive ductal carcinoma	T2N0M0	3	IIA	Malignant	Fmg020038	+++	++	0	3	w
I8	88	37	F	Breast	Invasive ductal carcinoma	T2N1M0	3	IIB	Malignant	Fmg080106	-	-	3+	0	0
I9	89	43	F	Breast	Invasive ductal carcinoma	T1N0M0	3	IA	Malignant	Fmg020443	+++	++	0	0	0
I10	90	45	F	Breast	Invasive ductal carcinoma	T2N0M0	3	IIA	Malignant	Fmg110115	-	-	0	2	w
J1	91	48	F	Breast	Invasive ductal carcinoma	T2N1M0	3	IIB	Malignant	Fmg100067	+++	-	0	3	w
J2	92	38	F	Breast	Invasive ductal carcinoma	T2N0M0	3	IIA	Malignant	Fmg030644	-	-	0	2	w
J3	93	47	F	Breast	Invasive ductal carcinoma	T2N0M0	3	IIA	Malignant	Fmg110037	-	-	2+	2	m
J4	94	51	F	Breast	Invasive ductal carcinoma	T3N1M0	3	IIIA	Malignant	Fmg100037	-	-	3+	2	m
J5	95	52	F	Breast	Invasive ductal carcinoma	T3N0M0	3	IIB	Malignant	Fmg010755	+	-	3+	3	s
J6	96	43	F	Breast	Invasive ductal carcinoma	T2N1M0	3	IIB	Malignant	Fmg080053	-	-	0	1	w
J7	97	68	F	Breast	Invasive ductal carcinoma	T2N0M0	3	IIA	Malignant	Fmg030432	+++	+	0	0	0
J8	98	30	F	Breast	Invasive ductal carcinoma	T2N2M0	3	IIIA	Malignant	Fmg090030	-	-	3+	3	s
J9	99	46	F	Breast	Invasive ductal carcinoma	T4N0M0	3	IIIB	Malignant	Fmg021845	-	-	0	3	w
J10	100	45	F	Breast	Invasive ductal carcinoma	T3N1M0	3	IIIA	Malignant	Fmg040344	++	+	3+	2	m
K1	101	43	F	Breast	Adjacent normal breast tissue	-	-	-	NAT	Fmg010001	*	*	*	no tissue
K2	102	48	F	Breast	Adjacent normal breast tissue	-	-	-	NAT	Fmg110129	++	++	0	no tissue
K3	103	40	F	Breast	Adjacent normal breast tissue	-	-	-	NAT	Fmg021239	++	++	0	0	0
K4	104	41	F	Breast	Adjacent normal breast tissue（adenosis）	-	-	-	NAT	Fmg140091	*	*	*	0	0
K5	105	38	F	Breast	Adjacent normal breast tissue	-	-	-	NAT	Fmg021401	+	+	0	no tissue
K6	106	29	F	Breast	Adjacent normal breast tissue（adenosis）	-	-	-	NAT	Fmg140093	++	+	0	0	0
K7	107	41	F	Breast	Adjacent normal breast tissue	-	-	-	NAT	Fmg021705	*	*	*	0	0
K8	108	42	F	Breast	Adjacent normal breast tissue（adenosis）	-	-	-	NAT	Fmg020849	*	*	*	2	w to m
K9	109	35	F	Breast	Adjacent normal breast tissue（adenosis）	-	-	-	NAT	Fmg060379	++	*	*	0	0
K10	110	43	F	Breast	Adjacent normal breast tissue（adenosis）	-	-	-	NAT	Fmg100278	++	*	0	0	0
