# Supplementary material for: LIMK2 promotes the metastatic progression of triple-negative breast cancer by activating SRPK1
Source: Oncogenesis. 2020 Aug 28;9(8):77. doi: 10.1038/s41389-020-00263-1 (PMC7455732; doi:10.1038/s41389-020-00263-1)
Supplement: Supplementary file 3 — Table S2 [file 41389_2020_263_MOESM3_ESM.xlsx]

## Sheet: Sheet1
YTMA-311	Surgical Number	Row	Col.	Tissue on TMA	Quantity-PM	Intensity-PM
	S11-00993 02-35	1	1	Tumor	0	0		SCORING SYSTEM
	S08-44225 04-09	1	2	Tumor	2	W		Quantity (% LIMK2 positive cells)	Intensity (LIMK2 staining Intensity)
	S08-09364 01-02	1	5	Tumor	3	M		0=<25%	0= No Staining
	S08-44225 04-03	1	8	Tumor	3	W		1=25-50%	W = weak
	S07-24936 02-09	1	10	Tumor	0	0		2=50-75%	M = moderate
	S05-09726 02-06	1	11	Tumor	2	W		3=>75%	S = strong
	S01-17559 01-04	2	1	Tumor	0	0
	OS09-14426 01-01	2	4	Tumor	0	0
	S09-04641 01-09	2	7	Tumor	0	0
	S09-05600 02-06	2	9	Tumor	3	M
	S09-29153 03-12	3	5	Tumor	2	M
	S09-31303 02-13	3	6	Tumor	2	W
	S10-32940 03-10	3	7	Tumor	1	W
	S10-00660 01-10	3	8	Tumor	0	0
	S10-03100 02-06	3	9	Tumor	1	W
	S10-06050 03-17	3	10	Tumor	2	W
	S10-06191 01-01	3	11	Tumor	0	0
	S10-13893 03-23	4	1	Tumor	2	M
	S10-14405 02-09	4	2	Tumor	1	W
	S10-15516 02-06	4	3	Tumor	0	0
	S10-20219 08-04	4	4	Tumor	1	W
	S10-20229 10-04	4	5	Tumor	1	W
	S10-31027 02-05	4	6	Tumor	2	W
	S10-32449 01-10	4	8	Tumor	2	M
	S12-05358 02-12	4	9	Tumor	0	0
	S11-15326 01-30	4	10	Tumor	0	0
	S12-00566 02-06	4	11	Tumor	0	0
	S12-02876 02-11	4	12	Tumor	3	M
	S12-15186 02-14	5	1	Tumor	2	W
	S12-19907 09-04	5	2	Tumor	0	0
	S12-22351 10-09	5	3	Tumor	1	W
	S07-40393 01-05	5	11	Tumor	1	W
	S07-34580 02-04	5	12	Tumor	2	M
	S07-41833 02-09	6	1	Tumor	1	W
	S08-21105 01-03	6	2	Tumor	0	0
	S08-1350 03-07	6	3	Tumor	1	M
	S08-45209 02-08	6	4	Tumor	0	0
	S10-09554 05-06	6	6	Tumor	0	0
	S10-08787 01-14	6	7	Tumor	0	0
	S11-08894 01-15	6	8	Tumor	1	W
	S11-00712 02-04	6	9	Tumor	2	W
	S11-34841 01-08	6	11	Tumor	0	0
	S11-30954 02-16	6	12	Tumor	1	W
	S11-32028 07-03	7	1	Tumor	2	W
	S1123850 03-04	7	2	Tumor	2	M
	S11-02640 01-04	7	3	Tumor	1	W
	S09-15338 02-09	7	6	Tumor	0	0
	S09-18488 01-09	7	7	Tumor	0	0
	S09-19855 04-31	7	8	Tumor	1	W
	S09-19909 02-18	7	9	Tumor	0	0
	S11-22240 02-06	7	10	Tumor	0	0
	S11-15769 02-06	7	11	Tumor	0	0
	S11-19372 06-07	7	12	Tumor	0	0
	S10-09860 04-04	8	3	Tumor	3	M
	S03-10395 05-06	8	4	Tumor	2	M
	S00-10763 01-02	8	6	Tumor	1	W
	S04-12159 01-11	8	7	Tumor	0	0
	S01-8401 01-01	8	8	Tumor	0	0
	S02-12828 01-02	8	10	Tumor	1	W
	S07-34458 01-17	8	11	Tumor	1	W
	S09-11066 03-10	9	4	Tumor	1	W
	S12-27773 01-08	9	5	Tumor	1	W
	S12-17806 02-13	9	6	Tumor	0	0
	S02-23268 02-03	9	11	Tumor	1	W
	S02-22492 01-06	9	12	Tumor	0	0
	S02-06993 02-23	10	3	Tumor	1	W
	S02-13073 02-01	10	7	Tumor	0	0
	S02-00633 03-11	10	8	Tumor	1	W
	S00-29073 01-03	10	10	Tumor	2	M
	S01-11238 06-01	11	1	Tumor	2	W
	S01-05260 02-20	11	2	Tumor	2	W
	S01-19603 02-04	11	4	Tumor	3	W
	S01-02035 01-07	11	5	Tumor	1	W
	S01-24194 01-08	11	6	Tumor	3	W
	S01-16381 01-04	11	9	Tumor	3	S
	S02-32501 01-05	11	10	Tumor	0	0
	S03-37879 03-11	12	1	Tumor	2	S
	S03-37248 02-01	12	2	Tumor	2	M
	S03-18802 01-11	12	4	Tumor	0	0
	S04-26310 02-03	12	7	Tumor	2	S
	S04-23604 06-12	12	8	Tumor	3	S
	S04-15281 01-08	12	9	Tumor	1	W
	S06-09202 03-07	13	1	Tumor	1	M
	S06-34370 01-04	13	2	Tumor	0	0
	S10-28720 02-06	13	7	Tumor	0	0
	S12-7155 03-13	13	8	Tumor	0	0
	S12-21343 05-11	13	9	Tumor	0	0
	S10-363 05-01	13	10	Tumor	0	0
	S11-22349 01-13	13	11	Tumor	1	M
	S09-25353 01-05	14	1	Tumor	1	W
	S05-30180 02-31	14	2	Tumor	2	M
	S09-25784 02-06	14	4	Tumor	0	0
YTMA-341	Surgical Number	Row	Col.	Cor+T1e Type	Intensity-EY	Intensity-PM	Intensity-PM
	S04-15281 01-08	1	1	Tumor	0	0	0
	S07-34458 01-17	1	2	Tumor	1	W	1
	S11-34841 01-08	1	3	Tumor	2	W	1
	S12-02876 02-11	1	4	Tumor	2	M	2
	S08-09364 01-04	1	7	Tumor	2	W	1
	S09-19855 04-31	1	11	Tumor	1	M	2
	S10-09860 04-04	2	1	Tumor	2	M	2
	S10-00363 05-01	2	3	Tumor	0	0	0
	S10-13893 03-23	2	4	Tumor	3	S	3
	S07-12991 03-01	2	5	Tumor	1	M	2
	S12-15196 02-14	3	2	Tumor	1	W	1
	S08-44225 04-09	3	4	Tumor	1	W	1
	S09-25335 01-05	3	6	Tumor	2	M	2
	S11-30954 02-16	3	8	Tumor	1	W	1
	S07-27485 02-03	3	9	Tumor	0	W	1
	S05-30180 02-31	3	13	Tumor	2	M	2
	S01-19683 02-04	4	2	Tumor	2	M	2
	S02-00638 03-11	4	6	Tumor	3	S	3
	S10-03100 02-05	5	1	Tumor	1	W	1
	S12-22351 10-05	5	11	Tumor	1	W	1
	S02-21127 04-09	5	13	Tumor	0	0	0
	S11-19372 06-07	5	14	Tumor	2	M	2
	S09-12715 09-12	6	5	Tumor	0	0	0
	S07-24935 02-09	6	11	Tumor	1	W	1
	S11-14155 04-25	6	12	Tumor	0	0	0
	S09-04641 01-09	7	2	Tumor	1	W	1
	S02-12828 01-02	7	3	Tumor	1	M	2
	S11-02640 01-04	8	1	Tumor	1	W	1
	S11-05965 01-05	8	2	Tumor	0	0	0
	S01-07513 01-03	8	3	Tumor	0	0	0
	S01-12516 02-01	8	4	Tumor	1	W	1
	S10-14405 02-05	8	6	Tumor	1	W	1
	S09-05600 02-05	8	7	Tumor	1	M	2
	S10-20229 10-04	9	1	Tumor	2	S	3
	S06-34730 01-04	9	7	Tumor	0	0	0
	S03-10395 05-06	9	8	Tumor	1	W	1
	S10-32940 03-10	9	12	Tumor	0	0	0
	S04-12159 01-11	9	14	Tumor	0	W	1
	S09-25784 02-06	10	1	Tumor	1	0	0
	S01-24194 01-08	10	2	Tumor	1	W	1
	S10-06050 03-17	10	3	Tumor	1	W	1
	S07-41833 02-09	10	4	Tumor	1	M	2
	S09-29153 03-12	10	6	Tumor	1	W	1
	S10-08787 01-14	10	9	Tumor	0	0	0
	S00-29073 01-03	10	10	Tumor	1	W	1
	S10-06191 01-01	10	11	Tumor	1	W	1
	S09-15338 02-09	11	1	Tumor	0	0	0
	S01-11810 01-01	11	5	Tumor	0	0	0
	S11-23850 03-04	11	10	Tumor	2	S	3
	S01-15260 02-20	11	11	Tumor	0	0	0
	S10-28720 02-06	11	14	Tumor	1	W	1
	S10-12196 04-04	12	1	Tumor	1	W	1
	mcf7	12	2	Cell Line	0	0	0
	BT-20	12	3	Cell Line	0	0	0
YTMA-347	Surgical Number	Row	Col.	Core Type	Intensity-EY	Intensity-PM	Intensity-PM
	S05-05357 01-02	1	1	Tumor	2	M	2
	S05-28020 01-05	1	2	Tumor	0	0	0
	S99-09939 01-03	1	6	Tumor	1	W	1
	S99-02352 01-07	1	9	Tumor	1	W	1
	S99-16843 01-07	1	12	Tumor	0	0	0
	S96-00471 02-02	2	5	Tumor	1	M	2
	S00-15094 01-03	2	7	Tumor	1	M	2
	S00-20337 02-01	2	11	Tumor	1	W	1
	S00-27476 01-12	3	2	Tumor	0	0	0
	S01-14038 02-02	3	8	Tumor	0	0	0
	S05-03163 02-15	3	10	Tumor	1	M	2
	S02-11232 01-03	3	11	Tumor	1	M	2
	S01-03041 01-01	3	12	Tumor	0	0	0
	S02-12453 05-19	4	1	Tumor	0	0	0
	S04-19637 02-10	4	3	Tumor	1	0	0
	S02-06457 01-13	4	5	Tumor	1	W	1
	S01-34933 01-05	4	11	Tumor	0	0	0
	S04-15281 01-04	4	12	Tumor	1	M	2
	S04-33350 03-16	5	2	Tumor	1	W	1
	S04-06142 06-23	5	4	Tumor	1	W	1
	S02-00633 03-20	5	12	Tumor	1	W	1
	S04-18532 03-03	6	2	Tumor	2	S	3
	S04-12159 01-12	6	3	Tumor	0	0	0
	S04-04909 01-05	6	4	Tumor	0	0	0
	S04-06142 06-22	6	10	Tumor	1	0	0
	S01-15334 01-01	6	12	Tumor	1	M	2
	S03-10395 05-04	7	2	Tumor	1	M	2
	S03-06262 03-13	7	3	Tumor	0	0	0
	S06-08470 02-10	7	4	Tumor	1	M	2
	S06-19907 02-02	7	10	Tumor	0	0	0
	S03-18802 01-04	7	12	Tumor	0	0	0
	S04-40234 04-03	8	1	Tumor	1	W	1
	S03-07793 02-09	8	2	Tumor	1	0	0
	S03-31629 02-11	8	6	Tumor	0	0	0
	S03-07793 02-10	8	9	Tumor	1	W	1
	S03-17541 02-06	8	10	Tumor	1	M	2
	S03-34094 01-02	9	1	Tumor	1	W	1
	S05-05537 02-14	9	2	Tumor	0	0	0
	S90-01864 02-03	9	5	Tumor	0	0	0
	S04-18532 03-04	9	8	Tumor	1	W	1
	S04-23604 06-05	9	9	Tumor	2	M	2
	S04-18532 03-04	9	11	Tumor	1	W	1
	S02-08643 04-07	10	2	Tumor	1	W	1
	S02-08938 01-12	10	3	Tumor	0	0	0
	S06-12962 03-07	10	4	Tumor	0	0	0
	S02-09173 01-05	10	6	Tumor	1	W	1
	S05-40348 02-22	10	7	Tumor	0	0	0
	S86-16967 05-10	10	11	Tumor	1	W	1
	S86-01072 02-05	10	12	Tumor	0	0	0
	S86-15353 01-03	11	1	Tumor	1	0	0
	S86-16892 02-01	11	2	Tumor	1	0	0
	S85-05830 01-01	11	3	Tumor	0	0	0
	S99-04209 01-01	11	6	Tumor	2	M	2
	SKBR3	11	7	Cell Line	1	W	1
	MB468	11	9	Cell Line	0	0	0
