# Supplementary material for: LIMK2 promotes the metastatic progression of triple-negative breast cancer by activating SRPK1
Source: Oncogenesis. 2020 Aug 28;9(8):77. doi: 10.1038/s41389-020-00263-1 (PMC7455732; doi:10.1038/s41389-020-00263-1)
Supplement: Supplementary file 4 — Table S3 [file 41389_2020_263_MOESM4_ESM.xlsx]

## Sheet: Sheet1
Identified Proteins (2366/2369)	Accession Number	Alternate ID	Molecular Weight	Phospho sites	T-Test (p-value) (p < 0.05000)	Log‚ÇÇ Fold Change by Category (Disease / Reference)
Heat shock factor protein 1 OS=Homo sapiens GN=HSF1 PE=1 SV=1	HSF1_HUMAN	HSF1	57 kDa	S303, S307, S314, S319, S320, S306	0.0022	-4.65
Lysine-specific demethylase 2A OS=Homo sapiens GN=KDM2A PE=1 SV=3	KDM2A_HUMAN	KDM2A	133 kDa	T713, T720, S731	0.045	-4.03
Transcriptional repressor p66-alpha OS=Homo sapiens GN=GATAD2A PE=1 SV=1	P66A_HUMAN	GATAD2A	68 kDa	S100, S107, S112	0.011	-3.94
Eukaryotic translation initiation factor 4E-binding protein 1 OS=Homo sapiens GN=EIF4EBP1 PE=1 SV=3	4EBP1_HUMAN	EIF4EBP1	13 kDa	S35, T36, T37, T40, S43, T45, T70, T77, T82, T96, S101	0.0045	-3.71
Lipoma-preferred partner OS=Homo sapiens GN=LPP PE=1 SV=1	LPP_HUMAN	LPP	66 kDa	S116, S133	0.00018	-3.7
SUZ domain-containing protein 1 OS=Homo sapiens GN=SZRD1 PE=1 SV=1	SZRD1_HUMAN	SZRD1	17 kDa	S47, S49	< 0.0001	-3.68
Pygopus homolog 2 OS=Homo sapiens GN=PYGO2 PE=1 SV=2	PYGO2_HUMAN	PYGO2	41 kDa	T50	0.00047	-3.59
Protein sprouty homolog 4 OS=Homo sapiens GN=SPRY4 PE=1 SV=2	SPY4_HUMAN	SPRY4	33 kDa	S125	0.05	-3.57
Exportin-6 OS=Homo sapiens GN=XPO6 PE=1 SV=1	XPO6_HUMAN	XPO6	129 kDa	T204, T210	0.034	-3.55
Transforming acidic coiled-coil-containing protein 2 OS=Homo sapiens GN=TACC2 PE=1 SV=3	TACC2_HUMAN	TACC2	309 kDa	S2317, S2321, S2359	0.0021	-3.54
Epsin-1 OS=Homo sapiens GN=EPN1 PE=1 SV=2	EPN1_HUMAN	EPN1	60 kDa	T470	0.00085	-3.3
Activating transcription factor 7-interacting protein 1 OS=Homo sapiens GN=ATF7IP PE=1 SV=3	MCAF1_HUMAN	ATF7IP	136 kDa	S113, S673	0.0024	-3.26
Coiled-coil domain-containing protein 94 OS=Homo sapiens GN=CCDC94 PE=1 SV=1	CCD94_HUMAN	CCDC94	37 kDa	S211, S213, S220	0.056	-3.11
BAG family molecular chaperone regulator 3 OS=Homo sapiens GN=BAG3 PE=1 SV=3	BAG3_HUMAN	BAG3	62 kDa	S171, S173, S284, 289, S377, S380	0.04	-3.07
Protein ecdysoneless homolog OS=Homo sapiens GN=ECD PE=1 SV=1	ECD_HUMAN	ECD	73 kDa	S503, S505, S518,	0.00016	-3.07
Alpha-taxilin OS=Homo sapiens GN=TXLNA PE=1 SV=3	TXLNA_HUMAN	TXLNA	62 kDa	S515	< 0.0001	-3.03
Chromosome alignment-maintaining phosphoprotein 1 OS=Homo sapiens GN=CHAMP1 PE=1 SV=2	CHAP1_HUMAN	CHAMP1	89 kDa	S108, S286, S297, S381, S386, S427, S431, S436, S445, S452, T458	0.013	-2.96
Protein PML OS=Homo sapiens GN=PML PE=1 SV=3	PML_HUMAN	PML	98 kDa	S505, S518, S527, S530	0.026	-2.95
Fos-related antigen 2 OS=Homo sapiens GN=FOSL2 PE=1 SV=1	FOSL2_HUMAN	FOSL2	35 kDa	S200	0.002	-2.87
ETS domain-containing transcription factor ERF OS=Homo sapiens GN=ERF PE=1 SV=2	ERF_HUMAN	ERF	59 kDa	T3, S24	0.0058	-2.85
Zinc finger CCCH domain-containing protein 7B OS=Homo sapiens GN=ZC3H7B PE=1 SV=1	Z3H7B_HUMAN	ZC3H7B	112 kDa	S233, S239	< 0.0001	-2.8
Cdc42 effector protein 4 OS=Homo sapiens GN=CDC42EP4 PE=1 SV=1	BORG4_HUMAN	CDC42EP4	38 kDa	S184	< 0.0001	-2.76
Interferon regulatory factor 2-binding protein-like OS=Homo sapiens GN=IRF2BPL PE=1 SV=1	I2BPL_HUMAN	IRF2BPL	83 kDa	S547, S657, S658, S659, S662	< 0.0001	-2.75
Gem-associated protein 5 OS=Homo sapiens GN=GEMIN5 PE=1 SV=3	GEMI5_HUMAN	GEMIN5	169 kDa	S770, S778	0.035	-2.75
Phospholipase DDHD1 OS=Homo sapiens GN=DDHD1 PE=1 SV=2	DDHD1_HUMAN	DDHD1	100 kDa	S723, S727	0.052	-2.75
Transforming growth factor beta-1-induced transcript 1 protein OS=Homo sapiens GN=TGFB1I1 PE=1 SV=2	TGFI1_HUMAN	TGFB1I1	50 kDa	S137, S140, S141, S143	0.0065	-2.74
Choline-phosphate cytidylyltransferase A OS=Homo sapiens GN=PCYT1A PE=1 SV=2	PCY1A_HUMAN	PCYT1A	42 kDa	S315, S319, S321, S329, S331, S343, S347	0.00011	-2.73
Lysine-specific demethylase 3B OS=Homo sapiens GN=KDM3B PE=1 SV=2	KDM3B_HUMAN	KDM3B	192 kDa	T729, S744	0.039	-2.71
Ran-binding protein 3 OS=Homo sapiens GN=RANBP3 PE=1 SV=1	RANB3_HUMAN	RANBP3	60 kDa	S100, S101, S108	< 0.0001	-2.67
Bromodomain-containing protein 2 OS=Homo sapiens GN=BRD2 PE=1 SV=2	BRD2_HUMAN	BRD2	88 kDa	S633	0.0091	-2.62
F-BAR domain only protein 2 OS=Homo sapiens GN=FCHO2 PE=1 SV=2	FCHO2_HUMAN	FCHO2	89 kDa	S387, S391, S488, S493, S536	0.041	-2.6
Serrate RNA effector molecule homolog OS=Homo sapiens GN=SRRT PE=1 SV=1	SRRT_HUMAN	SRRT	101 kDa	S67, S74, T544	0.00012	-2.59
Bromodomain-containing protein 4 OS=Homo sapiens GN=BRD4 PE=1 SV=2	BRD4_HUMAN	BRD4	152 kDa	S601, S970, S974, S983	0.0053	-2.59
Translation initiation factor eIF-2B subunit epsilon OS=Homo sapiens GN=EIF2B5 PE=1 SV=3	EI2BE_HUMAN	EIF2B5	80 kDa	S466, S469	0.00059	-2.59
Sentrin-specific protease 3 OS=Homo sapiens GN=SENP3 PE=1 SV=2	SENP3_HUMAN	SENP3	65 kDa	S169, S171	0.0034	-2.56
Receptor-interacting serine/threonine-protein kinase 1 OS=Homo sapiens GN=RIPK1 PE=1 SV=3	RIPK1_HUMAN	RIPK1	76 kDa	S333, S335	0.022	-2.55
Deoxynucleoside triphosphate triphosphohydrolase SAMHD1 OS=Homo sapiens GN=SAMHD1 PE=1 SV=2	SAMH1_HUMAN	SAMHD1	72 kDa	S18, T21, S23, T25, S27, S33, T592	< 0.0001	-2.5
Telomeric repeat-binding factor 2 OS=Homo sapiens GN=TERF2 PE=1 SV=3	TERF2_HUMAN	TERF2	60 kDa	S365	0.052	-2.48
Ubiquitin fusion degradation protein 1 homolog OS=Homo sapiens GN=UFD1L PE=1 SV=3	UFD1_HUMAN	UFD1L	35 kDa	S247	0.00043	-2.45
Cellular tumor antigen p53 OS=Homo sapiens GN=TP53 PE=1 SV=4	P53_HUMAN	TP53	44 kDa	S6, S9, S15, S33, S46, S315	< 0.0001	-2.43
Serine/threonine-protein kinase PAK 2 OS=Homo sapiens GN=PAK2 PE=1 SV=3	PAK2_HUMAN	PAK2	58 kDa		0.034	-2.42
Integrin-linked kinase-associated serine/threonine phosphatase 2C OS=Homo sapiens GN=ILKAP PE=1 SV=1	ILKAP_HUMAN	ILKAP	43 kDa	S13	0.013	-2.42
Ribonucleoside-diphosphate reductase subunit M2 OS=Homo sapiens GN=RRM2 PE=1 SV=1	RIR2_HUMAN	RRM2	45 kDa	S20	< 0.0001	-2.41
S-phase kinase-associated protein 1 OS=Homo sapiens GN=SKP1 PE=1 SV=2	SKP1_HUMAN	SKP1	19 kDa	T131	0.0059	-2.39
Coiled-coil domain-containing protein 86 OS=Homo sapiens GN=CCDC86 PE=1 SV=1	CCD86_HUMAN	CCDC86	40 kDa	S18, S47, S57, S66, S69, S80, S91, S102, S110. S113	< 0.0001	-2.38
Ankyrin repeat domain-containing protein 17 OS=Homo sapiens GN=ANKRD17 PE=1 SV=3	ANR17_HUMAN	ANKRD17	274 kDa	S1696, S1699, S2044, S2045, S2047, S2067	0.004	-2.37
Dynamin-1-like protein OS=Homo sapiens GN=DNM1L PE=1 SV=2	DNM1L_HUMAN	DNM1L	82 kDa	S616	0.00043	-2.34
BTB/POZ domain-containing protein KCTD12 OS=Homo sapiens GN=KCTD12 PE=1 SV=1	KCD12_HUMAN	KCTD12	36 kDa	S187	0.00025	-2.32
B-cell CLL/lymphoma 9-like protein OS=Homo sapiens GN=BCL9L PE=1 SV=1	BCL9L_HUMAN	BCL9L	157 kDa	S21, S25, S118, S915, S934, T936, T946, S959, S987, S991	< 0.0001	-2.31
Protein Wiz OS=Homo sapiens GN=WIZ PE=1 SV=2	WIZ_HUMAN	WIZ	179 kDa	S1012, S1017	< 0.0001	-2.31
Eukaryotic translation initiation factor 4 gamma 2 OS=Homo sapiens GN=EIF4G2 PE=1 SV=1	IF4G2_HUMAN	EIF4G2	102 kDa	S395, T508	< 0.0001	-2.3
PERQ amino acid-rich with GYF domain-containing protein 2 OS=Homo sapiens GN=GIGYF2 PE=1 SV=1	PERQ2_HUMAN	GIGYF2	150 kDa	S26, S30, S236, S335, S684	0.0026	-2.25
Microtubule-associated protein 1S OS=Homo sapiens GN=MAP1S PE=1 SV=2	MAP1S_HUMAN	MAP1S	112 kDa	S472, S582, S592, T638, S643, S729, S731, S741, S759	< 0.0001	-2.23
PTB domain-containing engulfment adapter protein 1 OS=Homo sapiens GN=GULP1 PE=1 SV=1	GULP1_HUMAN	GULP1	34 kDa	S213	0.0077	-2.23
Eukaryotic translation initiation factor 2A OS=Homo sapiens GN=EIF2A PE=1 SV=3	EIF2A_HUMAN	EIF2A	65 kDa	S506	0.017	-2.21
Phosphatidate cytidylyltransferase 2 OS=Homo sapiens GN=CDS2 PE=1 SV=1	CDS2_HUMAN	CDS2	51 kDa	S21, S23, S37	0.013	-2.2
DNA repair protein XRCC1 OS=Homo sapiens GN=XRCC1 PE=1 SV=2	XRCC1_HUMAN	XRCC1	69 kDa	S241, S266, T440, S447, S553	0.031	-2.19
Forkhead box protein K1 OS=Homo sapiens GN=FOXK1 PE=1 SV=1	FOXK1_HUMAN	FOXK1	75 kDa	S213, S223, T245, T247, S257, T294, S295, S299, S304, S309, S420, S428, S431, S441, S445	< 0.0001	-2.18
Hydroxymethylglutaryl-CoA synthase, cytoplasmic OS=Homo sapiens GN=HMGCS1 PE=1 SV=2	HMCS1_HUMAN	HMGCS1	57 kDa	S495	0.0084	-2.18
Drebrin OS=Homo sapiens GN=DBN1 PE=1 SV=4	DREB_HUMAN	DBN1	71 kDa	S337,S339	0.0081	-2.18
Eukaryotic translation initiation factor 3 subunit G OS=Homo sapiens GN=EIF3G PE=1 SV=2	EIF3G_HUMAN	EIF3G	36 kDa	T38, S42	0.044	-2.15
Protein FAM122A OS=Homo sapiens GN=FAM122A PE=1 SV=1	F122A_HUMAN	FAM122A	31 kDa	S37, S143, S147, S267	0.0011	-2.15
Leucine-rich repeat and WD repeat-containing protein 1 OS=Homo sapiens GN=LRWD1 PE=1 SV=2	LRWD1_HUMAN	LRWD1	71 kDa	S212, S243, S253, S259	0.0019	-2.14
Uncharacterized protein KIAA1143 OS=Homo sapiens GN=KIAA1143 PE=1 SV=2	K1143_HUMAN	KIAA1143	17 kDa	S50	0.014	-2.11
Serum response factor OS=Homo sapiens GN=SRF PE=1 SV=1	SRF_HUMAN	SRF	52 kDa	S224	0.042	-2.11
Forkhead box protein K2 OS=Homo sapiens GN=FOXK2 PE=1 SV=3	FOXK2_HUMAN	FOXK2	69 kDa	S209, S212, S248, S252, S427	0.042	-2.1
Thioredoxin-related transmembrane protein 2 OS=Homo sapiens GN=TMX2 PE=1 SV=1	TMX2_HUMAN	TMX2	34 kDa	S287	0.037	-2.09
Tuberin OS=Homo sapiens GN=TSC2 PE=1 SV=2	TSC2_HUMAN	TSC2	201 kDa	S1385, S1449, S1452	< 0.0001	-2.05
Death-inducer obliterator 1 OS=Homo sapiens GN=DIDO1 PE=1 SV=5	DIDO1_HUMAN	DIDO1	244 kDa	S805, S809, S1254, T1255, T1256, S1260, S1456	0.00025	-2.04
Serine/arginine repetitive matrix protein 1 OS=Homo sapiens GN=SRRM1 PE=1 SV=2	SRRM1_HUMAN	SRRM1	102 kDa	S207,, S209, S211, T220, S260, S389, S391, S393, S402, T406, S414, S429, S431, S450, S452, S463, S465, S560, S562, T572, T574, T581, S583, S605, S607 T614, S616, S626, S628, S636, S638, , S653, S655, S683, S685, S694, S695, S696, S738, S740, S750, S752, S754, S756, S769, S773, S775, S777, T872, S874	< 0.0001	-2.03
PEST proteolytic signal-containing nuclear protein OS=Homo sapiens GN=PCNP PE=1 SV=2	PCNP_HUMAN	PCNP	19 kDa	S119	0.035	-2.03
Ribosomal protein S6 kinase alpha-4 OS=Homo sapiens GN=RPS6KA4 PE=1 SV=1	KS6A4_HUMAN	RPS6KA4	86 kDa	S343, S347, S581, S582	0.016	-2.03
Beta-2-syntrophin OS=Homo sapiens GN=SNTB2 PE=1 SV=1	SNTB2_HUMAN	SNTB2	58 kDa	S95, S110, S222, S226, S228	< 0.0001	-2.03
Probable ATP-dependent RNA helicase DDX41 OS=Homo sapiens GN=DDX41 PE=1 SV=2	DDX41_HUMAN	DDX41	70 kDa	S21, S23	0.019	-2.03
FGFR1 oncogene partner OS=Homo sapiens GN=FGFR1OP PE=1 SV=1	FR1OP_HUMAN	FGFR1OP	43 kDa	S156, S160, S166, S172	< 0.0001	-1.99
Eukaryotic translation initiation factor 4 gamma 3 OS=Homo sapiens GN=EIF4G3 PE=1 SV=2	IF4G3_HUMAN	EIF4G3	177 kDa	S495	< 0.0001	-1.98
Corepressor interacting with RBPJ 1 OS=Homo sapiens GN=CIR1 PE=1 SV=1	CIR1_HUMAN	CIR1	52 kDa	S202	0.038	-1.98
Alpha-parvin OS=Homo sapiens GN=PARVA PE=1 SV=1	PARVA_HUMAN	PARVA	42 kDa	S14, S19	0.035	-1.97
RNA-binding protein with serine-rich domain 1 OS=Homo sapiens GN=RNPS1 PE=1 SV=1	RNPS1_HUMAN	RNPS1	34 kDa	S155, S157	0.024	-1.94
Zinc finger CCCH domain-containing protein 14 OS=Homo sapiens GN=ZC3H14 PE=1 SV=1	ZC3HE_HUMAN	ZC3H14	83 kDa	S515	0.0039	-1.94
Nuclear pore complex protein Nup214 OS=Homo sapiens GN=NUP214 PE=1 SV=2	NU214_HUMAN	NUP214	214 kDa	S434, S440, S678	0.0002	-1.91
Cytoplasmic dynein 1 light intermediate chain 1 OS=Homo sapiens GN=DYNC1LI1 PE=1 SV=3	DC1L1_HUMAN	DYNC1LI1	57 kDa	S207, S560, T563, T565, S566	< 0.0001	-1.9
S-phase kinase-associated protein 2 OS=Homo sapiens GN=SKP2 PE=1 SV=2	SKP2_HUMAN	SKP2	48 kDa	S64	0.0086	-1.9
Proline-rich protein PRCC OS=Homo sapiens GN=PRCC PE=1 SV=1	PRCC_HUMAN	PRCC	52 kDa	S157, S159, S267	0.00056	-1.87
Lamin-B1 OS=Homo sapiens GN=LMNB1 PE=1 SV=2	LMNB1_HUMAN	LMNB1	66 kDa	T20, T25, S391, S393, S575	0.0025	-1.86
Opioid growth factor receptor OS=Homo sapiens GN=OGFR PE=1 SV=3	OGFR_HUMAN	OGFR	73 kDa	S315, S349, S378	< 0.0001	-1.86
Vesicle-trafficking protein SEC22b OS=Homo sapiens GN=SEC22B PE=1 SV=4	SC22B_HUMAN	SEC22B	25 kDa	S137	0.018	-1.86
Protein SMG7 OS=Homo sapiens GN=SMG7 PE=1 SV=2	SMG7_HUMAN	SMG7	127 kDa	S781	0.003	-1.84
DNA (cytosine-5)-methyltransferase 1 OS=Homo sapiens GN=DNMT1 PE=1 SV=2	DNMT1_HUMAN	DNMT1	183 kDa	S714	< 0.0001	-1.83
Proline-, glutamic acid- and leucine-rich protein 1 OS=Homo sapiens GN=PELP1 PE=1 SV=2	PELP1_HUMAN	PELP1	120 kDa	S477, S481	0.0019	-1.83
Cell division control protein 45 homolog OS=Homo sapiens GN=CDC45 PE=1 SV=1	CDC45_HUMAN	CDC45	66 kDa	S144, S148, S151	0.035	-1.82
Lipolysis-stimulated lipoprotein receptor OS=Homo sapiens GN=LSR PE=1 SV=4	LSR_HUMAN	LSR	71 kDa	S464, S467, S793, S504	0.0082	-1.81
AP-3 complex subunit delta-1 OS=Homo sapiens GN=AP3D1 PE=1 SV=1	AP3D1_HUMAN	AP3D1	130 kDa	S633, S635, S637, S759, S764, S738	0.0011	-1.8
Tight junction protein ZO-1 OS=Homo sapiens GN=TJP1 PE=1 SV=3	ZO1_HUMAN	TJP1	195 kDa	S125, S131, S313, S315, S617	0.0041	-1.8
DENN domain-containing protein 4C OS=Homo sapiens GN=DENND4C PE=1 SV=2	DEN4C_HUMAN	DENND4C	187 kDa	S863, S890	0.00015	-1.8
Trans-Golgi network integral membrane protein 2 OS=Homo sapiens GN=TGOLN2 PE=1 SV=2	TGON2_HUMAN	TGOLN2	51 kDa	S71, T295, S297	< 0.0001	-1.79
E3 ubiquitin-protein ligase BRE1A OS=Homo sapiens GN=RNF20 PE=1 SV=2	BRE1A_HUMAN	RNF20	114 kDa	S136, S138, S524	0.00015	-1.79
LIM domain and actin-binding protein 1 OS=Homo sapiens GN=LIMA1 PE=1 SV=1	LIMA1_HUMAN	LIMA1	85 kDa	S225, S490	0.0018	-1.76
Neuron navigator 3 OS=Homo sapiens GN=NAV3 PE=1 SV=3	NAV3_HUMAN	NAV3	256 kDa	S1727, S1730	0.033	-1.76
Ecotropic viral integration site 5 protein homolog OS=Homo sapiens GN=EVI5 PE=1 SV=3	EVI5_HUMAN	EVI5	93 kDa	S737, S740, S741, S749	0.021	-1.76
Eukaryotic translation initiation factor 4B OS=Homo sapiens GN=EIF4B PE=1 SV=2	IF4B_HUMAN	EIF4B	69 kDa	S93, S445, S459	< 0.0001	-1.73
Putative RNA-binding protein 15 OS=Homo sapiens GN=RBM15 PE=1 SV=2	RBM15_HUMAN	RBM15	107 kDa	T568, S670, S674, S741	< 0.0001	-1.73
Misshapen-like kinase 1 OS=Homo sapiens GN=MINK1 PE=1 SV=2	MINK1_HUMAN	MINK1	150 kDa	S641, S763	0.0077	-1.73
Tyrosine-protein phosphatase non-receptor type 12 OS=Homo sapiens GN=PTPN12 PE=1 SV=3	PTN12_HUMAN	PTPN12	88 kDa	S567, S571, S587, S603, S606, S608, S673	< 0.0001	-1.72
Uncharacterized protein FLJ45252 OS=Homo sapiens PE=2 SV=2	YJ005_HUMAN		38 kDa	S175, T185	0.042	-1.72
DnaJ homolog subfamily B member 6 OS=Homo sapiens GN=DNAJB6 PE=1 SV=2	DNJB6_HUMAN	DNAJB6	36 kDa	S277	< 0.0001	-1.71
Leucine-rich repeat flightless-interacting protein 1 OS=Homo sapiens GN=LRRFIP1 PE=1 SV=2	LRRF1_HUMAN	LRRFIP1	89 kDa	S521, S733, S735	0.022	-1.7
Protein arginine N-methyltransferase 3 OS=Homo sapiens GN=PRMT3 PE=1 SV=3	ANM3_HUMAN	PRMT3	60 kDa	S25, S27	0.0024	-1.7
Antigen KI-67 OS=Homo sapiens GN=MKI67 PE=1 SV=2	KI67_HUMAN	MKI67	359 kDa	S128, S308, S357, S584, S1131, S1376, S1861, S2223, S2466, S2828, S3041	< 0.0001	-1.69
Ras-related protein R-Ras2 OS=Homo sapiens GN=RRAS2 PE=1 SV=1	RRAS2_HUMAN	RRAS2	23 kDa	S186	0.13	-1.68
Calmodulin-regulated spectrin-associated protein 1 OS=Homo sapiens GN=CAMSAP1 PE=1 SV=2	CAMP1_HUMAN	CAMSAP1	178 kDa	S563, S862, 1080	0.045	-1.67
AF4/FMR2 family member 4 OS=Homo sapiens GN=AFF4 PE=1 SV=1	AFF4_HUMAN	AFF4	127 kDa	S703, S706	0.0051	-1.67
Symplekin OS=Homo sapiens GN=SYMPK PE=1 SV=2	SYMPK_HUMAN	SYMPK	141 kDa	S1243, T1246, S1259	0.009	-1.67
PDZ and LIM domain protein 4 OS=Homo sapiens GN=PDLIM4 PE=1 SV=2	PDLI4_HUMAN	PDLIM4	35 kDa	S112, T124	0.0075	-1.65
Myristoylated alanine-rich C-kinase substrate OS=Homo sapiens GN=MARCKS PE=1 SV=4	MARCS_HUMAN	MARCKS	32 kDa	pS46, pS101, pS118, pS145, pT150, pS101, pS213, pS223, pS257, pS420, pS428, pS436, pS441	< 0.0001	-1.64
Splicing factor 1 OS=Homo sapiens GN=SF1 PE=1 SV=4	SF01_HUMAN	SF1	68 kDa	S80, S82	0.03	-1.64
Nestin OS=Homo sapiens GN=NES PE=1 SV=2	NEST_HUMAN	NES	177 kDa	S680, S768, S1609, S1618	< 0.0001	-1.64
WD repeat and HMG-box DNA-binding protein 1 OS=Homo sapiens GN=WDHD1 PE=1 SV=1	WDHD1_HUMAN	WDHD1	126 kDa	S407, S868	0.0013	-1.64
Formin-like protein 1 OS=Homo sapiens GN=FMNL1 PE=1 SV=3	FMNL1_HUMAN	FMNL1	122 kDa	S624, S1031	0.00041	-1.64
Zinc finger CCCH domain-containing protein 11A OS=Homo sapiens GN=ZC3H11A PE=1 SV=3	ZC11A_HUMAN	ZC3H11A	89 kDa	S758, S759	0.00028	-1.64
EH domain-binding protein 1 OS=Homo sapiens GN=EHBP1 PE=1 SV=3	EHBP1_HUMAN	EHBP1	140 kDa	S335, T427, S432, S436, T663, S1058	0.00091	-1.63
SWI/SNF-related matrix-associated actin-dependent regulator of chromatin subfamily A member 5 OS=Homo sapiens GN=SMARCA5 PE=1 SV=1	SMCA5_HUMAN	SMARCA5	122 kDa	S67	0.0019	-1.62
ELM2 and SANT domain-containing protein 1 OS=Homo sapiens GN=ELMSAN1 PE=1 SV=2	EMSA1_HUMAN	ELMSAN1	115 kDa	T698, T704, T715, S718	0.046	-1.62
LIM and calponin homology domains-containing protein 1 OS=Homo sapiens GN=LIMCH1 PE=1 SV=4	LIMC1_HUMAN	LIMCH1	122 kDa	T215, S217, S471, S970, S1018, S1175	< 0.0001	-1.61
Dynamin-binding protein OS=Homo sapiens GN=DNMBP PE=1 SV=1	DNMBP_HUMAN	DNMBP	177 kDa	T341, S342, S354, T358	0.016	-1.6
Rhotekin OS=Homo sapiens GN=RTKN PE=1 SV=2	RTKN_HUMAN	RTKN	63 kDa	S106	0.00093	-1.6
Protein scribble homolog OS=Homo sapiens GN=SCRIB PE=1 SV=4	SCRIB_HUMAN	SCRIB	175 kDa	S835, S1378, S1448, S1561, S1566	0.017	-1.59
Sorting nexin-1 OS=Homo sapiens GN=SNX1 PE=1 SV=3	SNX1_HUMAN	SNX1	59 kDa	S25, S32, S39	0.0041	-1.58
Protein asunder homolog OS=Homo sapiens GN=ASUN PE=1 SV=2	ASUN_HUMAN	ASUN	80 kDa	S626	0.0074	-1.58
Protein Niban OS=Homo sapiens GN=FAM129A PE=1 SV=1	NIBAN_HUMAN	FAM129A	103 kDa	S577, S579, S581, S582, T584, S592, S596, S602, S611, S622	0.033	-1.56
Epidermal growth factor receptor kinase substrate 8-like protein 2 OS=Homo sapiens GN=EPS8L2 PE=1 SV=2	ES8L2_HUMAN	EPS8L2	81 kDa	S449, S463, S480	0.029	-1.56
Dolichyl-diphosphooligosaccharide--protein glycosyltransferase subunit STT3B OS=Homo sapiens GN=STT3B PE=1 SV=1	STT3B_HUMAN	STT3B	94 kDa	S498, S499	0.0082	-1.53
Unconventional prefoldin RPB5 interactor 1 OS=Homo sapiens GN=URI1 PE=1 SV=3	RMP_HUMAN	URI1	60 kDa	S442	0.028	-1.53
Chromatin complexes subunit BAP18 OS=Homo sapiens GN=BAP18 PE=1 SV=1	BAP18_HUMAN	BAP18	18 kDa	S96	0.00043	-1.53
Large proline-rich protein BAG6 OS=Homo sapiens GN=BAG6 PE=1 SV=2	BAG6_HUMAN	BAG6	119 kDa	S113, S964. S973	0.0039	-1.52
PDZ and LIM domain protein 5 OS=Homo sapiens GN=PDLIM5 PE=1 SV=5	PDLI5_HUMAN	PDLIM5	64 kDa	S360	0.015	-1.52
SRSF protein kinase 1 OS=Homo sapiens GN=SRPK1 PE=1 SV=2	SRPK1_HUMAN	SRPK1	74 kDa	pS37, pS39, pS51, pS309, pS311	< 0.0001	-1.5
NF-kappa-B-activating protein OS=Homo sapiens GN=NKAP PE=1 SV=1	NKAP_HUMAN	NKAP	47 kDa	S149	0.0046	-1.5
Supervillin OS=Homo sapiens GN=SVIL PE=1 SV=2	SVIL_HUMAN	SVIL	248 kDa	S245, S1322	0.02	-1.49
Zinc phosphodiesterase ELAC protein 2 OS=Homo sapiens GN=ELAC2 PE=1 SV=2	RNZ2_HUMAN	ELAC2	92 kDa	S207, S212, S213, S215	0.031	-1.49
Protein PAT1 homolog 1 OS=Homo sapiens GN=PATL1 PE=1 SV=2	PATL1_HUMAN	PATL1	87 kDa	S178, S184	0.015	-1.46
Plasma membrane calcium-transporting ATPase 1 OS=Homo sapiens GN=ATP2B1 PE=1 SV=3	AT2B1_HUMAN	ATP2B1	139 kDa	S1177, S1193, S1203	0.015	-1.45
Thyroid receptor-interacting protein 11 OS=Homo sapiens GN=TRIP11 PE=1 SV=3	TRIPB_HUMAN	TRIP11	228 kDa	S1842	0.013	-1.43
Methylosome subunit pICln OS=Homo sapiens GN=CLNS1A PE=1 SV=1	ICLN_HUMAN	CLNS1A	26 kDa	S102	0.00069	-1.42
RAD51-associated protein 1 OS=Homo sapiens GN=RAD51AP1 PE=1 SV=1	R51A1_HUMAN	RAD51AP1	38 kDa	S19, S21	0.017	-1.42
E3 ubiquitin-protein ligase HERC2 OS=Homo sapiens GN=HERC2 PE=1 SV=2	HERC2_HUMAN	HERC2	527 kDa	S2454	0.025	-1.41
Serine/arginine-rich splicing factor 9 OS=Homo sapiens GN=SRSF9 PE=1 SV=1	SRSF9_HUMAN	SRSF9	26 kDa	S211, S216	< 0.0001	-1.41
DNA repair protein complementing XP-G cells OS=Homo sapiens GN=ERCC5 PE=1 SV=3	ERCC5_HUMAN	ERCC5	133 kDa	S156, S157, S384	0.0019	-1.41
Serine/threonine-protein kinase D2 OS=Homo sapiens GN=PRKD2 PE=1 SV=2	KPCD2_HUMAN	PRKD2	97 kDa	S710	0.017	-1.41
Protein kinase C beta type OS=Homo sapiens GN=PRKCB PE=1 SV=4	KPCB_HUMAN	PRKCB	77 kDa	T500	< 0.0001	-1.4
Gamma-taxilin OS=Homo sapiens GN=TXLNG PE=1 SV=2	TXLNG_HUMAN	TXLNG	61 kDa	S105	< 0.0001	-1.4
Serine/threonine-protein phosphatase 4 regulatory subunit 3A OS=Homo sapiens GN=PPP4R3A PE=1 SV=1	P4R3A_HUMAN	PPP4R3A	95 kDa	S126	0.017	-1.39
ATPase WRNIP1 OS=Homo sapiens GN=WRNIP1 PE=1 SV=2	WRIP1_HUMAN	WRNIP1	72 kDa	S91, S92, S153	0.0019	-1.35
Protein transport protein Sec31A OS=Homo sapiens GN=SEC31A PE=1 SV=3	SC31A_HUMAN	SEC31A	133 kDa	S527, S532, S799	0.00095	-1.34
Reticulon-4 OS=Homo sapiens GN=RTN4 PE=1 SV=2	RTN4_HUMAN	RTN4	130 kDa	S7, S11, S12, S13, S15, S107, S111, S152, S181, S182, S184, T856, T858	0.0012	-1.33
Epidermal growth factor receptor OS=Homo sapiens GN=EGFR PE=1 SV=2	EGFR_HUMAN	EGFR	134 kDa	T693, S1026, S1039, S1042	0.023	-1.31
Protein SCAF11 OS=Homo sapiens GN=SCAF11 PE=1 SV=2	SCAFB_HUMAN	SCAF11	165 kDa	S608, S776, S796, S798, S802, S816, S818, S878, S880, S882	0.0032	-1.3
La-related protein 1 OS=Homo sapiens GN=LARP1 PE=1 SV=2	LARP1_HUMAN	LARP1	124 kDa	S80, S143, S517, S548, T624, S627, S631, S766, S774, S824, S849	0.0063	-1.29
THUMP domain-containing protein 1 OS=Homo sapiens GN=THUMPD1 PE=1 SV=2	THUM1_HUMAN	THUMPD1	39 kDa	S86, S88	0.023	-1.28
Nucleolar protein 58 OS=Homo sapiens GN=NOP58 PE=1 SV=1	NOP58_HUMAN	NOP58	60 kDa	S501, S509, S514	0.00016	-1.26
Pre-mRNA 3'-end-processing factor FIP1 OS=Homo sapiens GN=FIP1L1 PE=1 SV=1	FIP1_HUMAN	FIP1L1	67 kDa	S492, T494, S496, S500	< 0.0001	-1.26
BRO1 domain-containing protein BROX OS=Homo sapiens GN=BROX PE=1 SV=1	BROX_HUMAN	BROX	46 kDa		0.0018	-1.26
Chromatin assembly factor 1 subunit A OS=Homo sapiens GN=CHAF1A PE=1 SV=2	CAF1A_HUMAN	CHAF1A	107 kDa	S65, S777	0.0082	-1.26
Dual specificity protein kinase CLK3 OS=Homo sapiens GN=CLK3 PE=1 SV=3	CLK3_HUMAN	CLK3	74 kDa	S224, S226	0.00059	-1.26
Wings apart-like protein homolog OS=Homo sapiens GN=WAPAL PE=1 SV=1	WAPL_HUMAN	WAPAL	133 kDa	S77, S221, S223, S226, S459, S461	0.027	-1.25
Nuclear receptor corepressor 1 OS=Homo sapiens GN=NCOR1 PE=1 SV=2	NCOR1_HUMAN	NCOR1	270 kDa	S998, S2184	0.016	-1.24
Insulin receptor substrate 2 OS=Homo sapiens GN=IRS2 PE=1 SV=2	IRS2_HUMAN	IRS2	137 kDa	S306	< 0.0001	-1.23
Serum deprivation-response protein OS=Homo sapiens GN=SDPR PE=1 SV=3	SDPR_HUMAN	SDPR	47 kDa	S203, S204, S218	0.01	-1.23
Src substrate cortactin OS=Homo sapiens GN=CTTN PE=1 SV=2	SRC8_HUMAN	CTTN	62 kDa	T399, T401, S405, T411, S417, S418	0.0011	-1.22
Membrane-associated progesterone receptor component 1 OS=Homo sapiens GN=PGRMC1 PE=1 SV=3	PGRC1_HUMAN	PGRMC1	22 kDa	S57, S181	0.00056	-1.22
Golgi-specific brefeldin A-resistance guanine nucleotide exchange factor 1 OS=Homo sapiens GN=GBF1 PE=1 SV=2	GBF1_HUMAN	GBF1	206 kDa	S314, S349, S352, S1300, S1318, S1475	0.027	-1.22
mRNA-decapping enzyme 1A OS=Homo sapiens GN=DCP1A PE=1 SV=2	DCP1A_HUMAN	DCP1A	63 kDa	S142, S180, T311, T321	0.046	-1.22
Bystin OS=Homo sapiens GN=BYSL PE=1 SV=3	BYST_HUMAN	BYSL	50 kDa	S98	0.00041	-1.22
Sister chromatid cohesion protein PDS5 homolog B OS=Homo sapiens GN=PDS5B PE=1 SV=1	PDS5B_HUMAN	PDS5B	165 kDa	S1165, S1176, S1177, S1182, S1257, S1283, S1308, S1329, T1331, S1333, S1335	< 0.0001	-1.21
Pleckstrin homology domain-containing family G member 3 OS=Homo sapiens GN=PLEKHG3 PE=1 SV=1	PKHG3_HUMAN	PLEKHG3	134 kDa	S576, S577, S1028, S1034, S1037, S1040	0.031	-1.2
Enhancer of mRNA-decapping protein 4 OS=Homo sapiens GN=EDC4 PE=1 SV=1	EDC4_HUMAN	EDC4	152 kDa	S560, S773, S775, T777, S779, S929	0.023	-1.19
Regulation of nuclear pre-mRNA domain-containing protein 1B OS=Homo sapiens GN=RPRD1B PE=1 SV=1	RPR1B_HUMAN	RPRD1B	37 kDa	S164	0.03	-1.17
Na(+)/H(+) exchange regulatory cofactor NHE-RF1 OS=Homo sapiens GN=SLC9A3R1 PE=1 SV=4	NHRF1_HUMAN	SLC9A3R1	39 kDa	S280, S291	0.0061	-1.17
Heterogeneous nuclear ribonucleoprotein U-like protein 2 OS=Homo sapiens GN=HNRNPUL2 PE=1 SV=1	HNRL2_HUMAN	HNRNPUL2	85 kDa	S161, T165, S168, S193, S226, S228	< 0.0001	-1.16
Uncharacterized protein C15orf52 OS=Homo sapiens GN=C15orf52 PE=1 SV=1	CO052_HUMAN	C15orf52	57 kDa	S201	0.00023	-1.15
Telomere-associated protein RIF1 OS=Homo sapiens GN=RIF1 PE=1 SV=2	RIF1_HUMAN	RIF1	274 kDa	S782, S1422, S1454, S1688, S2144, S2161	< 0.0001	-1.14
Protein kinase C-binding protein 1 OS=Homo sapiens GN=ZMYND8 PE=1 SV=2	PKCB1_HUMAN	ZMYND8	132 kDa	S488, S486, pS547	0.00057	-1.14
DDB1- and CUL4-associated factor 8 OS=Homo sapiens GN=DCAF8 PE=1 SV=1	DCAF8_HUMAN	DCAF8	67 kDa	S129, S130	0.03	-1.12
Regulatory-associated protein of mTOR OS=Homo sapiens GN=RPTOR PE=1 SV=1	RPTOR_HUMAN	RPTOR	149 kDa	S859, S863, T865, S877	< 0.0001	-1.12
Spliceosome-associated protein CWC15 homolog OS=Homo sapiens GN=CWC15 PE=1 SV=2	CWC15_HUMAN	CWC15	27 kDa	T110, S121	0.0046	-1.12
PHD finger protein 10 OS=Homo sapiens GN=PHF10 PE=1 SV=3	PHF10_HUMAN	PHF10	56 kDa	S297, S301	0.0024	-1.12
Serine/arginine-rich splicing factor 6 OS=Homo sapiens GN=SRSF6 PE=1 SV=2	SRSF6_HUMAN	SRSF6	40 kDa	S303, S314, S316	< 0.0001	-1.11
Tyrosine-protein phosphatase non-receptor type 14 OS=Homo sapiens GN=PTPN14 PE=1 SV=2	PTN14_HUMAN	PTPN14	135 kDa	S593, S594, S642, S707, S708, S710	0.024	-1.11
Calcium-regulated heat stable protein 1 OS=Homo sapiens GN=CARHSP1 PE=1 SV=2	CHSP1_HUMAN	CARHSP1	16 kDa	S30, S32, S41	0.022	-1.1
Histone-lysine N-methyltransferase NSD2 OS=Homo sapiens GN=WHSC1 PE=1 SV=1	NSD2_HUMAN	WHSC1	152 kDa	T110, T114, S177	0.036	-1.1
cAMP-dependent protein kinase type II-alpha regulatory subunit OS=Homo sapiens GN=PRKAR2A PE=1 SV=2	KAP2_HUMAN	PRKAR2A	46 kDa	S78, S80, S99	0.00012	-1.08
Membrane-associated progesterone receptor component 2 OS=Homo sapiens GN=PGRMC2 PE=1 SV=1	PGRC2_HUMAN	PGRMC2	24 kDa	S208, T211	0.00015	-1.08
Periphilin-1 OS=Homo sapiens GN=PPHLN1 PE=1 SV=2	PPHLN_HUMAN	PPHLN1	53 kDa	S201, S205	0.0023	-1.08
Tight junction protein ZO-2 OS=Homo sapiens GN=TJP2 PE=1 SV=2	ZO2_HUMAN	TJP2	134 kDa	S130, S170, S174, S244, S394, S398, S400, T925, T933, S966, S978, S986, S1068	0.00023	-1.06
Scaffold attachment factor B1 OS=Homo sapiens GN=SAFB PE=1 SV=4	SAFB1_HUMAN	SAFB	103 kDa	S197, S235, S247, S344	0.0046	-1.05
ATP-dependent RNA helicase DDX42 OS=Homo sapiens GN=DDX42 PE=1 SV=1	DDX42_HUMAN	DDX42	103 kDa	S104, S109, S111, S175	0.0043	-1.05
Cytoplasmic dynein 1 light intermediate chain 2 OS=Homo sapiens GN=DYNC1LI2 PE=1 SV=1	DC1L2_HUMAN	DYNC1LI2	54 kDa	S194, T202, S203	< 0.0001	-1.05
Receptor expression-enhancing protein 3 OS=Homo sapiens GN=REEP3 PE=1 SV=1	REEP3_HUMAN	REEP3	29 kDa	T201, S210	0.0034	-1.05
Mediator of DNA damage checkpoint protein 1 OS=Homo sapiens GN=MDC1 PE=1 SV=3	MDC1_HUMAN	MDC1	227 kDa	S168, S202, S218, S329, T330, S366, T368, S397, S402, T404, S411, T447, T448, S453, S495, S498, S504, S995, S998	0.0022	-1.04
Chloride intracellular channel protein 6 OS=Homo sapiens GN=CLIC6 PE=2 SV=3	CLIC6_HUMAN	CLIC6	73 kDa	S293	0.0022	-1.04
Niban-like protein 1 OS=Homo sapiens GN=FAM129B PE=1 SV=3	NIBL1_HUMAN	FAM129B	84 kDa	S574, S594, S601, S603, S605, T606, S609, S641, S646, S665, S681, S692, S696	< 0.0001	-1.03
Ubiquitin-conjugating enzyme E2 J1 OS=Homo sapiens GN=UBE2J1 PE=1 SV=2	UB2J1_HUMAN	UBE2J1	35 kDa	S266	0.00045	-1.03
Unconventional myosin-IXb OS=Homo sapiens GN=MYO9B PE=1 SV=3	MYO9B_HUMAN	MYO9B	243 kDa	S1115, 1290	0.0038	-1.02
Apoptotic chromatin condensation inducer in the nucleus OS=Homo sapiens GN=ACIN1 PE=1 SV=2	ACINU_HUMAN	ACIN1	152 kDa	S166, S169, S216, S240, S243, T408, S410, T414, S478, S481, S490, S710, S838, S898, S1004	0.0048	-0.99
Hepatoma-derived growth factor OS=Homo sapiens GN=HDGF PE=1 SV=1	HDGF_HUMAN	HDGF	27 kDa	S132, S133, S165	0.00059	-0.96
Histone deacetylase 4 OS=Homo sapiens GN=HDAC4 PE=1 SV=3	HDAC4_HUMAN	HDAC4	119 kDa	T465, S467	0.022	-0.96
Protein SDE2 homolog OS=Homo sapiens GN=SDE2 PE=1 SV=1	SDE2_HUMAN	SDE2	50 kDa	S278	0.0014	-0.96
Serine/arginine repetitive matrix protein 2 OS=Homo sapiens GN=SRRM2 PE=1 SV=2	SRRM2_HUMAN	SRRM2	300 kDa	S295, S297, S300, S372, S373, S383, S401, S403, S407, T433, S448, S485, S486, S487, S490, S522, S524, S528, S612, S614, S616, S752, S754, S756, S828, S830, S832, S889, S896, T898, S904, T906, S907, S914, T916, S925, S926, S942, S945, S1000, S1002, S1004, T1033, S1042, S1044, T1053, S1064, T1093, T1113, S1114, S1119, T1121, S1122, S1123, S1133, S1149, S1151, S1152, S1153, S1160, S1174, S1182, S122…	< 0.0001	-0.95
Nuclear factor of activated T-cells, cytoplasmic 2 OS=Homo sapiens GN=NFATC2 PE=1 SV=2	NFAC2_HUMAN	NFATC2	100 kDa	S217, S221, S236, S243	0.0085	-0.95
RalBP1-associated Eps domain-containing protein 1 OS=Homo sapiens GN=REPS1 PE=1 SV=3	REPS1_HUMAN	REPS1	87 kDa	S117, S162, S166, S170, S174, S272, S273, S342, T431, S432, S659	0.00087	-0.94
WD repeat-containing protein 62 OS=Homo sapiens GN=WDR62 PE=1 SV=4	WDR62_HUMAN	WDR62	166 kDa	S1226, S1228, S1248, 1249, 1255, T1267, T1268	< 0.0001	-0.91
Lamina-associated polypeptide 2, isoforms beta/gamma OS=Homo sapiens GN=TMPO PE=1 SV=2	LAP2B_HUMAN	TMPO	51 kDa	S66, S67, T74, S79, S156, S158, S159, S177, S180, S184, S306	0.017	-0.9
Tumor suppressor p53-binding protein 1 OS=Homo sapiens GN=TP53BP1 PE=1 SV=2	TP53B_HUMAN	TP53BP1	214 kDa	S245, S274, S380, S398, S500, S552, S580, S1028, T1055, S1068, S1094, S1101, S1113, S1114, T1215, S1217, S1219, S1317, S1362, S1426, S1430, S1460, S1462, T1756, S1758, S1759	< 0.0001	-0.9
N-acetylserotonin O-methyltransferase-like protein OS=Homo sapiens GN=ASMTL PE=1 SV=3	ASML_HUMAN	ASMTL	69 kDa	S239	0.0016	-0.89
Hsc70-interacting protein OS=Homo sapiens GN=ST13 PE=1 SV=2	F10A1_HUMAN	ST13	41 kDa	S75, S76, S79	0.011	-0.88
E3 SUMO-protein ligase RanBP2 OS=Homo sapiens GN=RANBP2 PE=1 SV=2	RBP2_HUMAN	RANBP2	358 kDa	T798, T1156, T1160	< 0.0001	-0.87
GTPase-activating protein and VPS9 domain-containing protein 1 OS=Homo sapiens GN=GAPVD1 PE=1 SV=2	GAPD1_HUMAN	GAPVD1	165 kDa	S757, S758, S760, S902, S948, S952	0.011	-0.87
Ran-specific GTPase-activating protein OS=Homo sapiens GN=RANBP1 PE=1 SV=1	RANG_HUMAN	RANBP1	23 kDa	T7, S14, T15, T18, S21	< 0.0001	-0.87
General transcription factor II-I OS=Homo sapiens GN=GTF2I PE=1 SV=2	GTF2I_HUMAN	GTF2I	112 kDa	S823	0.0035	-0.86
Microtubule-associated protein 1B OS=Homo sapiens GN=MAP1B PE=1 SV=2	MAP1B_HUMAN	MAP1B	271 kDa	S614, S828, S831, 832, S937, S992, S995, S1016, S1154, S1208, S1254, S1256, S1258, S1260, S1262, S1265, S1298, S1312, S1322, S1330, S1339, S1378, S1387, S1396, S1400, S1427, S1438, S1442, S1507, S1518, S1522, S1581, T1583, S1698, S1700, S1746, S1859, S1862, S1865, T1868, S1873, S1877, S1881, T1959, S1961, S1995, S1997, T2175, S2489, S2491	< 0.0001	-0.84
ESF1 homolog OS=Homo sapiens GN=ESF1 PE=1 SV=1	ESF1_HUMAN	ESF1	99 kDa	T311, S313. S327, S657, S663	0.018	-0.84
RNA polymerase-associated protein CTR9 homolog OS=Homo sapiens GN=CTR9 PE=1 SV=1	CTR9_HUMAN	CTR9	134 kDa	T925, S970	0.0076	-0.84
Ras GTPase-activating protein-binding protein 1 OS=Homo sapiens GN=G3BP1 PE=1 SV=1	G3BP1_HUMAN	G3BP1	52 kDa	S149, S230, S231, S232	0.00048	-0.83
Protein LYRIC OS=Homo sapiens GN=MTDH PE=1 SV=2	LYRIC_HUMAN	MTDH	64 kDa	S426	0.004	-0.83
Non-histone chromosomal protein HMG-14 OS=Homo sapiens GN=HMGN1 PE=1 SV=3	HMGN1_HUMAN	HMGN1	11 kDa	T81, T86, T89	0.0089	-0.82
Splicing factor 45 OS=Homo sapiens GN=RBM17 PE=1 SV=1	SPF45_HUMAN	RBM17	45 kDa	S155, T305	0.0018	-0.81
Disks large-associated protein 5 OS=Homo sapiens GN=DLGAP5 PE=1 SV=2	DLGP5_HUMAN	DLGAP5	95 kDa	S689, S690	0.026	-0.81
Zinc finger CCCH domain-containing protein 18 OS=Homo sapiens GN=ZC3H18 PE=1 SV=2	ZCH18_HUMAN	ZC3H18	106 kDa	S46, S67, S74, S78, S82	0.038	-0.8
ARF GTPase-activating protein GIT1 OS=Homo sapiens GN=GIT1 PE=1 SV=2	GIT1_HUMAN	GIT1	84 kDa	S385, S388, S592, S596	0.044	-0.8
60S ribosomal export protein NMD3 OS=Homo sapiens GN=NMD3 PE=1 SV=1	NMD3_HUMAN	NMD3	58 kDa	S468, T470	0.046	-0.78
Importin subunit alpha-1 OS=Homo sapiens GN=KPNA2 PE=1 SV=1	IMA1_HUMAN	KPNA2	58 kDa	T61, S62	0.026	-0.77
Protein VPRBP OS=Homo sapiens GN=VPRBP PE=1 SV=3	VPRBP_HUMAN	VPRBP	169 kDa	S1000	0.0034	-0.77
Protein FAM134C OS=Homo sapiens GN=FAM134C PE=1 SV=1	F134C_HUMAN	FAM134C	51 kDa	S258, S260, S313, S320, T440	0.0045	-0.76
7SK snRNA methylphosphate capping enzyme OS=Homo sapiens GN=MEPCE PE=1 SV=1	MEPCE_HUMAN	MEPCE	74 kDa	S175, S254	0.023	-0.75
RAF proto-oncogene serine/threonine-protein kinase OS=Homo sapiens GN=RAF1 PE=1 SV=1	RAF1_HUMAN	RAF1	73 kDa	S259, T260	0.0045	-0.75
Arf-GAP with SH3 domain, ANK repeat and PH domain-containing protein 1 OS=Homo sapiens GN=ASAP1 PE=1 SV=4	ASAP1_HUMAN	ASAP1	126 kDa	S717, S726	0.00064	-0.74
ATP-binding cassette sub-family F member 1 OS=Homo sapiens GN=ABCF1 PE=1 SV=2	ABCF1_HUMAN	ABCF1	96 kDa	S22, S105, T108, S109, S140, S328	0.00045	-0.73
Mitochondrial import receptor subunit TOM70 OS=Homo sapiens GN=TOMM70A PE=1 SV=1	TOM70_HUMAN	TOMM70A	67 kDa	S91, S92, S153	0.019	-0.72
Retinoblastoma-associated protein OS=Homo sapiens GN=RB1 PE=1 SV=2	RB_HUMAN	RB1	106 kDa	S248, T356, T373, S608, S612, S780, S788, S795, S807, S811	0.038	-0.71
Uncharacterized protein C11orf84 OS=Homo sapiens GN=C11orf84 PE=1 SV=3	CK084_HUMAN	C11orf84	41 kDa	S308	0.016	-0.71
Serine/arginine-rich splicing factor 1 OS=Homo sapiens GN=SRSF1 PE=1 SV=2	SRSF1_HUMAN	SRSF1	28 kDa	S198, S201, S205	< 0.0001	-0.68
Extended synaptotagmin-2 OS=Homo sapiens GN=ESYT2 PE=1 SV=1	ESYT2_HUMAN	ESYT2	102 kDa	S693, S737, S738, T753, S755, S758, S760	0.028	-0.67
A-kinase anchor protein 2 OS=Homo sapiens GN=AKAP2 PE=1 SV=3	AKAP2_HUMAN	AKAP2	95 kDa	S135, S152, S392, S631, S720, S748	0.0024	-0.66
Myosin phosphatase Rho-interacting protein OS=Homo sapiens GN=MPRIP PE=1 SV=3	MPRIP_HUMAN	MPRIP	117 kDa	S365, S619	0.048	-0.66
40S ribosomal protein S6 OS=Homo sapiens GN=RPS6 PE=1 SV=1	RS6_HUMAN	RPS6	29 kDa	S235, S236, S240,	0.0042	-0.65
LIM domain only protein 7 OS=Homo sapiens GN=LMO7 PE=1 SV=3	LMO7_HUMAN	LMO7	193 kDa	S751, S867, S988, T990, S991, S1592	0.027	-0.64
Neuroblast differentiation-associated protein AHNAK OS=Homo sapiens GN=AHNAK PE=1 SV=2	AHNK_HUMAN	AHNAK	629 kDa	S41, S93, S135, S177, S210, S212, S217, T218, S3912, S3926, T4100, S5099, S5110, S5448, S5731, S5749, S5752, S5763, S5780, S5782, S5784, S5790, S5793, S5841	< 0.0001	-0.62
Probable 28S rRNA (cytosine(4447)-C(5))-methyltransferase OS=Homo sapiens GN=NOP2 PE=1 SV=2	NOP2_HUMAN	NOP2	89 kDa	S732, S734	0.01	-0.6
La-related protein 7 OS=Homo sapiens GN=LARP7 PE=1 SV=1	LARP7_HUMAN	LARP7	67 kDa	S258, S261, S298, S299, S300	0.019	-0.59
RNA-binding protein 39 OS=Homo sapiens GN=RBM39 PE=1 SV=2	RBM39_HUMAN	RBM39	59 kDa	S97, S146	0.031	-0.59
Uncharacterized protein CXorf23 OS=Homo sapiens GN=CXorf23 PE=1 SV=1	CX023_HUMAN	CXorf23	84 kDa	S15, S17	0.014	-0.59
Ribonucleases P/MRP protein subunit POP1 OS=Homo sapiens GN=POP1 PE=1 SV=2	POP1_HUMAN	POP1	115 kDa	S739. S740	0.02	-0.59
Zinc finger CCCH domain-containing protein 13 OS=Homo sapiens GN=ZC3H13 PE=1 SV=1	ZC3HD_HUMAN	ZC3H13	197 kDa	S207, S209, S316, S319, S325, S370, S372, S376, S1452, S1455, S1465	0.048	-0.57
Ribosome biogenesis protein BMS1 homolog OS=Homo sapiens GN=BMS1 PE=1 SV=1	BMS1_HUMAN	BMS1	146 kDa	S799	0.0023	-0.57
DNA replication licensing factor MCM2 OS=Homo sapiens GN=MCM2 PE=1 SV=4	MCM2_HUMAN	MCM2	102 kDa	S27, T35, S40, S41, S42, S139	0.0099	-0.55
Zinc finger CCCH domain-containing protein 4 OS=Homo sapiens GN=ZC3H4 PE=1 SV=3	ZC3H4_HUMAN	ZC3H4	140 kDa	S211, S231, S220, S1269, S1275	0.026	-0.54
Centrosomal protein of 55 kDa OS=Homo sapiens GN=CEP55 PE=1 SV=3	CEP55_HUMAN	CEP55	54 kDa	S425, S428, T430	0.0036	-0.54
Treacle protein OS=Homo sapiens GN=TCOF1 PE=1 SV=3	TCOF_HUMAN	TCOF1	152 kDa	S157, S212, S381, S583, S906, S1039, S1110, S1111, S1148, S1570	< 0.0001	-0.51
