# Supplementary material for: LIMK2 promotes the metastatic progression of triple-negative breast cancer by activating SRPK1
Source: Oncogenesis. 2020 Aug 28;9(8):77. doi: 10.1038/s41389-020-00263-1 (PMC7455732; doi:10.1038/s41389-020-00263-1)
Supplement: Supplementary file 5 — Table S4 [file 41389_2020_263_MOESM5_ESM.xlsx]

## Sheet: Sheet1
Ingenuity Canonical Pathways	-log(p-value)	Ratio	z-score	Molecules
mTOR Signaling	4.71	0.0348	-1	EIF3G,EIF4G2,TSC2,RPTOR,EIF4G3,RPS6KA4,PRKD3
HER-2 Signaling in Breast Cancer	3.32	0.0455	#NUM!	TP53,TSC2,PRKD3,EGFR
UVC-Induced MAPK Signaling	3.13	0.0698	#NUM!	TP53,PRKD3,EGFR
UVB-Induced MAPK Signaling	2.59	0.0455	#NUM!	TP53,PRKD3,EGFR
Agrin Interactions at Neuromuscular Junction	2.54	0.0435	#NUM!	PAK2,CTTN,EGFR
Regulation of eIF4 and p70S6K Signaling	2.39	0.0255	#NUM!	EIF3G,EIF4G2,EIF4G3,EIF2A
ErbB Signaling	2.11	0.0306	#NUM!	PAK2,PRKD3,EGFR
FAK Signaling	2.1	0.0303	#NUM!	ASAP1,PAK2,EGFR
UVA-Induced MAPK Signaling	2.02	0.0283	#NUM!	TP53,RPS6KA4,EGFR
Paxillin Signaling	1.94	0.0265	#NUM!	PARVA,PAK2,PTPN12
Glioma Signaling	1.93	0.0263	#NUM!	TP53,PRKD3,EGFR
Integrin Signaling	1.89	0.0183	-2	PARVA,ASAP1,PAK2,CTTN
EIF2 Signaling	1.88	0.0181	#NUM!	EIF3G,EIF4G2,EIF4G3,EIF2A
Role of Tissue Factor in Cancer	1.85	0.0244	#NUM!	TP53,RPS6KA4,EGFR
Role of CHK Proteins in Cell Cycle Checkpoint Control	1.64	0.0351	#NUM!	TP53,MDC1
Phosphatidylcholine Biosynthesis I	1.55	0.143	#NUM!	PCYT1A
Glioblastoma Multiforme Signaling	1.53	0.0185	#NUM!	TP53,TSC2,EGFR
ERK5 Signaling	1.52	0.0303	#NUM!	RPS6KA4,EGFR
GNRH Signaling	1.51	0.0182	#NUM!	PAK2,PRKD3,EGFR
Sirtuin Signaling Pathway	1.49	0.0137	-2	TP53,HSF1,SMARCA5,RPTOR
Non-Small Cell Lung Cancer Signaling	1.4	0.026	#NUM!	TP53,EGFR
Calcium Transport I	1.39	0.1	#NUM!	ATP2B1
Role of BRCA1 in DNA Damage Response	1.37	0.025	#NUM!	TP53,MDC1
Gap Junction Signaling	1.33	0.0154	#NUM!	DBN1,PRKD3,EGFR
IL-8 Signaling	1.32	0.0152	#NUM!	PAK2,PRKD3,EGFR
Growth Hormone Signaling	1.32	0.0235	#NUM!	RPS6KA4,PRKD3
Neuregulin Signaling	1.29	0.0227	#NUM!	PRKD3,EGFR
Bladder Cancer Signaling	1.29	0.0227	#NUM!	TP53,EGFR
Choline Biosynthesis III	1.28	0.0769	#NUM!	PCYT1A
Sumoylation Pathway	1.23	0.0208	#NUM!	TP53,PML
ATM Signaling	1.21	0.0204	#NUM!	TP53,MDC1
Cholecystokinin/Gastrin-mediated Signaling	1.19	0.0198	#NUM!	PRKD3,EGFR
GADD45 Signaling	1.12	0.0526	#NUM!	TP53
DNA damage-induced 14-3-3σ Signaling	1.12	0.0526	#NUM!	TP53
p53 Signaling	1.12	0.018	#NUM!	TP53,PML
Telomerase Signaling	1.12	0.018	#NUM!	TP53,EGFR
G Beta Gamma Signaling	1.1	0.0175	#NUM!	PRKD3,EGFR
Huntington's Disease Signaling	1.08	0.012	#NUM!	TP53,PRKD3,EGFR
Pancreatic Adenocarcinoma Signaling	1.06	0.0167	#NUM!	TP53,EGFR
p38 MAPK Signaling	1.06	0.0167	#NUM!	TP53,RPS6KA4
NGF Signaling	1.05	0.0165	#NUM!	TP53,RPS6KA4
Natural Killer Cell Signaling	1.05	0.0164	#NUM!	PAK2,PRKD3
Renin-Angiotensin Signaling	1.05	0.0164	#NUM!	PAK2,PRKD3
Pyrimidine Deoxyribonucleotides De Novo Biosynthesis I	1.04	0.0435	#NUM!	RRM2
PI3K/AKT Signaling	1.03	0.016	#NUM!	TP53,TSC2
CDP-diacylglycerol Biosynthesis I	1.03	0.0417	#NUM!	CDS2
IL-17A Signaling in Gastric Cells	1.01	0.04	#NUM!	EGFR
CCR3 Signaling in Eosinophils	0.999	0.0154	#NUM!	PAK2,PRKD3
14-3-3-mediated Signaling	0.994	0.0153	#NUM!	TSC2,PRKD3
Phosphatidylglycerol Biosynthesis II (Non-plastidic)	0.993	0.0385	#NUM!	CDS2
p70S6K Signaling	0.988	0.0152	#NUM!	PRKD3,EGFR
Insulin Receptor Signaling	0.941	0.0142	#NUM!	TSC2,RPTOR
Ovarian Cancer Signaling	0.926	0.0139	#NUM!	TP53,EGFR
DNA Methylation and Transcriptional Repression Signaling	0.883	0.0294	#NUM!	DNMT1
Inhibition of Angiogenesis by TSP1	0.883	0.0294	#NUM!	TP53
Nucleotide Excision Repair Pathway	0.872	0.0286	#NUM!	ERCC5
CXCR4 Signaling	0.83	0.0121	#NUM!	PAK2,PRKD3
Thyroid Cancer Signaling	0.818	0.025	#NUM!	TP53
Tec Kinase Signaling	0.81	0.0118	#NUM!	PAK2,PRKD3
Role of PKR in Interferon Induction and Antiviral Response	0.808	0.0244	#NUM!	TP53
Mechanisms of Viral Exit from Host Cells	0.808	0.0244	#NUM!	PRKD3
nNOS Signaling in Skeletal Muscle Cells	0.808	0.0244	#NUM!	SNTB2
MIF Regulation of Innate Immunity	0.789	0.0233	#NUM!	TP53
Role of p14/p19ARF in Tumor Suppression	0.789	0.0233	#NUM!	TP53
Role of IL-17F in Allergic Inflammatory Airway Diseases	0.771	0.0222	#NUM!	RPS6KA4
Role of Oct4 in Mammalian Embryonic Stem Cell Pluripotency	0.762	0.0217	#NUM!	TP53
nNOS Signaling in Neurons	0.754	0.0213	#NUM!	PRKD3
Regulation of the Epithelial-Mesenchymal Transition Pathway	0.739	0.0106	#NUM!	PYGO2,EGFR
Cell Cycle: G2/M DNA Damage Checkpoint Regulation	0.737	0.0204	#NUM!	TP53
Cancer Drug Resistance By Drug Efflux	0.737	0.0204	#NUM!	TP53
RAR Activation	0.735	0.0105	#NUM!	PML,PRKD3
TNFR1 Signaling	0.73	0.02	#NUM!	PAK2
ILK Signaling	0.711	0.0102	#NUM!	PARVA,RPS6KA4
Semaphorin Signaling in Neurons	0.707	0.0189	#NUM!	PAK2
3-phosphoinositide Biosynthesis	0.701	0.01	#NUM!	PTPN12,EGFR
ERK/MAPK Signaling	0.701	0.01	#NUM!	PAK2,RPS6KA4
Melanoma Signaling	0.692	0.0182	#NUM!	TP53
Unfolded protein response	0.692	0.0182	#NUM!	EIF2A
Thrombin Signaling	0.688	0.0098	#NUM!	PRKD3,EGFR
Breast Cancer Regulation by Stathmin1	0.685	0.00976	#NUM!	TP53,PRKD3
Regulation of Cellular Mechanics by Calpain Protease	0.679	0.0175	#NUM!	EGFR
Leukocyte Extravasation Signaling	0.667	0.00948	#NUM!	PRKD3,CTTN
Molecular Mechanisms of Cancer	0.656	0.00761	#NUM!	TP53,PAK2,PRKD3
Induction of Apoptosis by HIV1	0.653	0.0164	#NUM!	TP53
AMPK Signaling	0.652	0.00926	#NUM!	TSC2,RPTOR
Protein Kinase A Signaling	0.643	0.0075	#NUM!	PTPN14,PTPN12,PRKD3
CNTF Signaling	0.64	0.0159	#NUM!	RPS6KA4
Endometrial Cancer Signaling	0.634	0.0156	#NUM!	TP53
Thrombopoietin Signaling	0.628	0.0154	#NUM!	PRKD3
Pyridoxal 5'-phosphate Salvage Pathway	0.628	0.0154	#NUM!	PAK2
Calcium-induced T Lymphocyte Apoptosis	0.623	0.0152	#NUM!	PRKD3
Cell Cycle: G1/S Checkpoint Regulation	0.623	0.0152	#NUM!	TP53
EGF Signaling	0.611	0.0147	#NUM!	EGFR
Myc Mediated Apoptosis Signaling	0.6	0.0143	#NUM!	TP53
Superpathway of Inositol Phosphate Compounds	0.599	0.00851	#NUM!	PTPN12,EGFR
Caveolar-mediated Endocytosis Signaling	0.595	0.0141	#NUM!	EGFR
Melatonin Signaling	0.59	0.0139	#NUM!	PRKD3
Basal Cell Carcinoma Signaling	0.59	0.0139	#NUM!	TP53
ErbB4 Signaling	0.59	0.0139	#NUM!	PRKD3
Opioid Signaling Pathway	0.581	0.00826	#NUM!	RPS6KA4,PRKD3
STAT3 Pathway	0.58	0.0135	#NUM!	EGFR
Hypoxia Signaling in the Cardiovascular System	0.575	0.0133	#NUM!	TP53
Colorectal Cancer Metastasis Signaling	0.566	0.00806	#NUM!	TP53,EGFR
VDR/RXR Activation	0.56	0.0128	#NUM!	PRKD3
Angiopoietin Signaling	0.56	0.0128	#NUM!	PAK2
Signaling by Rho Family GTPases	0.556	0.00794	#NUM!	PAK2,CDC42EP4
Estrogen-Dependent Breast Cancer Signaling	0.555	0.0127	#NUM!	EGFR
Cyclins and Cell Cycle Regulation	0.551	0.0125	#NUM!	TP53
Erythropoietin Signaling	0.546	0.0123	#NUM!	PRKD3
Macropinocytosis Signaling	0.546	0.0123	#NUM!	PRKD3
IL-3 Signaling	0.537	0.012	#NUM!	PRKD3
Prolactin Signaling	0.537	0.012	#NUM!	PRKD3
Renal Cell Carcinoma Signaling	0.537	0.012	#NUM!	PAK2
Small Cell Lung Cancer Signaling	0.529	0.0118	#NUM!	TP53
FLT3 Signaling in Hematopoietic Progenitor Cells	0.524	0.0116	#NUM!	RPS6KA4
α-Adrenergic Signaling	0.52	0.0115	#NUM!	PRKD3
LPS-stimulated MAPK Signaling	0.52	0.0115	#NUM!	PRKD3
NF-κB Activation by Viruses	0.52	0.0115	#NUM!	PRKD3
PEDF Signaling	0.52	0.0115	#NUM!	TP53
HIPPO signaling	0.52	0.0115	#NUM!	SCRIB
VEGF Family Ligand-Receptor Interactions	0.516	0.0114	#NUM!	PRKD3
Regulation of Actin-based Motility by Rho	0.508	0.0111	#NUM!	PAK2
Apoptosis Signaling	0.508	0.0111	#NUM!	TP53
Factors Promoting Cardiogenesis in Vertebrates	0.5	0.0109	#NUM!	PRKD3
Fcγ Receptor-mediated Phagocytosis in Macrophages and Monocytes	0.496	0.0108	#NUM!	PRKD3
Acute Myeloid Leukemia Signaling	0.496	0.0108	#NUM!	PML
CCR5 Signaling in Macrophages	0.489	0.0105	#NUM!	PRKD3
Salvage Pathways of Pyrimidine Ribonucleotides	0.489	0.0105	#NUM!	PAK2
Prostate Cancer Signaling	0.481	0.0103	#NUM!	TP53
Melanocyte Development and Pigmentation Signaling	0.478	0.0102	#NUM!	RPS6KA4
PAK Signaling	0.467	0.0099	#NUM!	PAK2
Virus Entry via Endocytic Pathways	0.464	0.0098	#NUM!	PRKD3
SAPK/JNK Signaling	0.457	0.00962	#NUM!	TP53
Chronic Myeloid Leukemia Signaling	0.45	0.00943	#NUM!	TP53
Mouse Embryonic Stem Cell Pluripotency	0.45	0.00943	#NUM!	TP53
Amyotrophic Lateral Sclerosis Signaling	0.434	0.00901	#NUM!	TP53
GPCR-Mediated Nutrient Sensing in Enteroendocrine Cells	0.431	0.00893	#NUM!	PRKD3
Nitric Oxide Signaling in the Cardiovascular System	0.428	0.00885	#NUM!	PRKD3
Neuropathic Pain Signaling In Dorsal Horn Neurons	0.422	0.0087	#NUM!	PRKD3
HGF Signaling	0.422	0.0087	#NUM!	PRKD3
Rac Signaling	0.416	0.00855	#NUM!	PAK2
HIF1α Signaling	0.413	0.00847	#NUM!	TP53
Fc Epsilon RI Signaling	0.411	0.0084	#NUM!	PRKD3
PTEN Signaling	0.411	0.0084	#NUM!	EGFR
Synaptic Long Term Potentiation	0.402	0.0082	#NUM!	PRKD3
Role of NANOG in Mammalian Embryonic Stem Cell Pluripotency	0.402	0.0082	#NUM!	TP53
fMLP Signaling in Neutrophils	0.4	0.00813	#NUM!	PRKD3
RhoA Signaling	0.397	0.00806	#NUM!	CDC42EP4
Sperm Motility	0.389	0.00787	#NUM!	PRKD3
Phagosome Formation	0.381	0.00769	#NUM!	PRKD3
P2Y Purigenic Receptor Signaling Pathway	0.371	0.00746	#NUM!	PRKD3
Adipogenesis pathway	0.371	0.00746	#NUM!	TP53
GP6 Signaling Pathway	0.371	0.00746	#NUM!	PRKD3
Role of Pattern Recognition Receptors in Recognition of Bacteria and Viruses	0.364	0.0073	#NUM!	PRKD3
Androgen Signaling	0.364	0.0073	#NUM!	PRKD3
Corticotropin Releasing Hormone Signaling	0.359	0.00719	#NUM!	PRKD3
Aryl Hydrocarbon Receptor Signaling	0.355	0.00709	#NUM!	TP53
Hereditary Breast Cancer Signaling	0.348	0.00694	#NUM!	TP53
D-myo-inositol (1,4,5,6)-Tetrakisphosphate Biosynthesis	0.348	0.00694	#NUM!	PTPN12
D-myo-inositol (3,4,5,6)-tetrakisphosphate Biosynthesis	0.348	0.00694	#NUM!	PTPN12
IL-12 Signaling and Production in Macrophages	0.344	0.00685	#NUM!	PRKD3
Epithelial Adherens Junction Signaling	0.344	0.00685	#NUM!	EGFR
Phagosome Maturation	0.339	0.00676	#NUM!	DYNC1LI1
Type II Diabetes Mellitus Signaling	0.327	0.00649	#NUM!	PRKD3
3-phosphoinositide Degradation	0.319	0.00633	#NUM!	PTPN12
Hepatic Cholestasis	0.315	0.00625	#NUM!	PRKD3
Gαq Signaling	0.313	0.00621	#NUM!	PRKD3
D-myo-inositol-5-phosphate Metabolism	0.311	0.00617	#NUM!	PTPN12
Dopamine-DARPP32 Feedback in cAMP Signaling	0.308	0.0061	#NUM!	PRKD3
Tight Junction Signaling	0.302	0.00599	#NUM!	HSF1
Cdc42 Signaling	0.302	0.00599	#NUM!	PAK2
Aldosterone Signaling in Epithelial Cells	0.3	0.00595	#NUM!	PRKD3
eNOS Signaling	0.293	0.00581	#NUM!	PRKD3
Wnt/β-catenin Signaling	0.293	0.00581	#NUM!	TP53
Germ Cell-Sertoli Cell Junction Signaling	0.291	0.00578	#NUM!	PAK2
Synaptic Long Term Depression	0.29	0.00575	#NUM!	PRKD3
Ephrin Receptor Signaling	0.288	0.00571	#NUM!	PAK2
RhoGDI Signaling	0.285	0.00565	#NUM!	PAK2
NF-κB Signaling	0.278	0.00552	#NUM!	EGFR
Hepatic Fibrosis / Hepatic Stellate Cell Activation	0.269	0.00535	#NUM!	EGFR
Endothelin-1 Signaling	0.264	0.00526	#NUM!	PRKD3
NRF2-mediated Oxidative Stress Response	0.259	0.00518	#NUM!	PRKD3
Production of Nitric Oxide and Reactive Oxygen Species in Macrophages	0.258	0.00515	#NUM!	PRKD3
Axonal Guidance Signaling	0.254	0.00442	#NUM!	PAK2,PRKD3
Clathrin-mediated Endocytosis Signaling	0.251	0.00503	#NUM!	CTTN
Calcium Signaling	0.241	0.00485	#NUM!	ATP2B1
CREB Signaling in Neurons	0.233	0.00472	#NUM!	PRKD3
Role of NFAT in Cardiac Hypertrophy	0.225	0.00457	#NUM!	PRKD3
Systemic Lupus Erythematosus Signaling	0.217	0.00444	#NUM!	LSM14A
Actin Cytoskeleton Signaling	0.215	0.00441	#NUM!	PAK2
Phospholipase C Signaling	0.2	0.00415	#NUM!	PRKD3
