# Supplementary material for: LIMK2 promotes the metastatic progression of triple-negative breast cancer by activating SRPK1
Source: Oncogenesis. 2020 Aug 28;9(8):77. doi: 10.1038/s41389-020-00263-1 (PMC7455732; doi:10.1038/s41389-020-00263-1)
Supplement: Supplementary file 6 — Table S5 [file 41389_2020_263_MOESM6_ESM.xlsx]

## Sheet: Quantitative Peptide Report for
Protein Name	Accession Numbers	Valid	Assigned	Exclusive	Sequence	Prob	Modifications	SEQUEST XCorr	SEQUEST deltaCn	Control	Disease	+1H	+2H	+3H	+4H	Other Proteins
Nucleophosmin OS=Homo sapiens GN=NPM1 PE=1 SV=2	NPM_HUMAN	TRUE	TRUE	TRUE	cGSGPVHISGQHLVAVEEDAEsEDEEEEDVK	1	Carbamidomethyl (+57), Phospho (+80)	3.11566	0.633701	0	0.5658	0	0	25	169
Nucleophosmin OS=Homo sapiens GN=NPM1 PE=1 SV=2	NPM_HUMAN	TRUE	TRUE	TRUE	cGSGPVHISGqHLVAVEEDAEsEDEEEEDVK	0.96	Carbamidomethyl (+57), Deamidated (+1), Phospho (+80)	3.89757	0.521214	0	0.474	0	0	5	5
Nucleophosmin OS=Homo sapiens GN=NPM1 PE=1 SV=2	NPM_HUMAN	TRUE	TRUE	TRUE	cGSGPVHISGQHLVAVEEDAEsEDEEEEDVk	1	Carbamidomethyl (+57), Phospho (+80), Label:13C(6)15N(2) (+8)	3.41479	0.659261	0	0.8642	0	0	9	8
Nucleophosmin OS=Homo sapiens GN=NPM1 PE=1 SV=2	NPM_HUMAN	TRUE	TRUE	TRUE	cGSGPVHISGqHLVAVEEDAEsEDEEEEDVk	1	Carbamidomethyl (+57), Deamidated (+1), Phospho (+80), Label:13C(6)15N(2) (+8)	4.25434	0.594816	0	0.808	0	0	0	8
Nucleophosmin OS=Homo sapiens GN=NPM1 PE=1 SV=2	NPM_HUMAN	TRUE	TRUE	TRUE	DELHIVEAEAMNYEGsPIK	1	Phospho (+80)	6.48011	0.687149	0	1.027	0	9	109	0
Nucleophosmin OS=Homo sapiens GN=NPM1 PE=1 SV=2	NPM_HUMAN	TRUE	TRUE	TRUE	DELHIVEAEAmNYEGsPIK	1	Oxidation (+16), Phospho (+80)	7.33083	0.648797	0	-0.7405	0	0	1	0
Nucleophosmin OS=Homo sapiens GN=NPM1 PE=1 SV=2	NPM_HUMAN	TRUE	TRUE	TRUE	DELHIVEAEAMNYEGsPIk	1	Phospho (+80), Label:13C(6)15N(2) (+8)	7.27454	0.672683	0	0.7874	0	0	23	0
Nucleophosmin OS=Homo sapiens GN=NPM1 PE=1 SV=2	NPM_HUMAN	TRUE	TRUE	TRUE	DELHIVEAEAmNYEGsPIk	1	Oxidation (+16), Phospho (+80), Label:13C(6)15N(2) (+8)	5.80203	0.619088	0	0.4709	0	0	1	0
Nucleophosmin OS=Homo sapiens GN=NPM1 PE=1 SV=2	NPM_HUMAN	TRUE	TRUE	TRUE	DELHIVEAEAMnYEGsPIk	1	Deamidated (+1), Phospho (+80), Label:13C(6)15N(2) (+8)	5.25308	0.629594	0	1.064	0	0	10	0
Nucleophosmin OS=Homo sapiens GN=NPM1 PE=1 SV=2	NPM_HUMAN	TRUE	TRUE	TRUE	GPSsVEDIK	0.98	Phospho (+80)	3.08229	0.537496	0	-0.3076	0	1	0	0
Nucleophosmin OS=Homo sapiens GN=NPM1 PE=1 SV=2	NPM_HUMAN	TRUE	TRUE	TRUE	mEDsMDMDMSPLRPQNYLFGcELK	1	Acetyl (+42), Phospho (+80), Carbamidomethyl (+57)	5.93513	0.747268	0	0.09538	0	0	2	0
Nucleophosmin OS=Homo sapiens GN=NPM1 PE=1 SV=2	NPM_HUMAN	TRUE	TRUE	TRUE	mEDSMDMDMsPLRPQNYLFGcELK	1	Acetyl (+42), Phospho (+80), Carbamidomethyl (+57)	6.16565	0.803698	0	-0.02563	0	0	1	0
Nucleophosmin OS=Homo sapiens GN=NPM1 PE=1 SV=2	NPM_HUMAN	TRUE	TRUE	TRUE	mEDsMDMDMsPLRPQNYLFGcELK	1	Acetyl (+42), Phospho (+80), Phospho (+80), Carbamidomethyl (+57)	4.46141	0.777715	0	-1.335	0	0	2	0
Nucleophosmin OS=Homo sapiens GN=NPM1 PE=1 SV=2	NPM_HUMAN	TRUE	TRUE	TRUE	mEDsMDMDMSPLRPQnYLFGcELK	0.96	Acetyl (+42), Phospho (+80), Deamidated (+1), Carbamidomethyl (+57)	3.04254	0.562917	0	1.136	0	0	1	0
Nucleophosmin OS=Homo sapiens GN=NPM1 PE=1 SV=2	NPM_HUMAN	TRUE	TRUE	TRUE	mEDSMDmDMsPLRPQNYLFGcELK	1	Acetyl (+42), Oxidation (+16), Phospho (+80), Carbamidomethyl (+57)	5.44706	0.711387	0	-0.1609	0	0	2	0
Nucleophosmin OS=Homo sapiens GN=NPM1 PE=1 SV=2	NPM_HUMAN	TRUE	TRUE	TRUE	mEDSMDMDmsPLRPQNYLFGcELK	1	Acetyl (+42), Oxidation (+16), Phospho (+80), Carbamidomethyl (+57)	3.7442	0.629226	0	-0.7543	0	0	1	0
Nucleophosmin OS=Homo sapiens GN=NPM1 PE=1 SV=2	NPM_HUMAN	TRUE	TRUE	TRUE	TVSLGAGAKDELHIVEAEAMNyEGSPIK	1	Phospho (+80)	7.1612	0.65542	0	1.107	0	0	2	0
Nucleophosmin OS=Homo sapiens GN=NPM1 PE=1 SV=2	NPM_HUMAN	TRUE	TRUE	TRUE	TVSLGAGAKDELHIVEAEAMNYEGsPIK	1	Phospho (+80)	5.6891	0.583671	0	0.8231	0	0	2	0
Serine/arginine repetitive matrix protein 2 OS=Homo sapiens GN=SRRM2 PE=1 SV=2	SRRM2_HUMAN	TRUE	TRUE	TRUE	AGMSSNQSISsPVLDAVPRTPsR	1	Phospho (+80), Phospho (+80)	9.13347	0.686424	0	-1.685	0	0	1	0
Serine/arginine repetitive matrix protein 2 OS=Homo sapiens GN=SRRM2 PE=1 SV=2	SRRM2_HUMAN	TRUE	TRUE	TRUE	AQtPPGPSLSGSK	1	Phospho (+80)	3.097	0.742909	0	-1.795	0	2	0	0
Serine/arginine repetitive matrix protein 2 OS=Homo sapiens GN=SRRM2 PE=1 SV=2	SRRM2_HUMAN	TRUE	TRUE	TRUE	AQtPPGPSLSGSKsPcPQEK	1	Phospho (+80), Phospho (+80), Carbamidomethyl (+57)	6.20643	0.783809	0	-3.162	0	0	2	0
Serine/arginine repetitive matrix protein 2 OS=Homo sapiens GN=SRRM2 PE=1 SV=2	SRRM2_HUMAN	TRUE	TRUE	TRUE	cRsPGMLEPLGSSR	1	Carbamidomethyl (+57), Phospho (+80)	4.59366	0.630377	0	-0.5244	0	0	2	0
Serine/arginine repetitive matrix protein 2 OS=Homo sapiens GN=SRRM2 PE=1 SV=2	SRRM2_HUMAN	TRUE	TRUE	TRUE	DGSGTPsRHsLsGSSPGMK	1	Phospho (+80), Phospho (+80), Phospho (+80)	3.49142	0.680861	0	-0.5	0	0	1	0
Serine/arginine repetitive matrix protein 2 OS=Homo sapiens GN=SRRM2 PE=1 SV=2	SRRM2_HUMAN	TRUE	TRUE	TRUE	DKFsPFPVQDRPESSLVFK	1	Phospho (+80)	4.67788	0.549636	0	-1.603	0	0	2	0
Serine/arginine repetitive matrix protein 2 OS=Homo sapiens GN=SRRM2 PE=1 SV=2	SRRM2_HUMAN	TRUE	TRUE	TRUE	DKsHsHTPsRR	0.97	Phospho (+80), Phospho (+80), Phospho (+80)	2.6567	0.500623	0	0.9444	0	0	1	0
Serine/arginine repetitive matrix protein 2 OS=Homo sapiens GN=SRRM2 PE=1 SV=2	SRRM2_HUMAN	TRUE	TRUE	TRUE	DTLRtPPRER	0.96	Phospho (+80)	2.03091	0.532622	0	-0.7859	0	0	1	0
Serine/arginine repetitive matrix protein 2 OS=Homo sapiens GN=SRRM2 PE=1 SV=2	SRRM2_HUMAN	TRUE	TRUE	TRUE	ELSNsPLRENSFGSPLEFR	1	Phospho (+80)	5.12783	0.623339	0	-0.46	0	0	2	0
Serine/arginine repetitive matrix protein 2 OS=Homo sapiens GN=SRRM2 PE=1 SV=2	SRRM2_HUMAN	TRUE	TRUE	TRUE	ELsNsPLRENSFGSPLEFR	1	Phospho (+80), Phospho (+80)	4.44384	0.640084	0	-0.5711	0	0	2	0
Serine/arginine repetitive matrix protein 2 OS=Homo sapiens GN=SRRM2 PE=1 SV=2	SRRM2_HUMAN	TRUE	TRUE	TRUE	ELSNsPLRENsFGSPLEFR	1	Phospho (+80), Phospho (+80)	5.31959	0.620397	0	-0.637	0	1	4	0
Serine/arginine repetitive matrix protein 2 OS=Homo sapiens GN=SRRM2 PE=1 SV=2	SRRM2_HUMAN	TRUE	TRUE	TRUE	ELsNsPLRENsFGSPLEFR	1	Phospho (+80), Phospho (+80), Phospho (+80)	4.33933	0.697827	0	-2.293	0	0	2	0
Serine/arginine repetitive matrix protein 2 OS=Homo sapiens GN=SRRM2 PE=1 SV=2	SRRM2_HUMAN	TRUE	TRUE	TRUE	ELSNsPLRENsFGsPLEFR	1	Phospho (+80), Phospho (+80), Phospho (+80)	4.62523	0.562164	0	-1.874	0	0	1	0
Serine/arginine repetitive matrix protein 2 OS=Homo sapiens GN=SRRM2 PE=1 SV=2	SRRM2_HUMAN	TRUE	TRUE	TRUE	GDsRsPSHKR	1	Phospho (+80), Phospho (+80)	3.40321	0.62083	0	0.7262	0	0	2	0
Serine/arginine repetitive matrix protein 2 OS=Homo sapiens GN=SRRM2 PE=1 SV=2	SRRM2_HUMAN	TRUE	TRUE	TRUE	GEFSAsPMLK	1	Phospho (+80)	3.17448	0.674852	0	-0.2601	0	2	0	0
Serine/arginine repetitive matrix protein 2 OS=Homo sapiens GN=SRRM2 PE=1 SV=2	SRRM2_HUMAN	TRUE	TRUE	TRUE	GEFSAsPMLk	1	Phospho (+80), Label:13C(6)15N(2) (+8)	3.30607	0.675286	0	0.364	0	1	0	0
Serine/arginine repetitive matrix protein 2 OS=Homo sapiens GN=SRRM2 PE=1 SV=2	SRRM2_HUMAN	TRUE	TRUE	TRUE	GEGDAPFSEPGTTSTQRPSsPETATK	1	Phospho (+80)	5.49897	0.673707	0	-3.053	0	0	1	0
Serine/arginine repetitive matrix protein 2 OS=Homo sapiens GN=SRRM2 PE=1 SV=2	SRRM2_HUMAN	TRUE	TRUE	TRUE	GEGDAPFSEPGTTSTQRPssPETATK	1	Phospho (+80), Phospho (+80)	4.78079	0.717136	0	-2.899	0	0	2	0
Serine/arginine repetitive matrix protein 2 OS=Homo sapiens GN=SRRM2 PE=1 SV=2	SRRM2_HUMAN	TRUE	TRUE	TRUE	GGRsRssSPVTELASR	1	Phospho (+80), Phospho (+80), Phospho (+80)	4.00785	0.675678	0	0.1588	0	0	1	0
Serine/arginine repetitive matrix protein 2 OS=Homo sapiens GN=SRRM2 PE=1 SV=2	SRRM2_HUMAN	TRUE	TRUE	TRUE	GGRSRsssPVTELASR	1	Phospho (+80), Phospho (+80), Phospho (+80)	3.77902	0.600128	0	-0.4281	0	0	1	0
Serine/arginine repetitive matrix protein 2 OS=Homo sapiens GN=SRRM2 PE=1 SV=2	SRRM2_HUMAN	TRUE	TRUE	TRUE	GGSGYHsRsPAR	0.97	Phospho (+80), Phospho (+80)	3.22067	0.502068	0	0.6484	0	0	2	0
Serine/arginine repetitive matrix protein 2 OS=Homo sapiens GN=SRRM2 PE=1 SV=2	SRRM2_HUMAN	TRUE	TRUE	TRUE	GQSQTsPDHRsDTsSPEVR	1	Phospho (+80), Phospho (+80), Phospho (+80)	4.53701	0.632999	0	-0.8017	0	0	2	0
Serine/arginine repetitive matrix protein 2 OS=Homo sapiens GN=SRRM2 PE=1 SV=2	SRRM2_HUMAN	TRUE	TRUE	TRUE	GQSQtSPDHRsDTssPEVR	1	Phospho (+80), Phospho (+80), Phospho (+80), Phospho (+80)	5.5469	0.674431	0	-0.7491	0	0	1	0
Serine/arginine repetitive matrix protein 2 OS=Homo sapiens GN=SRRM2 PE=1 SV=2	SRRM2_HUMAN	TRUE	TRUE	TRUE	GQSQtSPDHRSDtssPEVR	1	Phospho (+80), Phospho (+80), Phospho (+80), Phospho (+80)	5.27424	0.693949	0	-1.597	0	0	2	0
Serine/arginine repetitive matrix protein 2 OS=Homo sapiens GN=SRRM2 PE=1 SV=2	SRRM2_HUMAN	TRUE	TRUE	TRUE	GQSQTsPDHRsDTssPEVR	1	Phospho (+80), Phospho (+80), Phospho (+80), Phospho (+80)	4.47073	0.783115	0	-0.6155	0	0	1	0
Serine/arginine repetitive matrix protein 2 OS=Homo sapiens GN=SRRM2 PE=1 SV=2	SRRM2_HUMAN	TRUE	TRUE	TRUE	GRsHsRsPATR	0.98	Phospho (+80), Phospho (+80), Phospho (+80)	1.53289	0.575508	0	-0.01837	0	0	2	0
Serine/arginine repetitive matrix protein 2 OS=Homo sapiens GN=SRRM2 PE=1 SV=2	SRRM2_HUMAN	TRUE	TRUE	TRUE	GRsPsPKPR	0.98	Phospho (+80), Phospho (+80)	2.41345	0.61245	0	-0.07199	0	1	5	0
Serine/arginine repetitive matrix protein 2 OS=Homo sapiens GN=SRRM2 PE=1 SV=2	SRRM2_HUMAN	TRUE	TRUE	TRUE	HAsssPESPKPAPAPGSHR	1	Phospho (+80), Phospho (+80), Phospho (+80)	5.18344	0.817083	0	-1.271	0	0	1	0
Serine/arginine repetitive matrix protein 2 OS=Homo sapiens GN=SRRM2 PE=1 SV=2	SRRM2_HUMAN	TRUE	TRUE	TRUE	HASssPEsPKPAPAPGSHR	1	Phospho (+80), Phospho (+80), Phospho (+80)	3.11887	0.673682	0	-0.9217	0	0	1	0
Serine/arginine repetitive matrix protein 2 OS=Homo sapiens GN=SRRM2 PE=1 SV=2	SRRM2_HUMAN	TRUE	TRUE	TRUE	HAsssPEsPKPAPAPGSHR	1	Phospho (+80), Phospho (+80), Phospho (+80), Phospho (+80)	6.51221	0.775671	0	-4.607	0	0	2	0
Serine/arginine repetitive matrix protein 2 OS=Homo sapiens GN=SRRM2 PE=1 SV=2	SRRM2_HUMAN	TRUE	TRUE	TRUE	HGGSPQPLAtTPLSQEPVNPPSEAsPTR	1	Phospho (+80), Phospho (+80)	7.71367	0.667052	0	Value missing	0	0	2	0
Serine/arginine repetitive matrix protein 2 OS=Homo sapiens GN=SRRM2 PE=1 SV=2	SRRM2_HUMAN	TRUE	TRUE	TRUE	HScsGSSPPR	0.96	Carbamidomethyl (+57), Phospho (+80)	1.28341	0.565735	0	-1.787	0	1	0	0
Serine/arginine repetitive matrix protein 2 OS=Homo sapiens GN=SRRM2 PE=1 SV=2	SRRM2_HUMAN	TRUE	TRUE	TRUE	HScSGSsPPR	1	Carbamidomethyl (+57), Phospho (+80)	2.97482	0.726211	0	-0.3759	0	1	0	0
Serine/arginine repetitive matrix protein 2 OS=Homo sapiens GN=SRRM2 PE=1 SV=2	SRRM2_HUMAN	TRUE	TRUE	TRUE	KPIDSLRDsRsLsYsPVER	0.96	Phospho (+80), Phospho (+80), Phospho (+80), Phospho (+80)	3.1455	0.555376	0	-0.3561	0	0	4	0
Serine/arginine repetitive matrix protein 2 OS=Homo sapiens GN=SRRM2 PE=1 SV=2	SRRM2_HUMAN	TRUE	TRUE	TRUE	MALPPQEDATAsPPR	0.98	Phospho (+80)	2.55414	0.58282	0	-1.019	0	1	0	0
Serine/arginine repetitive matrix protein 2 OS=Homo sapiens GN=SRRM2 PE=1 SV=2	SRRM2_HUMAN	TRUE	TRUE	TRUE	MScFSRPsMsPTPLDR	1	Carbamidomethyl (+57), Phospho (+80), Phospho (+80)	6.09533	0.734103	0	-1.643	0	0	1	0
Serine/arginine repetitive matrix protein 2 OS=Homo sapiens GN=SRRM2 PE=1 SV=2	SRRM2_HUMAN	TRUE	TRUE	TRUE	NHsGsRTPPVALNSSR	0.99	Phospho (+80), Phospho (+80)	3.34235	0.592718	0	-0.1652	0	0	2	0
Serine/arginine repetitive matrix protein 2 OS=Homo sapiens GN=SRRM2 PE=1 SV=2	SRRM2_HUMAN	TRUE	TRUE	TRUE	QGSITSPQANEQSVtPQRR	0.97	Phospho (+80)	3.29588	0.426813	0	-0.7046	0	0	1	0
Serine/arginine repetitive matrix protein 2 OS=Homo sapiens GN=SRRM2 PE=1 SV=2	SRRM2_HUMAN	TRUE	TRUE	TRUE	QGSItSPQANEQSVtPQRR	1	Phospho (+80), Phospho (+80)	4.87628	0.510733	0	-0.8416	0	0	2	0
Serine/arginine repetitive matrix protein 2 OS=Homo sapiens GN=SRRM2 PE=1 SV=2	SRRM2_HUMAN	TRUE	TRUE	TRUE	QPSsPYEDK	0.96	Phospho (+80)	2.11248	0.485439	0	-1.714	0	2	0	0
Serine/arginine repetitive matrix protein 2 OS=Homo sapiens GN=SRRM2 PE=1 SV=2	SRRM2_HUMAN	TRUE	TRUE	TRUE	QSHSEsPSLQSK	0.99	Phospho (+80)	3.32479	0.559301	0	0.6288	0	2	0	0
Serine/arginine repetitive matrix protein 2 OS=Homo sapiens GN=SRRM2 PE=1 SV=2	SRRM2_HUMAN	TRUE	TRUE	TRUE	QSHSGSIsPYPK	0.98	Phospho (+80)	3.03083	0.570642	0	-1.606	0	2	0	0
Serine/arginine repetitive matrix protein 2 OS=Homo sapiens GN=SRRM2 PE=1 SV=2	SRRM2_HUMAN	TRUE	TRUE	TRUE	QSHSSSsPHPK	1	Phospho (+80)	3.56603	0.617275	0	-0.7106	0	2	2	0
Serine/arginine repetitive matrix protein 2 OS=Homo sapiens GN=SRRM2 PE=1 SV=2	SRRM2_HUMAN	TRUE	TRUE	TRUE	RGEGDAPFSEPGTTSTQRPSsPETATK	1	Phospho (+80)	3.49095	0.629169	0	-2.648	0	0	2	1
Serine/arginine repetitive matrix protein 2 OS=Homo sapiens GN=SRRM2 PE=1 SV=2	SRRM2_HUMAN	TRUE	TRUE	TRUE	RGEGDAPFSEPGTTSTQRPssPETATK	1	Phospho (+80), Phospho (+80)	5.99192	0.719004	0	-2.382	0	0	1	0
Serine/arginine repetitive matrix protein 2 OS=Homo sapiens GN=SRRM2 PE=1 SV=2	SRRM2_HUMAN	TRUE	TRUE	TRUE	RGRsPsPKPR	0.97	Phospho (+80), Phospho (+80)	2.48894	0.485712	0	-2.387	0	0	2	0
Serine/arginine repetitive matrix protein 2 OS=Homo sapiens GN=SRRM2 PE=1 SV=2	SRRM2_HUMAN	TRUE	TRUE	TRUE	RGsRsSPEPK	0.97	Phospho (+80), Phospho (+80)	2.74363	0.476702	0	-0.6643	0	0	1	0
Serine/arginine repetitive matrix protein 2 OS=Homo sapiens GN=SRRM2 PE=1 SV=2	SRRM2_HUMAN	TRUE	TRUE	TRUE	RPsPQPSPR	0.98	Phospho (+80)	3.20716	0.550358	0	-3.332	0	0	1	0
Serine/arginine repetitive matrix protein 2 OS=Homo sapiens GN=SRRM2 PE=1 SV=2	SRRM2_HUMAN	TRUE	TRUE	TRUE	RREtPsPRPMR	0.98	Phospho (+80), Phospho (+80)	2.91696	0.513162	0	-0.7197	0	0	1	0
Serine/arginine repetitive matrix protein 2 OS=Homo sapiens GN=SRRM2 PE=1 SV=2	SRRM2_HUMAN	TRUE	TRUE	TRUE	RRPsPQPSPR	1	Phospho (+80)	3.75276	0.661548	0	-3.545	0	0	1	0
Serine/arginine repetitive matrix protein 2 OS=Homo sapiens GN=SRRM2 PE=1 SV=2	SRRM2_HUMAN	TRUE	TRUE	TRUE	RRPsPQPsPR	1	Phospho (+80), Phospho (+80)	3.68484	0.590327	0	-1.867	0	1	3	0
Serine/arginine repetitive matrix protein 2 OS=Homo sapiens GN=SRRM2 PE=1 SV=2	SRRM2_HUMAN	TRUE	TRUE	TRUE	RsLsGsSPcPK	0.97	Phospho (+80), Phospho (+80), Phospho (+80), Carbamidomethyl (+57)	2.15499	0.532386	0	-2.95	0	1	0	0
Serine/arginine repetitive matrix protein 2 OS=Homo sapiens GN=SRRM2 PE=1 SV=2	SRRM2_HUMAN	TRUE	TRUE	TRUE	RsPsVssPEPAEK	1	Phospho (+80), Phospho (+80), Phospho (+80), Phospho (+80)	5.09489	0.783285	0	-1.812	0	4	0	0
Serine/arginine repetitive matrix protein 2 OS=Homo sapiens GN=SRRM2 PE=1 SV=2	SRRM2_HUMAN	TRUE	TRUE	TRUE	RsRsVsPcSNVESR	1	Phospho (+80), Phospho (+80), Phospho (+80), Carbamidomethyl (+57)	3.69052	0.626523	0	0.3151	0	2	2	0
Serine/arginine repetitive matrix protein 2 OS=Homo sapiens GN=SRRM2 PE=1 SV=2	SRRM2_HUMAN	TRUE	TRUE	TRUE	RVPsPTPAPK	1	Phospho (+80)	2.89403	0.65453	0	-2.432	0	1	0	0
Serine/arginine repetitive matrix protein 2 OS=Homo sapiens GN=SRRM2 PE=1 SV=2	SRRM2_HUMAN	TRUE	TRUE	TRUE	SATRPsPsPER	1	Phospho (+80), Phospho (+80)	4.48182	0.683558	0	-1.25	0	0	1	0
Serine/arginine repetitive matrix protein 2 OS=Homo sapiens GN=SRRM2 PE=1 SV=2	SRRM2_HUMAN	TRUE	TRUE	TRUE	SATRPsPsPERsSTGPEPPAPTPLLAER	1	Phospho (+80), Phospho (+80), Phospho (+80)	8.05663	0.736352	0	-3.148	0	0	1	0
Serine/arginine repetitive matrix protein 2 OS=Homo sapiens GN=SRRM2 PE=1 SV=2	SRRM2_HUMAN	TRUE	TRUE	TRUE	ScFESsPDPELK	1	Carbamidomethyl (+57), Phospho (+80)	3.59622	0.695174	0	-0.6509	0	2	0	0
Serine/arginine repetitive matrix protein 2 OS=Homo sapiens GN=SRRM2 PE=1 SV=2	SRRM2_HUMAN	TRUE	TRUE	TRUE	ScFEssPDPELK	1	Carbamidomethyl (+57), Phospho (+80), Phospho (+80)	4.17705	0.727162	0	-0.7258	0	2	0	0
Serine/arginine repetitive matrix protein 2 OS=Homo sapiens GN=SRRM2 PE=1 SV=2	SRRM2_HUMAN	TRUE	TRUE	TRUE	SGMsPEQSR	0.98	Phospho (+80)	1.8526	0.609584	0	0.8554	0	4	0	0
Serine/arginine repetitive matrix protein 2 OS=Homo sapiens GN=SRRM2 PE=1 SV=2	SRRM2_HUMAN	TRUE	TRUE	TRUE	sGTPPRQGsITSPQANEQSVTPQR	1	Phospho (+80), Phospho (+80)	5.16667	0.677026	0	-3.809	0	0	1	0
Serine/arginine repetitive matrix protein 2 OS=Homo sapiens GN=SRRM2 PE=1 SV=2	SRRM2_HUMAN	TRUE	TRUE	TRUE	SGtPPRQGSItSPQANEQSVTPQR	1	Phospho (+80), Phospho (+80)	4.56927	0.667021	0	-3.307	0	0	1	0
Serine/arginine repetitive matrix protein 2 OS=Homo sapiens GN=SRRM2 PE=1 SV=2	SRRM2_HUMAN	TRUE	TRUE	TRUE	SGtPPRQGSItSPQANEQSVtPQRR	0.97	Phospho (+80), Phospho (+80), Phospho (+80)	2.78787	0.540881	0	-2.705	0	0	2	0
Serine/arginine repetitive matrix protein 2 OS=Homo sapiens GN=SRRM2 PE=1 SV=2	SRRM2_HUMAN	TRUE	TRUE	TRUE	SGtPPRQGSITsPQANEQsVTPQRR	1	Phospho (+80), Phospho (+80), Phospho (+80)	6.37501	0.581449	0	-1.538	0	0	0	2
Serine/arginine repetitive matrix protein 2 OS=Homo sapiens GN=SRRM2 PE=1 SV=2	SRRM2_HUMAN	TRUE	TRUE	TRUE	SGtPPRQGsITsPQANEQsVTPQRR	0.97	Phospho (+80), Phospho (+80), Phospho (+80), Phospho (+80)	1.70288	0.546915	0	1.594	0	0	1	0
Serine/arginine repetitive matrix protein 2 OS=Homo sapiens GN=SRRM2 PE=1 SV=2	SRRM2_HUMAN	TRUE	TRUE	TRUE	sHsHTPSr	0.98	Phospho (+80), Phospho (+80), Label:13C(6)15N(4) (+10)	1.54982	0.720909	0	0.3583	0	1	0	0
Serine/arginine repetitive matrix protein 2 OS=Homo sapiens GN=SRRM2 PE=1 SV=2	SRRM2_HUMAN	TRUE	TRUE	TRUE	sLsGSSPcPK	0.97	Phospho (+80), Phospho (+80), Carbamidomethyl (+57)	3.04357	0.434806	0	-0.5213	0	1	0	0
Serine/arginine repetitive matrix protein 2 OS=Homo sapiens GN=SRRM2 PE=1 SV=2	SRRM2_HUMAN	TRUE	TRUE	TRUE	SLsGsSPcPK	0.99	Phospho (+80), Phospho (+80), Carbamidomethyl (+57)	3.59118	0.555661	0	0.1303	0	1	0	0
Serine/arginine repetitive matrix protein 2 OS=Homo sapiens GN=SRRM2 PE=1 SV=2	SRRM2_HUMAN	TRUE	TRUE	TRUE	sLsGSSPcPk	0.97	Phospho (+80), Phospho (+80), Carbamidomethyl (+57), Label:13C(6)15N(2) (+8)	3.10678	0.4313	0	-0.8638	0	1	0	0
Serine/arginine repetitive matrix protein 2 OS=Homo sapiens GN=SRRM2 PE=1 SV=2	SRRM2_HUMAN	TRUE	TRUE	TRUE	SLsYsPVER	1	Phospho (+80), Phospho (+80)	2.96789	0.690189	0	0.423	0	1	0	0
Serine/arginine repetitive matrix protein 2 OS=Homo sapiens GN=SRRM2 PE=1 SV=2	SRRM2_HUMAN	TRUE	TRUE	TRUE	sLsYsPVER	1	Phospho (+80), Phospho (+80), Phospho (+80)	3.56119	0.725904	0	1.489	0	5	0	0
Serine/arginine repetitive matrix protein 2 OS=Homo sapiens GN=SRRM2 PE=1 SV=2	SRRM2_HUMAN	TRUE	TRUE	TRUE	SLsYsPVEr	1	Phospho (+80), Phospho (+80), Label:13C(6)15N(4) (+10)	3.34622	0.644812	0	0.3014	0	1	0	0
Serine/arginine repetitive matrix protein 2 OS=Homo sapiens GN=SRRM2 PE=1 SV=2	SRRM2_HUMAN	TRUE	TRUE	TRUE	sLsYsPVEr	0.99	Phospho (+80), Phospho (+80), Phospho (+80), Label:13C(6)15N(4) (+10)	3.36123	0.558666	0	2.159	0	1	0	0
Serine/arginine repetitive matrix protein 2 OS=Homo sapiens GN=SRRM2 PE=1 SV=2	SRRM2_HUMAN	TRUE	TRUE	TRUE	SLtRsPPAIR	0.97	Phospho (+80), Phospho (+80)	3.20204	0.494723	0	-0.6641	0	0	1	0
Serine/arginine repetitive matrix protein 2 OS=Homo sapiens GN=SRRM2 PE=1 SV=2	SRRM2_HUMAN	TRUE	TRUE	TRUE	sLtRsPPAIR	1	Phospho (+80), Phospho (+80), Phospho (+80)	3.6884	0.658442	0	-0.3148	0	0	3	0
Serine/arginine repetitive matrix protein 2 OS=Homo sapiens GN=SRRM2 PE=1 SV=2	SRRM2_HUMAN	TRUE	TRUE	TRUE	sPGMLEPLGSSR	1	Phospho (+80)	3.61644	0.675602	0	-1.238	0	2	0	0
Serine/arginine repetitive matrix protein 2 OS=Homo sapiens GN=SRRM2 PE=1 SV=2	SRRM2_HUMAN	TRUE	TRUE	TRUE	SRAsPATHR	0.99	Phospho (+80)	3.56924	0.550557	0	0.3061	0	0	1	0
Serine/arginine repetitive matrix protein 2 OS=Homo sapiens GN=SRRM2 PE=1 SV=2	SRRM2_HUMAN	TRUE	TRUE	TRUE	srAsPATHr	0.98	Phospho (+80), Label:13C(6)15N(4) (+10), Phospho (+80), Label:13C(6)15N(4) (+10)	2.56219	0.568376	0	1.1	0	0	1	0
Serine/arginine repetitive matrix protein 2 OS=Homo sapiens GN=SRRM2 PE=1 SV=2	SRRM2_HUMAN	TRUE	TRUE	TRUE	sRsPSSPELNNK	0.98	Phospho (+80), Phospho (+80)	2.91583	0.55168	0	-0.6311	0	2	0	0
Serine/arginine repetitive matrix protein 2 OS=Homo sapiens GN=SRRM2 PE=1 SV=2	SRRM2_HUMAN	TRUE	TRUE	TRUE	sRsPsSPELNNK	0.98	Phospho (+80), Phospho (+80), Phospho (+80)	2.78316	0.606349	0	-0.1145	0	3	0	0
Serine/arginine repetitive matrix protein 2 OS=Homo sapiens GN=SRRM2 PE=1 SV=2	SRRM2_HUMAN	TRUE	TRUE	TRUE	sRsPsSPELnNK	0.96	Phospho (+80), Phospho (+80), Phospho (+80), Deamidated (+1)	1.75659	0.603297	0	-0.4886	0	3	0	0
Serine/arginine repetitive matrix protein 2 OS=Homo sapiens GN=SRRM2 PE=1 SV=2	SRRM2_HUMAN	TRUE	TRUE	TRUE	sRsRsLVR	0.96	Phospho (+80), Phospho (+80), Phospho (+80)	2.21582	0.476802	0	1.376	0	1	0	0
Serine/arginine repetitive matrix protein 2 OS=Homo sapiens GN=SRRM2 PE=1 SV=2	SRRM2_HUMAN	TRUE	TRUE	TRUE	sRsRsPLAIR	0.97	Phospho (+80), Phospho (+80), Phospho (+80)	1.99334	0.537661	0	0.7035	0	1	2	0
Serine/arginine repetitive matrix protein 2 OS=Homo sapiens GN=SRRM2 PE=1 SV=2	SRRM2_HUMAN	TRUE	TRUE	TRUE	sRsRtPLLPR	0.97	Phospho (+80), Phospho (+80), Phospho (+80)	1.89059	0.562195	0	-1.037	0	2	2	0
Serine/arginine repetitive matrix protein 2 OS=Homo sapiens GN=SRRM2 PE=1 SV=2	SRRM2_HUMAN	TRUE	TRUE	TRUE	sRsRtPPAIR	0.99	Phospho (+80), Phospho (+80), Phospho (+80)	2.23333	0.6486	0	-0.1372	0	0	3	0
Serine/arginine repetitive matrix protein 2 OS=Homo sapiens GN=SRRM2 PE=1 SV=2	SRRM2_HUMAN	TRUE	TRUE	TRUE	sRsRtPPVTR	0.97	Phospho (+80), Phospho (+80), Phospho (+80)	2.6047	0.493855	0	-0.2846	0	2	4	0
Serine/arginine repetitive matrix protein 2 OS=Homo sapiens GN=SRRM2 PE=1 SV=2	SRRM2_HUMAN	TRUE	TRUE	TRUE	sRsRTsPITR	0.97	Phospho (+80), Phospho (+80), Phospho (+80)	1.42047	0.571474	0	0.1404	0	2	0	0
Serine/arginine repetitive matrix protein 2 OS=Homo sapiens GN=SRRM2 PE=1 SV=2	SRRM2_HUMAN	TRUE	TRUE	TRUE	sRssSPVTELASR	1	Phospho (+80), Phospho (+80), Phospho (+80)	3.34002	0.646717	0	0.1221	0	2	1	0
Serine/arginine repetitive matrix protein 2 OS=Homo sapiens GN=SRRM2 PE=1 SV=2	SRRM2_HUMAN	TRUE	TRUE	TRUE	SRsVsPcSNVESR	1	Phospho (+80), Phospho (+80), Carbamidomethyl (+57)	3.75453	0.66347	0	0.2765	0	0	2	0
Serine/arginine repetitive matrix protein 2 OS=Homo sapiens GN=SRRM2 PE=1 SV=2	SRRM2_HUMAN	TRUE	TRUE	TRUE	sRsVsPcSNVESR	1	Phospho (+80), Phospho (+80), Phospho (+80), Carbamidomethyl (+57)	4.25903	0.741865	0	0.08109	0	1	0	0
Serine/arginine repetitive matrix protein 2 OS=Homo sapiens GN=SRRM2 PE=1 SV=2	SRRM2_HUMAN	TRUE	TRUE	TRUE	sRtPLLPR	0.99	Phospho (+80), Phospho (+80)	3.42944	0.739867	0	-0.9405	0	2	2	0
Serine/arginine repetitive matrix protein 2 OS=Homo sapiens GN=SRRM2 PE=1 SV=2	SRRM2_HUMAN	TRUE	TRUE	TRUE	sRtPPAIR	0.96	Phospho (+80), Phospho (+80)	3.02242	0.595862	0	0.3029	0	0	1	0
Serine/arginine repetitive matrix protein 2 OS=Homo sapiens GN=SRRM2 PE=1 SV=2	SRRM2_HUMAN	TRUE	TRUE	TRUE	SRtPPSAPSQSR	0.99	Phospho (+80)	3.26917	0.602253	0	-1.41	0	0	1	0
Serine/arginine repetitive matrix protein 2 OS=Homo sapiens GN=SRRM2 PE=1 SV=2	SRRM2_HUMAN	TRUE	TRUE	TRUE	sRtPPVTR	0.97	Phospho (+80), Phospho (+80)	2.91256	0.508261	0	0.5922	0	0	1	0
Serine/arginine repetitive matrix protein 2 OS=Homo sapiens GN=SRRM2 PE=1 SV=2	SRRM2_HUMAN	TRUE	TRUE	TRUE	srtPPVTr	0.97	Phospho (+80), Label:13C(6)15N(4) (+10), Phospho (+80), Label:13C(6)15N(4) (+10)	2.00577	0.59626	0	-0.3725	0	3	0	0
Serine/arginine repetitive matrix protein 2 OS=Homo sapiens GN=SRRM2 PE=1 SV=2	SRRM2_HUMAN	TRUE	TRUE	TRUE	sRTsPITR	0.97	Phospho (+80), Phospho (+80)	1.66422	0.566146	0	0.3231	0	2	0	0
Serine/arginine repetitive matrix protein 2 OS=Homo sapiens GN=SRRM2 PE=1 SV=2	SRRM2_HUMAN	TRUE	TRUE	TRUE	SRTsPVTR	0.97	Phospho (+80)	2.63846	0.523057	0	0.6284	0	1	0	0
Serine/arginine repetitive matrix protein 2 OS=Homo sapiens GN=SRRM2 PE=1 SV=2	SRRM2_HUMAN	TRUE	TRUE	TRUE	SrTsPVTr	0.98	Label:13C(6)15N(4) (+10), Phospho (+80), Label:13C(6)15N(4) (+10)	2.90675	0.497808	0	0.4841	0	1	0	0
Serine/arginine repetitive matrix protein 2 OS=Homo sapiens GN=SRRM2 PE=1 SV=2	SRRM2_HUMAN	TRUE	TRUE	TRUE	SSGHssSELSPDAVEK	1	Phospho (+80), Phospho (+80)	5.38608	0.616569	0	0.1988	0	1	0	0
Serine/arginine repetitive matrix protein 2 OS=Homo sapiens GN=SRRM2 PE=1 SV=2	SRRM2_HUMAN	TRUE	TRUE	TRUE	SSGHSssELSPDAVEK	1	Phospho (+80), Phospho (+80)	4.66852	0.686476	0	-0.05238	0	1	0	0
Serine/arginine repetitive matrix protein 2 OS=Homo sapiens GN=SRRM2 PE=1 SV=2	SRRM2_HUMAN	TRUE	TRUE	TRUE	SSGHSSsELsPDAVEK	1	Phospho (+80), Phospho (+80)	4.54626	0.507995	0	-0.4552	0	0	2	0
Serine/arginine repetitive matrix protein 2 OS=Homo sapiens GN=SRRM2 PE=1 SV=2	SRRM2_HUMAN	TRUE	TRUE	TRUE	SsRsSPELTR	0.96	Phospho (+80), Phospho (+80)	3.00356	0.490185	0	-0.2049	0	1	1	0
Serine/arginine repetitive matrix protein 2 OS=Homo sapiens GN=SRRM2 PE=1 SV=2	SRRM2_HUMAN	TRUE	TRUE	TRUE	SSsPVTELASR	0.97	Phospho (+80)	2.40061	0.560421	0	0.3785	0	1	0	0
Serine/arginine repetitive matrix protein 2 OS=Homo sapiens GN=SRRM2 PE=1 SV=2	SRRM2_HUMAN	TRUE	TRUE	TRUE	SssPVTELASR	1	Phospho (+80), Phospho (+80)	3.09325	0.762449	0	-0.1047	0	2	0	0
Serine/arginine repetitive matrix protein 2 OS=Homo sapiens GN=SRRM2 PE=1 SV=2	SRRM2_HUMAN	TRUE	TRUE	TRUE	SSsPVTELAsRSPIR	0.97	Phospho (+80), Phospho (+80)	2.88011	0.470603	0	-0.8068	0	1	0	0
Serine/arginine repetitive matrix protein 2 OS=Homo sapiens GN=SRRM2 PE=1 SV=2	SRRM2_HUMAN	TRUE	TRUE	TRUE	SSsPVTELAsRSPIRQDR	0.97	Phospho (+80), Phospho (+80)	3.05465	0.467879	0	-0.4568	0	0	2	0
Serine/arginine repetitive matrix protein 2 OS=Homo sapiens GN=SRRM2 PE=1 SV=2	SRRM2_HUMAN	TRUE	TRUE	TRUE	SssPVTELAsRSPIRQDR	1	Phospho (+80), Phospho (+80), Phospho (+80)	3.40752	0.624224	0	-0.7395	0	0	2	0
Serine/arginine repetitive matrix protein 2 OS=Homo sapiens GN=SRRM2 PE=1 SV=2	SRRM2_HUMAN	TRUE	TRUE	TRUE	SStPPGESYFGVSSLQLK	1	Phospho (+80)	3.9302	0.582549	0	-0.05477	0	0	1	0
Serine/arginine repetitive matrix protein 2 OS=Homo sapiens GN=SRRM2 PE=1 SV=2	SRRM2_HUMAN	TRUE	TRUE	TRUE	sVsPcSNVESR	1	Phospho (+80), Phospho (+80), Carbamidomethyl (+57)	3.52303	0.634373	0	0.3275	0	2	0	0
Serine/arginine repetitive matrix protein 2 OS=Homo sapiens GN=SRRM2 PE=1 SV=2	SRRM2_HUMAN	TRUE	TRUE	TRUE	THTTALAGRsPsPASGR	1	Phospho (+80), Phospho (+80)	5.88818	0.740436	0	-0.3747	0	1	2	0
Serine/arginine repetitive matrix protein 2 OS=Homo sapiens GN=SRRM2 PE=1 SV=2	SRRM2_HUMAN	TRUE	TRUE	TRUE	THTTALAGRsPsPAsGR	0.97	Phospho (+80), Phospho (+80), Phospho (+80)	2.11526	0.496318	0	-2.337	0	0	1	0
Serine/arginine repetitive matrix protein 2 OS=Homo sapiens GN=SRRM2 PE=1 SV=2	SRRM2_HUMAN	TRUE	TRUE	TRUE	THTTALAGRsPsPASGRR	1	Phospho (+80), Phospho (+80)	4.61272	0.736872	0	-0.9323	0	0	2	0
Serine/arginine repetitive matrix protein 2 OS=Homo sapiens GN=SRRM2 PE=1 SV=2	SRRM2_HUMAN	TRUE	TRUE	TRUE	TPAAAAAMNLAsPR	1	Phospho (+80)	6.1384	0.755637	0	-1.106	0	1	0	0
Serine/arginine repetitive matrix protein 2 OS=Homo sapiens GN=SRRM2 PE=1 SV=2	SRRM2_HUMAN	TRUE	TRUE	TRUE	TsPPLLDR	0.96	Phospho (+80)	1.64702	0.491902	0	-0.947	0	1	0	0
Serine/arginine repetitive matrix protein 2 OS=Homo sapiens GN=SRRM2 PE=1 SV=2	SRRM2_HUMAN	TRUE	TRUE	TRUE	VKPEtPPRQSHSGSIsPYPK	1	Phospho (+80), Phospho (+80)	4.50779	0.463997	0	-3.17	0	0	2	2
Serine/arginine repetitive matrix protein 2 OS=Homo sapiens GN=SRRM2 PE=1 SV=2	SRRM2_HUMAN	TRUE	TRUE	TRUE	VKPEtPPRQSHSGsIsPYPK	0.99	Phospho (+80), Phospho (+80), Phospho (+80)	3.81482	0.508902	0	-3.262	0	0	2	1
Serine/arginine repetitive matrix protein 2 OS=Homo sapiens GN=SRRM2 PE=1 SV=2	SRRM2_HUMAN	TRUE	TRUE	TRUE	VSGRTsPPLLDR	1	Phospho (+80)	3.83299	0.554732	0	-1.772	0	0	1	0
Actin, cytoplasmic 1 OS=Homo sapiens GN=ACTB PE=1 SV=1	ACTB_HUMAN,ACTG_HUMAN	TRUE	TRUE	TRUE	sYELPDGQVITIGNER	1	Phospho (+80)	3.35613	0.616354	0	-0.03378	0	1	0	0
Heat shock protein HSP 90-alpha OS=Homo sapiens GN=HSP90AA1 PE=1 SV=5	HS90A_HUMAN	TRUE	TRUE	TRUE	DKEVsDDEAEEK	1	Phospho (+80)	4.56322	0.680957	0	1.488	0	2	2	0
Heat shock protein HSP 90-alpha OS=Homo sapiens GN=HSP90AA1 PE=1 SV=5	HS90A_HUMAN	TRUE	TRUE	TRUE	EEKEsEDKPEIEDVGsDEEEEKK	1	Phospho (+80), Phospho (+80)	3.89052	0.692233	0	-0.8507	0	0	1	0
Heat shock protein HSP 90-alpha OS=Homo sapiens GN=HSP90AA1 PE=1 SV=5	HS90A_HUMAN	TRUE	TRUE	TRUE	EKEEKEsEDKPEIEDVGsDEEEEK	1	Phospho (+80), Phospho (+80)	4.18429	0.599374	0	0.2274	0	0	1	0
Heat shock protein HSP 90-alpha OS=Homo sapiens GN=HSP90AA1 PE=1 SV=5	HS90A_HUMAN	TRUE	TRUE	TRUE	ERDKEVsDDEAEEK	1	Phospho (+80)	5.85275	0.611904	0	1.119	0	1	1	0
Heat shock protein HSP 90-alpha OS=Homo sapiens GN=HSP90AA1 PE=1 SV=5	HS90A_HUMAN	TRUE	TRUE	TRUE	ErDkEVsDDEAEEk	0.99	Label:13C(6)15N(4) (+10), Label:13C(6)15N(2) (+8), Phospho (+80), Label:13C(6)15N(2) (+8)	2.39004	0.662264	0	0.8721	0	1	1	0
Heat shock protein HSP 90-alpha OS=Homo sapiens GN=HSP90AA1 PE=1 SV=5	HS90A_HUMAN	TRUE	TRUE	TRUE	ESEDKPEIEDVGsDEEEEK	1	Phospho (+80)	4.34962	0.646084	0	0.00881	0	3	6	0
Heat shock protein HSP 90-alpha OS=Homo sapiens GN=HSP90AA1 PE=1 SV=5	HS90A_HUMAN	TRUE	TRUE	TRUE	ESEDkPEIEDVGsDEEEEk	1	Label:13C(6)15N(2) (+8), Phospho (+80), Label:13C(6)15N(2) (+8)	6.45205	0.699702	0	0.09649	0	0	1	0
Heat shock protein HSP 90-alpha OS=Homo sapiens GN=HSP90AA1 PE=1 SV=5	HS90A_HUMAN	TRUE	TRUE	TRUE	ESEDKPEIEDVGsDEEEEKK	1	Phospho (+80)	6.04737	0.548125	0	0.2291	0	2	8	3
Heat shock protein HSP 90-alpha OS=Homo sapiens GN=HSP90AA1 PE=1 SV=5	HS90A_HUMAN	TRUE	TRUE	TRUE	ESEDkPEIEDVGsDEEEEkk	1	Label:13C(6)15N(2) (+8), Phospho (+80), Label:13C(6)15N(2) (+8), Label:13C(6)15N(2) (+8)	4.69709	0.660523	0	0.417	0	1	6	0
Heat shock protein HSP 90-alpha OS=Homo sapiens GN=HSP90AA1 PE=1 SV=5	HS90A_HUMAN	TRUE	TRUE	TRUE	ESEDKPEIEDVGsDEEEEKKDGDK	1	Phospho (+80)	7.2605	0.67959	0	0.2929	0	0	2	2
Heat shock protein HSP 90-alpha OS=Homo sapiens GN=HSP90AA1 PE=1 SV=5	HS90A_HUMAN	TRUE	TRUE	TRUE	EVsDDEAEEK	0.97	Phospho (+80)	2.54285	0.510604	0	1.118	0	1	0	0
Heat shock protein HSP 90-alpha OS=Homo sapiens GN=HSP90AA1 PE=1 SV=5	HS90A_HUMAN	TRUE	TRUE	TRUE	EVsDDEAEEk	0.99	Phospho (+80), Label:13C(6)15N(2) (+8)	3.13638	0.579132	0	1.091	0	6	0	0
Heat shock protein HSP 90-alpha OS=Homo sapiens GN=HSP90AA1 PE=1 SV=5	HS90A_HUMAN	TRUE	TRUE	TRUE	EVsDDEAEEKEDKEEEK	1	Phospho (+80)	4.34596	0.661	0	0.8987	0	2	3	0
Heat shock protein HSP 90-alpha OS=Homo sapiens GN=HSP90AA1 PE=1 SV=5	HS90A_HUMAN	TRUE	TRUE	TRUE	EVsDDEAEEkEDkEEEk	1	Phospho (+80), Label:13C(6)15N(2) (+8), Label:13C(6)15N(2) (+8), Label:13C(6)15N(2) (+8)	3.51051	0.661525	0	1.826	0	0	2	0
Serine/arginine repetitive matrix protein 1 OS=Homo sapiens GN=SRRM1 PE=1 SV=2	SRRM1_HUMAN	TRUE	TRUE	TRUE	AAsPSPQSVR	0.98	Phospho (+80)	2.00783	0.625978	0	-0.7751	0	2	0	0
Serine/arginine repetitive matrix protein 1 OS=Homo sapiens GN=SRRM1 PE=1 SV=2	SRRM1_HUMAN	TRUE	TRUE	TRUE	AAsPsPQSVR	1	Phospho (+80), Phospho (+80)	3.26716	0.629404	0	-0.5095	0	2	0	0
Serine/arginine repetitive matrix protein 1 OS=Homo sapiens GN=SRRM1 PE=1 SV=2	SRRM1_HUMAN	TRUE	TRUE	TRUE	APQTSSsPPPVR	1	Phospho (+80)	3.48641	0.637297	0	-1.889	0	3	0	0
Serine/arginine repetitive matrix protein 1 OS=Homo sapiens GN=SRRM1 PE=1 SV=2	SRRM1_HUMAN	TRUE	TRUE	TRUE	APQTssSPPPVR	1	Phospho (+80), Phospho (+80)	3.00534	0.655403	0	-2.488	0	2	0	0
Serine/arginine repetitive matrix protein 1 OS=Homo sapiens GN=SRRM1 PE=1 SV=2	SRRM1_HUMAN	TRUE	TRUE	TRUE	APQTSssPPPVR	1	Phospho (+80), Phospho (+80)	3.84804	0.634933	0	0.4037	0	1	0	0
Serine/arginine repetitive matrix protein 1 OS=Homo sapiens GN=SRRM1 PE=1 SV=2	SRRM1_HUMAN	TRUE	TRUE	TRUE	APQTSSsPPPVRR	0.96	Phospho (+80)	2.47201	0.504451	0	-1.928	0	0	1	0
Serine/arginine repetitive matrix protein 1 OS=Homo sapiens GN=SRRM1 PE=1 SV=2	SRRM1_HUMAN	TRUE	TRUE	TRUE	APQTssSPPPVRR	0.97	Phospho (+80), Phospho (+80)	1.96416	0.53425	0	-2.823	0	1	0	0
Serine/arginine repetitive matrix protein 1 OS=Homo sapiens GN=SRRM1 PE=1 SV=2	SRRM1_HUMAN	TRUE	TRUE	TRUE	EKtPELPEPSVK	0.99	Phospho (+80)	3.47439	0.577935	0	-2.23	0	2	3	0
Serine/arginine repetitive matrix protein 1 OS=Homo sapiens GN=SRRM1 PE=1 SV=2	SRRM1_HUMAN	TRUE	TRUE	TRUE	ETEsEAEDNLDDLEK	1	Phospho (+80)	3.569	0.626138	0	0.7542	0	2	0	0
Serine/arginine repetitive matrix protein 1 OS=Homo sapiens GN=SRRM1 PE=1 SV=2	SRRM1_HUMAN	TRUE	TRUE	TRUE	HRPsPPAtPPPK	1	Phospho (+80), Phospho (+80)	6.22013	0.720787	0	-3.355	0	3	2	0
Serine/arginine repetitive matrix protein 1 OS=Homo sapiens GN=SRRM1 PE=1 SV=2	SRRM1_HUMAN	TRUE	TRUE	TRUE	KEKtPELPEPSVK	1	Phospho (+80)	5.29888	0.547388	0	-2.066	0	0	3	0
Serine/arginine repetitive matrix protein 1 OS=Homo sapiens GN=SRRM1 PE=1 SV=2	SRRM1_HUMAN	TRUE	TRUE	TRUE	KEtESEAEDNLDDLEK	1	Phospho (+80)	6.84994	0.701805	0	0.9271	0	0	1	0
Serine/arginine repetitive matrix protein 1 OS=Homo sapiens GN=SRRM1 PE=1 SV=2	SRRM1_HUMAN	TRUE	TRUE	TRUE	KETEsEAEDNLDDLEK	1	Phospho (+80)	6.38395	0.654329	0	0.9224	0	2	1	0
Serine/arginine repetitive matrix protein 1 OS=Homo sapiens GN=SRRM1 PE=1 SV=2	SRRM1_HUMAN	TRUE	TRUE	TRUE	KEtEsEAEDNLDDLEK	1	Phospho (+80), Phospho (+80)	7.35654	0.799001	0	0.9296	0	1	2	0
Serine/arginine repetitive matrix protein 1 OS=Homo sapiens GN=SRRM1 PE=1 SV=2	SRRM1_HUMAN	TRUE	TRUE	TRUE	kEtEsEAEDNLDDLEk	1	Label:13C(6)15N(2) (+8), Phospho (+80), Phospho (+80), Label:13C(6)15N(2) (+8)	7.49052	0.751807	0	0.8245	0	1	0	0
Serine/arginine repetitive matrix protein 1 OS=Homo sapiens GN=SRRM1 PE=1 SV=2	SRRM1_HUMAN	TRUE	TRUE	TRUE	KPPAPPsPVQsQSPSTNWSPAVPVK	1	Phospho (+80), Phospho (+80)	9.11355	0.587724	0	Value missing	0	0	2	0
Serine/arginine repetitive matrix protein 1 OS=Homo sapiens GN=SRRM1 PE=1 SV=2	SRRM1_HUMAN	TRUE	TRUE	TRUE	KPPAPPSPVQsQsPsTNWSPAVPVK	0.98	Phospho (+80), Phospho (+80), Phospho (+80)	6.27512	0.325497	0	Value missing	0	0	1	0
Serine/arginine repetitive matrix protein 1 OS=Homo sapiens GN=SRRM1 PE=1 SV=2	SRRM1_HUMAN	TRUE	TRUE	TRUE	KPPAPPSPVQsQsPsTNWSPAVPVKK	1	Phospho (+80), Phospho (+80), Phospho (+80)	4.35651	0.636061	0	-3.397	0	0	1	0
Serine/arginine repetitive matrix protein 1 OS=Homo sapiens GN=SRRM1 PE=1 SV=2	SRRM1_HUMAN	TRUE	TRUE	TRUE	KVELsESEEDK	0.98	Phospho (+80)	3.89825	0.434366	0	1.335	0	1	0	0
Serine/arginine repetitive matrix protein 1 OS=Homo sapiens GN=SRRM1 PE=1 SV=2	SRRM1_HUMAN	TRUE	TRUE	TRUE	KVELsEsEEDK	1	Phospho (+80), Phospho (+80)	5.71812	0.73014	0	1.088	0	2	0	0
Serine/arginine repetitive matrix protein 1 OS=Homo sapiens GN=SRRM1 PE=1 SV=2	SRRM1_HUMAN	TRUE	TRUE	TRUE	KVELsEsEEDKGGK	0.99	Phospho (+80), Phospho (+80)	2.86607	0.601375	0	0.8491	0	1	0	0
Serine/arginine repetitive matrix protein 1 OS=Homo sapiens GN=SRRM1 PE=1 SV=2	SRRM1_HUMAN	TRUE	TRUE	TRUE	LsPsASPPR	0.97	Phospho (+80), Phospho (+80)	2.20714	0.527692	0	-1.619	0	1	0	0
Serine/arginine repetitive matrix protein 1 OS=Homo sapiens GN=SRRM1 PE=1 SV=2	SRRM1_HUMAN	TRUE	TRUE	TRUE	LsPsAsPPR	0.99	Phospho (+80), Phospho (+80), Phospho (+80)	2.58612	0.653321	0	-0.01175	0	3	0	0
Serine/arginine repetitive matrix protein 1 OS=Homo sapiens GN=SRRM1 PE=1 SV=2	SRRM1_HUMAN	TRUE	TRUE	TRUE	REsPsPAPKPR	1	Phospho (+80), Phospho (+80)	4.15028	0.777539	0	-2.576	0	2	2	0
Serine/arginine repetitive matrix protein 1 OS=Homo sapiens GN=SRRM1 PE=1 SV=2	SRRM1_HUMAN	TRUE	TRUE	TRUE	RHsPsPRPR	0.96	Phospho (+80), Phospho (+80)	2.19449	0.541834	0	-2.25	0	2	3	0
Serine/arginine repetitive matrix protein 1 OS=Homo sapiens GN=SRRM1 PE=1 SV=2	SRRM1_HUMAN	TRUE	TRUE	TRUE	RLsPsASPPR	0.98	Phospho (+80), Phospho (+80)	2.64699	0.563997	0	-2.463	0	1	0	0
Serine/arginine repetitive matrix protein 1 OS=Homo sapiens GN=SRRM1 PE=1 SV=2	SRRM1_HUMAN	TRUE	TRUE	TRUE	RLsPsAsPPR	1	Phospho (+80), Phospho (+80), Phospho (+80)	3.09699	0.658988	0	-1.597	0	4	2	0
Serine/arginine repetitive matrix protein 1 OS=Homo sapiens GN=SRRM1 PE=1 SV=2	SRRM1_HUMAN	TRUE	TRUE	TRUE	RLsPsAsPPRR	0.98	Phospho (+80), Phospho (+80), Phospho (+80)	2.35437	0.643948	0	-2.548	0	2	2	0
Serine/arginine repetitive matrix protein 1 OS=Homo sapiens GN=SRRM1 PE=1 SV=2	SRRM1_HUMAN	TRUE	TRUE	TRUE	RRAsPsPPPK	1	Phospho (+80), Phospho (+80)	3.70921	0.599393	0	-2.196	0	0	3	0
Serine/arginine repetitive matrix protein 1 OS=Homo sapiens GN=SRRM1 PE=1 SV=2	SRRM1_HUMAN	TRUE	TRUE	TRUE	RRsPsLSSK	0.97	Phospho (+80), Phospho (+80)	2.57577	0.493421	0	0.5354	0	1	1	0
Serine/arginine repetitive matrix protein 1 OS=Homo sapiens GN=SRRM1 PE=1 SV=2	SRRM1_HUMAN	TRUE	TRUE	TRUE	RRsPsPAPPPR	1	Phospho (+80), Phospho (+80)	4.30807	0.601067	0	-3.191	0	0	1	0
Serine/arginine repetitive matrix protein 1 OS=Homo sapiens GN=SRRM1 PE=1 SV=2	SRRM1_HUMAN	TRUE	TRUE	TRUE	RRtAsPPPPPK	0.98	Phospho (+80), Phospho (+80)	2.62084	0.552051	0	-2.35	0	2	3	0
Serine/arginine repetitive matrix protein 1 OS=Homo sapiens GN=SRRM1 PE=1 SV=2	SRRM1_HUMAN	TRUE	TRUE	TRUE	RRtPsPPPR	0.97	Phospho (+80), Phospho (+80)	3.1232	0.526864	0	-2.017	0	3	2	0
Serine/arginine repetitive matrix protein 1 OS=Homo sapiens GN=SRRM1 PE=1 SV=2	SRRM1_HUMAN	TRUE	TRUE	TRUE	RRtPtPPPR	1	Phospho (+80), Phospho (+80)	3.52494	0.603746	0	-3.001	0	2	3	0
Serine/arginine repetitive matrix protein 1 OS=Homo sapiens GN=SRRM1 PE=1 SV=2	SRRM1_HUMAN	TRUE	TRUE	TRUE	RRVsHsPPPK	1	Phospho (+80), Phospho (+80)	4.14666	0.583565	0	-1.731	0	0	4	0
Serine/arginine repetitive matrix protein 1 OS=Homo sapiens GN=SRRM1 PE=1 SV=2	SRRM1_HUMAN	TRUE	TRUE	TRUE	RsPsPAPPPR	0.98	Phospho (+80), Phospho (+80)	2.4508	0.602501	0	-0.9343	0	1	0	0
Serine/arginine repetitive matrix protein 1 OS=Homo sapiens GN=SRRM1 PE=1 SV=2	SRRM1_HUMAN	TRUE	TRUE	TRUE	RVsHsPPPK	0.99	Phospho (+80), Phospho (+80)	3.50211	0.561821	0	-1.565	0	1	3	0
Serine/arginine repetitive matrix protein 1 OS=Homo sapiens GN=SRRM1 PE=1 SV=2	SRRM1_HUMAN	TRUE	TRUE	TRUE	RVSSsRsVsGsPEPAAK	1	Phospho (+80), Phospho (+80), Phospho (+80), Phospho (+80)	5.70268	0.544124	0	-0.3403	0	0	2	0
Serine/arginine repetitive matrix protein 1 OS=Homo sapiens GN=SRRM1 PE=1 SV=2	SRRM1_HUMAN	TRUE	TRUE	TRUE	RYsPsPPPK	0.98	Phospho (+80), Phospho (+80)	3.82599	0.492139	0	-1.78	0	4	0	0
Serine/arginine repetitive matrix protein 1 OS=Homo sapiens GN=SRRM1 PE=1 SV=2	SRRM1_HUMAN	TRUE	TRUE	TRUE	rYsPsPPPk	0.96	Label:13C(6)15N(4) (+10), Phospho (+80), Phospho (+80), Label:13C(6)15N(2) (+8)	2.60815	0.465058	0	-2.049	0	1	0	0
Serine/arginine repetitive matrix protein 1 OS=Homo sapiens GN=SRRM1 PE=1 SV=2	SRRM1_HUMAN	TRUE	TRUE	TRUE	RYsPsPPPKR	0.96	Phospho (+80), Phospho (+80)	2.57516	0.587775	0	-1.552	0	0	2	0
Serine/arginine repetitive matrix protein 1 OS=Homo sapiens GN=SRRM1 PE=1 SV=2	SRRM1_HUMAN	TRUE	TRUE	TRUE	sPSPAPPPR	0.96	Phospho (+80)	2.25199	0.527535	0	-2.095	0	1	0	0
Serine/arginine repetitive matrix protein 1 OS=Homo sapiens GN=SRRM1 PE=1 SV=2	SRRM1_HUMAN	TRUE	TRUE	TRUE	sRsPsPAPEK	0.98	Phospho (+80), Phospho (+80), Phospho (+80)	2.76795	0.59473	0	-1.628	0	1	0	0
Serine/arginine repetitive matrix protein 1 OS=Homo sapiens GN=SRRM1 PE=1 SV=2	SRRM1_HUMAN	TRUE	TRUE	TRUE	SRVsVsPGR	0.98	Phospho (+80), Phospho (+80)	2.19581	0.577385	0	0.5095	0	2	0	0
Serine/arginine repetitive matrix protein 1 OS=Homo sapiens GN=SRRM1 PE=1 SV=2	SRRM1_HUMAN	TRUE	TRUE	TRUE	TAsPPPPPK	0.98	Phospho (+80)	2.89242	0.598421	0	-3.458	0	2	0	0
Serine/arginine repetitive matrix protein 1 OS=Homo sapiens GN=SRRM1 PE=1 SV=2	SRRM1_HUMAN	TRUE	TRUE	TRUE	tPELPEPSVK	1	Phospho (+80)	3.11187	0.63744	0	-1.772	0	2	0	0
Serine/arginine repetitive matrix protein 1 OS=Homo sapiens GN=SRRM1 PE=1 SV=2	SRRM1_HUMAN	TRUE	TRUE	TRUE	TRHsPTPQQSNR	1	Phospho (+80)	4.72013	0.58269	0	-0.5223	0	0	3	0
Serine/arginine repetitive matrix protein 1 OS=Homo sapiens GN=SRRM1 PE=1 SV=2	SRRM1_HUMAN	TRUE	TRUE	TRUE	VPKPEPIPEPKEPsPEK	1	Phospho (+80)	5.84866	0.72315	0	Value missing	0	0	1	1
Neuroblast differentiation-associated protein AHNAK OS=Homo sapiens GN=AHNAK PE=1 SV=2	AHNK_HUMAN	TRUE	TRUE	TRUE	ASLGsLEGEAEAEASSPK	1	Phospho (+80)	5.20583	0.725185	0	-0.3155	0	2	2	0
Neuroblast differentiation-associated protein AHNAK OS=Homo sapiens GN=AHNAK PE=1 SV=2	AHNK_HUMAN	TRUE	TRUE	TRUE	ASLGSLEGEAEAEAsSPK	1	Phospho (+80)	5.72083	0.701955	0	-0.06671	0	2	0	0
Neuroblast differentiation-associated protein AHNAK OS=Homo sapiens GN=AHNAK PE=1 SV=2	AHNK_HUMAN	TRUE	TRUE	TRUE	ASLGSLEGEAEAEASsPK	1	Phospho (+80)	5.7329	0.690544	0	0.1411	0	0	2	0
Neuroblast differentiation-associated protein AHNAK OS=Homo sapiens GN=AHNAK PE=1 SV=2	AHNK_HUMAN	TRUE	TRUE	TRUE	AsLGsLEGEAEAEASSPK	1	Phospho (+80), Phospho (+80)	4.27389	0.771444	0	-0.6699	0	2	0	0
Neuroblast differentiation-associated protein AHNAK OS=Homo sapiens GN=AHNAK PE=1 SV=2	AHNK_HUMAN	TRUE	TRUE	TRUE	ASLGsLEGEAEAEAsSPK	1	Phospho (+80), Phospho (+80)	4.11492	0.645725	0	-0.9421	0	1	3	0
Neuroblast differentiation-associated protein AHNAK OS=Homo sapiens GN=AHNAK PE=1 SV=2	AHNK_HUMAN	TRUE	TRUE	TRUE	ASLGsLEGEAEAEAsSPk	1	Phospho (+80), Phospho (+80), Label:13C(6)15N(2) (+8)	4.71352	0.751405	0	-1.357	0	1	0	0
Neuroblast differentiation-associated protein AHNAK OS=Homo sapiens GN=AHNAK PE=1 SV=2	AHNK_HUMAN	TRUE	TRUE	TRUE	DDGVFVQEVTQNsPAAR	0.98	Phospho (+80)	3.61038	0.523868	0	-0.1889	0	0	1	0
Neuroblast differentiation-associated protein AHNAK OS=Homo sapiens GN=AHNAK PE=1 SV=2	AHNK_HUMAN	TRUE	TRUE	TRUE	DIDISsPEFK	0.97	Phospho (+80)	2.90571	0.483463	0	0.1085	0	1	0	0
Neuroblast differentiation-associated protein AHNAK OS=Homo sapiens GN=AHNAK PE=1 SV=2	AHNK_HUMAN	TRUE	TRUE	TRUE	DIDISsPEFk	0.96	Phospho (+80), Label:13C(6)15N(2) (+8)	2.63456	0.468568	0	-0.05937	0	1	0	0
Neuroblast differentiation-associated protein AHNAK OS=Homo sapiens GN=AHNAK PE=1 SV=2	AHNK_HUMAN	TRUE	TRUE	TRUE	FKAEAPLPsPK	1	Phospho (+80)	3.36132	0.643132	0	-1.553	0	1	0	0
Neuroblast differentiation-associated protein AHNAK OS=Homo sapiens GN=AHNAK PE=1 SV=2	AHNK_HUMAN	TRUE	TRUE	TRUE	GDRsPEPGQTWTR	1	Phospho (+80)	4.77585	0.656842	0	-0.8415	0	1	2	0
Neuroblast differentiation-associated protein AHNAK OS=Homo sapiens GN=AHNAK PE=1 SV=2	AHNK_HUMAN	TRUE	TRUE	TRUE	GGVTGsPEASISGSK	1	Phospho (+80)	3.96726	0.681889	0	-0.06215	0	1	0	0
Neuroblast differentiation-associated protein AHNAK OS=Homo sapiens GN=AHNAK PE=1 SV=2	AHNK_HUMAN	TRUE	TRUE	TRUE	GGVTGsPEASISGSk	1	Phospho (+80), Label:13C(6)15N(2) (+8)	4.62789	0.718238	0	-0.08332	0	1	0	0
Neuroblast differentiation-associated protein AHNAK OS=Homo sapiens GN=AHNAK PE=1 SV=2	AHNK_HUMAN	TRUE	TRUE	TRUE	GHYEVTGsDDETGK	1	Phospho (+80)	5.19248	0.661671	0	1.071	0	1	2	0
Neuroblast differentiation-associated protein AHNAK OS=Homo sapiens GN=AHNAK PE=1 SV=2	AHNK_HUMAN	TRUE	TRUE	TRUE	GHYEVTGsDDETGk	1	Phospho (+80), Label:13C(6)15N(2) (+8)	4.4627	0.734707	0	1.099	0	1	0	0
Neuroblast differentiation-associated protein AHNAK OS=Homo sapiens GN=AHNAK PE=1 SV=2	AHNK_HUMAN	TRUE	TRUE	TRUE	HRsNSFSDER	0.97	Phospho (+80)	2.95941	0.503502	0	1.493	0	0	1	0
Neuroblast differentiation-associated protein AHNAK OS=Homo sapiens GN=AHNAK PE=1 SV=2	AHNK_HUMAN	TRUE	TRUE	TRUE	HRsNsFSDER	1	Phospho (+80), Phospho (+80)	3.92782	0.583204	0	0.8224	0	2	1	0
Neuroblast differentiation-associated protein AHNAK OS=Homo sapiens GN=AHNAK PE=1 SV=2	AHNK_HUMAN	TRUE	TRUE	TRUE	HrsNsFSDEr	1	Label:13C(6)15N(4) (+10), Phospho (+80), Phospho (+80), Label:13C(6)15N(4) (+10)	4.18629	0.728907	0	1.008	0	0	1	0
Neuroblast differentiation-associated protein AHNAK OS=Homo sapiens GN=AHNAK PE=1 SV=2	AHNK_HUMAN	TRUE	TRUE	TRUE	HRSNSFsDEREFsGPSTPTGTLEFEGGEVSLEGGK	1	Phospho (+80), Phospho (+80)	8.05629	0.687505	0	-0.2406	0	0	0	1
Neuroblast differentiation-associated protein AHNAK OS=Homo sapiens GN=AHNAK PE=1 SV=2	AHNK_HUMAN	TRUE	TRUE	TRUE	HRSNSFSDEREFsGPsTPTGTLEFEGGEVSLEGGK	1	Phospho (+80), Phospho (+80)	7.54829	0.665753	0	-1.677	0	0	0	1
Neuroblast differentiation-associated protein AHNAK OS=Homo sapiens GN=AHNAK PE=1 SV=2	AHNK_HUMAN	TRUE	TRUE	TRUE	HRsNsFsDEREFSGPSTPTGTLEFEGGEVSLEGGK	1	Phospho (+80), Phospho (+80), Phospho (+80)	4.14276	0.661386	0	3.419	0	0	0	1
Neuroblast differentiation-associated protein AHNAK OS=Homo sapiens GN=AHNAK PE=1 SV=2	AHNK_HUMAN	TRUE	TRUE	TRUE	HRSnSFSDEREFsGPsTPTGTLEFEGGEVSLEGGK	1	Deamidated (+1), Phospho (+80), Phospho (+80)	5.20419	0.566612	0	-1.874	0	0	0	1
Neuroblast differentiation-associated protein AHNAK OS=Homo sapiens GN=AHNAK PE=1 SV=2	AHNK_HUMAN	TRUE	TRUE	TRUE	HRSNsFsDEREFsGPSTPTGTLEFEGGEVSLEGGK	1	Phospho (+80), Phospho (+80), Phospho (+80)	5.085	0.705783	0	0.9326	0	0	0	1
Neuroblast differentiation-associated protein AHNAK OS=Homo sapiens GN=AHNAK PE=1 SV=2	AHNK_HUMAN	TRUE	TRUE	TRUE	HRsnsFsDEREFSGPSTPTGTLEFEGGEVSLEGGK	1	Phospho (+80), Deamidated (+1), Phospho (+80), Phospho (+80)	3.59149	0.649387	0	1.705	0	0	0	1
Neuroblast differentiation-associated protein AHNAK OS=Homo sapiens GN=AHNAK PE=1 SV=2	AHNK_HUMAN	TRUE	TRUE	TRUE	HRSnsFsDEREFsGPSTPTGTLEFEGGEVSLEGGK	1	Deamidated (+1), Phospho (+80), Phospho (+80), Phospho (+80)	4.36349	0.686185	0	0.5865	0	0	0	2
Neuroblast differentiation-associated protein AHNAK OS=Homo sapiens GN=AHNAK PE=1 SV=2	AHNK_HUMAN	TRUE	TRUE	TRUE	HRSnSFsDEREFsGPsTPTGTLEFEGGEVSLEGGK	1	Deamidated (+1), Phospho (+80), Phospho (+80), Phospho (+80)	4.439	0.640721	0	-1.436	0	0	0	1
Neuroblast differentiation-associated protein AHNAK OS=Homo sapiens GN=AHNAK PE=1 SV=2	AHNK_HUMAN	TRUE	TRUE	TRUE	IsAPNVDFNLEGPK	0.98	Phospho (+80)	3.13726	0.566048	0	-2.44	0	1	0	0
Neuroblast differentiation-associated protein AHNAK OS=Homo sapiens GN=AHNAK PE=1 SV=2	AHNK_HUMAN	TRUE	TRUE	TRUE	LKsEDGVEGDLGETQSR	1	Phospho (+80)	5.05993	0.719477	0	0.872	0	1	0	0
Neuroblast differentiation-associated protein AHNAK OS=Homo sapiens GN=AHNAK PE=1 SV=2	AHNK_HUMAN	TRUE	TRUE	TRUE	LksEDGVEGDLGETQSr	1	Label:13C(6)15N(2) (+8), Phospho (+80), Label:13C(6)15N(4) (+10)	5.82476	0.487164	0	0.8638	0	1	2	0
Neuroblast differentiation-associated protein AHNAK OS=Homo sapiens GN=AHNAK PE=1 SV=2	AHNK_HUMAN	TRUE	TRUE	TRUE	LPsGSGAASPTGSAVDIR	1	Phospho (+80)	5.53103	0.725964	0	-0.3906	0	2	1	0
Neuroblast differentiation-associated protein AHNAK OS=Homo sapiens GN=AHNAK PE=1 SV=2	AHNK_HUMAN	TRUE	TRUE	TRUE	LPSGSGAASPtGSAVDIR	1	Phospho (+80)	6.26616	0.689286	0	-0.6398	0	2	0	0
Neuroblast differentiation-associated protein AHNAK OS=Homo sapiens GN=AHNAK PE=1 SV=2	AHNK_HUMAN	TRUE	TRUE	TRUE	LPSGsGAAsPTGSAVDIR	1	Phospho (+80), Phospho (+80)	5.56734	0.523944	0	-0.9418	0	3	1	0
Neuroblast differentiation-associated protein AHNAK OS=Homo sapiens GN=AHNAK PE=1 SV=2	AHNK_HUMAN	TRUE	TRUE	TRUE	MPFLSISsPK	1	Phospho (+80)	3.28258	0.710363	0	-0.744	0	2	0	0
Neuroblast differentiation-associated protein AHNAK OS=Homo sapiens GN=AHNAK PE=1 SV=2	AHNK_HUMAN	TRUE	TRUE	TRUE	MYFPDVEFDIKsPK	1	Phospho (+80)	5.12073	0.737985	0	-0.5083	0	0	1	0
Neuroblast differentiation-associated protein AHNAK OS=Homo sapiens GN=AHNAK PE=1 SV=2	AHNK_HUMAN	TRUE	TRUE	TRUE	SNSFsDEREFSGPSTPTGTLEFEGGEVSLEGGK	1	Phospho (+80)	8.89788	0.753073	0	-0.8961	0	0	2	0
Neuroblast differentiation-associated protein AHNAK OS=Homo sapiens GN=AHNAK PE=1 SV=2	AHNK_HUMAN	TRUE	TRUE	TRUE	SNsFSDErEFSGPSTPTGTLEFEGGEVSLEGGk	1	Phospho (+80), Label:13C(6)15N(4) (+10), Label:13C(6)15N(2) (+8)	4.81194	0.67276	0	-1.028	0	0	1	0
Neuroblast differentiation-associated protein AHNAK OS=Homo sapiens GN=AHNAK PE=1 SV=2	AHNK_HUMAN	TRUE	TRUE	TRUE	SSKAsLGsLEGEAEAEASSPK	1	Phospho (+80), Phospho (+80)	7.92213	0.70736	0	-0.4856	0	0	2	0
Neuroblast differentiation-associated protein AHNAK OS=Homo sapiens GN=AHNAK PE=1 SV=2	AHNK_HUMAN	TRUE	TRUE	TRUE	SSKAsLGsLEGEAEAEAsSPK	1	Phospho (+80), Phospho (+80), Phospho (+80)	5.82056	0.591709	0	1.221	0	0	1	0
Neuroblast differentiation-associated protein AHNAK OS=Homo sapiens GN=AHNAK PE=1 SV=2	AHNK_HUMAN	TRUE	TRUE	TRUE	TVIRLPSGsGAASPTGSAVDIR	1	Phospho (+80)	5.39914	0.546231	0	-0.7226	0	0	1	0
Neuroblast differentiation-associated protein AHNAK OS=Homo sapiens GN=AHNAK PE=1 SV=2	AHNK_HUMAN	TRUE	TRUE	TRUE	VDIDtPDIDIHGPEGK	1	Phospho (+80)	4.5898	0.547523	0	-1.37	0	0	2	0
Neuroblast differentiation-associated protein AHNAK OS=Homo sapiens GN=AHNAK PE=1 SV=2	AHNK_HUMAN	TRUE	TRUE	TRUE	VSMPDVELNLKsPK	1	Phospho (+80)	4.96325	0.648097	0	-0.4657	0	2	2	0
Nucleolin OS=Homo sapiens GN=NCL PE=1 SV=3	NUCL_HUMAN	TRUE	TRUE	TRUE	AAAAAPAsEDEDDEDDEDDEDDDDDEEDDsEEEAMETTPAK	1	Phospho (+80), Phospho (+80)	4.84078	0.764234	0	-1.007	0	0	0	1
Nucleolin OS=Homo sapiens GN=NCL PE=1 SV=3	NUCL_HUMAN	TRUE	TRUE	TRUE	AAAAAPAsEDEDDEDDEDDEDDDDDEEDDsEEEAmETTPAK	1	Phospho (+80), Phospho (+80), Oxidation (+16)	3.99154	0.77063	0	-0.8295	0	0	0	1
Nucleolin OS=Homo sapiens GN=NCL PE=1 SV=3	NUCL_HUMAN	TRUE	TRUE	TRUE	EVEEDsEDEEMsEDEEDDsSGEEVVIPQK	0.98	Phospho (+80), Phospho (+80), Phospho (+80)	2.11681	0.83415	0	0.5698	0	0	3	0
Nucleolin OS=Homo sapiens GN=NCL PE=1 SV=3	NUCL_HUMAN	TRUE	TRUE	TRUE	EVEEDsEDEEMsEDEEDDssGEEVVIPQK	1	Phospho (+80), Phospho (+80), Phospho (+80), Phospho (+80)	3.66594	0.836117	0	0.8056	0	0	47	0
Nucleolin OS=Homo sapiens GN=NCL PE=1 SV=3	NUCL_HUMAN	TRUE	TRUE	TRUE	EVEEDsEDEEMsEDEEDDsSGEEVVIPQKK	0.99	Phospho (+80), Phospho (+80), Phospho (+80)	2.82728	0.738642	0	-0.3424	0	0	1	0
Nucleolin OS=Homo sapiens GN=NCL PE=1 SV=3	NUCL_HUMAN	TRUE	TRUE	TRUE	EVEEDsEDEEMsEDEEDDssGEEVVIPQKK	0.99	Phospho (+80), Phospho (+80), Phospho (+80), Phospho (+80)	2.49571	0.791864	0	0.5185	0	0	14	0
Nucleolin OS=Homo sapiens GN=NCL PE=1 SV=3	NUCL_HUMAN	TRUE	TRUE	TRUE	KEDsDEEEDDDsEEDEEDDEDEDEDEDEIEPAAMK	1	Phospho (+80), Phospho (+80)	8.08398	0.845242	0	-0.7448	0	0	5	4
Nucleolin OS=Homo sapiens GN=NCL PE=1 SV=3	NUCL_HUMAN	TRUE	TRUE	TRUE	KEDsDEEEDDDsEEDEEDDEDEDEDEDEIEPAAmK	1	Phospho (+80), Phospho (+80), Oxidation (+16)	4.17281	0.830366	0	-0.6492	0	0	2	1
Nucleolin OS=Homo sapiens GN=NCL PE=1 SV=3	NUCL_HUMAN	TRUE	TRUE	TRUE	kVVVsPTk	0.98	Label:13C(6)15N(2) (+8), Phospho (+80), Label:13C(6)15N(2) (+8)	2.99045	0.499299	0	0.3931	0	1	0	0
Nucleolin OS=Homo sapiens GN=NCL PE=1 SV=3	NUCL_HUMAN	TRUE	TRUE	TRUE	KVVVsPTKK	0.98	Phospho (+80)	3.17628	0.495304	0	0.2522	0	3	1	0
Nucleolin OS=Homo sapiens GN=NCL PE=1 SV=3	NUCL_HUMAN	TRUE	TRUE	TRUE	kVVVsPTkk	0.98	Label:13C(6)15N(2) (+8), Phospho (+80), Label:13C(6)15N(2) (+8), Label:13C(6)15N(2) (+8)	2.75033	0.580479	0	3.065	0	0	1	0
Nucleolin OS=Homo sapiens GN=NCL PE=1 SV=3	NUCL_HUMAN	TRUE	TRUE	TRUE	LELQGPRGsPNAR	0.97	Phospho (+80)	3.48061	0.392693	0	-0.5145	0	1	1	0
Transmembrane protein 101 OS=Homo sapiens GN=TMEM101 PE=1 SV=1	TM101_HUMAN-DECOY	TRUE	TRUE	TRUE	KVGFsMFsAcLVAAGMDFyLyPVPIDPK	0.97	Phospho (+80), Phospho (+80), Carbamidomethyl (+57), Phospho (+80), Phospho (+80)	3.125	0.431235	0	0.6633	0	0	2	0
Heat shock protein HSP 90-beta OS=Homo sapiens GN=HSP90AB1 PE=1 SV=4	HS90B_HUMAN	TRUE	TRUE	TRUE	DDEEKPKIEDVGsDEEDDSGK	1	Phospho (+80)	7.45432	0.744341	0	-0.309	0	1	2	0
Heat shock protein HSP 90-beta OS=Homo sapiens GN=HSP90AB1 PE=1 SV=4	HS90B_HUMAN	TRUE	TRUE	TRUE	EEEDKDDEEKPKIEDVGsDEEDDSGK	1	Phospho (+80)	8.23348	0.730481	0	0.1611	0	0	2	3
Heat shock protein HSP 90-beta OS=Homo sapiens GN=HSP90AB1 PE=1 SV=4	HS90B_HUMAN	TRUE	TRUE	TRUE	EIsDDEAEEEK	0.97	Phospho (+80)	3.00127	0.536166	0	1.441	0	3	0	0
Heat shock protein HSP 90-beta OS=Homo sapiens GN=HSP90AB1 PE=1 SV=4	HS90B_HUMAN	TRUE	TRUE	TRUE	EIsDDEAEEEk	0.97	Phospho (+80), Label:13C(6)15N(2) (+8)	2.95513	0.574165	0	1.135	0	2	0	0
Heat shock protein HSP 90-beta OS=Homo sapiens GN=HSP90AB1 PE=1 SV=4	HS90B_HUMAN	TRUE	TRUE	TRUE	EIsDDEAEEEKGEK	1	Phospho (+80)	4.35128	0.69343	0	0.838	0	1	1	0
Heat shock protein HSP 90-beta OS=Homo sapiens GN=HSP90AB1 PE=1 SV=4	HS90B_HUMAN	TRUE	TRUE	TRUE	EIsDDEAEEEkGEk	1	Phospho (+80), Label:13C(6)15N(2) (+8), Label:13C(6)15N(2) (+8)	3.16921	0.644111	0	1.051	0	1	1	0
Heat shock protein HSP 90-beta OS=Homo sapiens GN=HSP90AB1 PE=1 SV=4	HS90B_HUMAN	TRUE	TRUE	TRUE	EIsDDEAEEEKGEKEEEDK	1	Phospho (+80)	3.45039	0.581036	0	0.6338	0	0	1	0
Heat shock protein HSP 90-beta OS=Homo sapiens GN=HSP90AB1 PE=1 SV=4	HS90B_HUMAN	TRUE	TRUE	TRUE	EIsDDEAEEEkGEkEEEDk	0.97	Phospho (+80), Label:13C(6)15N(2) (+8), Label:13C(6)15N(2) (+8), Label:13C(6)15N(2) (+8)	3.28487	0.538896	0	0.5612	0	0	1	0
Heat shock protein HSP 90-beta OS=Homo sapiens GN=HSP90AB1 PE=1 SV=4	HS90B_HUMAN	TRUE	TRUE	TRUE	IEDVGsDEEDDSGK	1	Phospho (+80)	4.72081	0.710131	0	0.9369	0	14	0	0
Heat shock protein HSP 90-beta OS=Homo sapiens GN=HSP90AB1 PE=1 SV=4	HS90B_HUMAN	TRUE	TRUE	TRUE	IEDVGsDEEDDSGk	1	Phospho (+80), Label:13C(6)15N(2) (+8)	3.38607	0.641381	0	2.004	0	3	0	0
Heat shock protein HSP 90-beta OS=Homo sapiens GN=HSP90AB1 PE=1 SV=4	HS90B_HUMAN	TRUE	TRUE	TRUE	IEDVGsDEEDDsGKDK	1	Phospho (+80), Phospho (+80)	4.47693	0.783557	0	0.8619	0	2	0	0
Heat shock protein HSP 90-beta OS=Homo sapiens GN=HSP90AB1 PE=1 SV=4	HS90B_HUMAN	TRUE	TRUE	TRUE	IEDVGsDEEDDSGkDk	1	Phospho (+80), Label:13C(6)15N(2) (+8), Label:13C(6)15N(2) (+8)	3.76152	0.769901	0	1.051	0	2	2	0
Myosin-9 OS=Homo sapiens GN=MYH9 PE=1 SV=4	MYH9_HUMAN	TRUE	TRUE	TRUE	GAGDGsDEEVDGK	1	Phospho (+80)	4.06984	0.689374	0	0.8373	0	3	0	0
Myosin-9 OS=Homo sapiens GN=MYH9 PE=1 SV=4	MYH9_HUMAN	TRUE	TRUE	TRUE	GAGDGsDEEVDGKADGAEAKPAE	1	Phospho (+80)	5.37579	0.797093	0	-0.3448	0	2	2	0
Myosin-9 OS=Homo sapiens GN=MYH9 PE=1 SV=4	MYH9_HUMAN	TRUE	TRUE	TRUE	KGAGDGsDEEVDGK	1	Phospho (+80)	4.44819	0.736285	0	1.248	0	1	1	0
Myosin-9 OS=Homo sapiens GN=MYH9 PE=1 SV=4	MYH9_HUMAN	TRUE	TRUE	TRUE	kGAGDGsDEEVDGk	1	Label:13C(6)15N(2) (+8), Phospho (+80), Label:13C(6)15N(2) (+8)	4.1765	0.577616	0	1.224	0	3	1	0
Myosin-9 OS=Homo sapiens GN=MYH9 PE=1 SV=4	MYH9_HUMAN	TRUE	TRUE	TRUE	KGAGDGsDEEVDGKADGAEAKPAE	1	Phospho (+80)	7.20785	0.738318	0	-0.05291	0	2	3	0
Heterogeneous nuclear ribonucleoprotein U OS=Homo sapiens GN=HNRNPU PE=1 SV=6	HNRPU_HUMAN	TRUE	TRUE	TRUE	AKsPQPPVEEEDEHFDDTVVcLDTYNcDLHFK	1	Phospho (+80), Carbamidomethyl (+57), Carbamidomethyl (+57)	9.70749	0.608624	0	0.4307	0	0	0	72
Heterogeneous nuclear ribonucleoprotein U OS=Homo sapiens GN=HNRNPU PE=1 SV=6	HNRPU_HUMAN	TRUE	TRUE	TRUE	AKsPqPPVEEEDEHFDDTVVcLDTYNcDLHFK	1	Phospho (+80), Deamidated (+1), Carbamidomethyl (+57), Carbamidomethyl (+57)	6.36919	0.580893	0	0.398	0	0	0	9
Heterogeneous nuclear ribonucleoprotein U OS=Homo sapiens GN=HNRNPU PE=1 SV=6	HNRPU_HUMAN	TRUE	TRUE	TRUE	AKsPQPPVEEEDEHFDDTVVcLDTYncDLHFK	1	Phospho (+80), Carbamidomethyl (+57), Deamidated (+1), Carbamidomethyl (+57)	10.8021	0.765982	0	0.1076	0	0	0	2
Heterogeneous nuclear ribonucleoprotein U OS=Homo sapiens GN=HNRNPU PE=1 SV=6	HNRPU_HUMAN	TRUE	TRUE	TRUE	AksPqPPVEEEDEHFDDTVVcLDTYNcDLHFk	1	Label:13C(6)15N(2) (+8), Phospho (+80), Deamidated (+1), Carbamidomethyl (+57), Carbamidomethyl (+57), Label:13C(6)15N(2) (+8)	5.30945	0.543549	0	-0.8214	0	0	0	0
Heterogeneous nuclear ribonucleoprotein U OS=Homo sapiens GN=HNRNPU PE=1 SV=6	HNRPU_HUMAN	TRUE	TRUE	TRUE	LQAALDDEEAGGRPAMEPGNGsLDLGGDSAGR	1	Phospho (+80)	6.24816	0.664321	0	-1.822	0	0	1	0
Heterogeneous nuclear ribonucleoprotein U OS=Homo sapiens GN=HNRNPU PE=1 SV=6	HNRPU_HUMAN	TRUE	TRUE	TRUE	sPQPPVEEEDEHFDDTVVcLDTYNcDLHFK	1	Phospho (+80), Carbamidomethyl (+57), Carbamidomethyl (+57)	7.22791	0.679249	0	-0.1272	0	0	6	10
Heterogeneous nuclear ribonucleoprotein U OS=Homo sapiens GN=HNRNPU PE=1 SV=6	HNRPU_HUMAN	TRUE	TRUE	TRUE	sPqPPVEEEDEHFDDTVVcLDTYNcDLHFK	0.96	Phospho (+80), Deamidated (+1), Carbamidomethyl (+57), Carbamidomethyl (+57)	3.7733	0.536968	0	0.03197	0	0	0	1
Microtubule-associated protein 1B OS=Homo sapiens GN=MAP1B PE=1 SV=2	MAP1B_HUMAN	TRUE	TRUE	TRUE	ASVsPMDEPVPDsESPIEK	0.96	Phospho (+80), Phospho (+80)	3.48917	0.511102	0	-1.217	0	2	1	0
Microtubule-associated protein 1B OS=Homo sapiens GN=MAP1B PE=1 SV=2	MAP1B_HUMAN	TRUE	TRUE	TRUE	DSISAVSSEKVSPsKsPsLsPSPPSPLEK	1	Phospho (+80), Phospho (+80), Phospho (+80), Phospho (+80)	5.60702	0.617598	0	-2.451	0	0	1	0
Microtubule-associated protein 1B OS=Homo sapiens GN=MAP1B PE=1 SV=2	MAP1B_HUMAN	TRUE	TRUE	TRUE	DVMSDETNNEETEsPSQEFVNITK	1	Phospho (+80)	4.28308	0.699821	0	0.1627	0	0	1	0
Microtubule-associated protein 1B OS=Homo sapiens GN=MAP1B PE=1 SV=2	MAP1B_HUMAN	TRUE	TRUE	TRUE	DVMSDETNnEETEsPSQEFVNITK	1	Deamidated (+1), Phospho (+80)	4.2402	0.707074	0	-0.688	0	0	1	0
Microtubule-associated protein 1B OS=Homo sapiens GN=MAP1B PE=1 SV=2	MAP1B_HUMAN	TRUE	TRUE	TRUE	DYNASASTIsPPSSMEEDK	1	Phospho (+80)	4.73079	0.764308	0	0.9289	0	1	0	0
Microtubule-associated protein 1B OS=Homo sapiens GN=MAP1B PE=1 SV=2	MAP1B_HUMAN	TRUE	TRUE	TRUE	EEcPRPMsIsPPDFSPK	1	Carbamidomethyl (+57), Phospho (+80), Phospho (+80)	3.40853	0.693289	0	-0.0971	0	0	2	0
Microtubule-associated protein 1B OS=Homo sapiens GN=MAP1B PE=1 SV=2	MAP1B_HUMAN	TRUE	TRUE	TRUE	ELEAERsLMssPEDLTK	1	Phospho (+80), Phospho (+80), Phospho (+80)	3.9099	0.655264	0	-0.3328	0	1	3	0
Microtubule-associated protein 1B OS=Homo sapiens GN=MAP1B PE=1 SV=2	MAP1B_HUMAN	TRUE	TRUE	TRUE	ESsPLYSPTFSDSTSAVK	0.99	Phospho (+80)	2.76927	0.622814	0	-0.1928	0	2	0	0
Microtubule-associated protein 1B OS=Homo sapiens GN=MAP1B PE=1 SV=2	MAP1B_HUMAN	TRUE	TRUE	TRUE	ESsPLYsPTFSDSTSAVK	1	Phospho (+80), Phospho (+80)	4.62115	0.745529	0	-0.6031	0	2	1	0
Microtubule-associated protein 1B OS=Homo sapiens GN=MAP1B PE=1 SV=2	MAP1B_HUMAN	TRUE	TRUE	TRUE	ESsPLYsPTFsDSTSAVK	1	Phospho (+80), Phospho (+80), Phospho (+80)	3.70272	0.725752	0	-0.9971	0	2	0	0
Microtubule-associated protein 1B OS=Homo sapiens GN=MAP1B PE=1 SV=2	MAP1B_HUMAN	TRUE	TRUE	TRUE	EVPSKEEPsPVK	0.99	Phospho (+80)	3.5326	0.560848	0	-0.2868	0	0	3	0
Microtubule-associated protein 1B OS=Homo sapiens GN=MAP1B PE=1 SV=2	MAP1B_HUMAN	TRUE	TRUE	TRUE	FEDEGAGFEESsETGDYEEK	1	Phospho (+80)	4.13157	0.76669	0	-0.6504	0	1	0	0
Microtubule-associated protein 1B OS=Homo sapiens GN=MAP1B PE=1 SV=2	MAP1B_HUMAN	TRUE	TRUE	TRUE	GAEsPFEEK	0.97	Phospho (+80)	2.79015	0.510351	0	0.1229	0	1	0	0
Microtubule-associated protein 1B OS=Homo sapiens GN=MAP1B PE=1 SV=2	MAP1B_HUMAN	TRUE	TRUE	TRUE	GAEsPFEEk	0.98	Phospho (+80), Label:13C(6)15N(2) (+8)	2.93966	0.489099	0	0.1229	0	1	0	0
Microtubule-associated protein 1B OS=Homo sapiens GN=MAP1B PE=1 SV=2	MAP1B_HUMAN	TRUE	TRUE	TRUE	GEAEQsEEEADEEDKAEDAR	0.98	Phospho (+80)	1.51011	0.569934	0	-0.07953	0	1	0	0
Microtubule-associated protein 1B OS=Homo sapiens GN=MAP1B PE=1 SV=2	MAP1B_HUMAN	TRUE	TRUE	TRUE	GEAEQsEEEADEEDkAEDAr	0.96	Phospho (+80), Label:13C(6)15N(2) (+8), Label:13C(6)15N(4) (+10)	1.17762	0.512256	0	0.7601	0	1	0	0
Microtubule-associated protein 1B OS=Homo sapiens GN=MAP1B PE=1 SV=2	MAP1B_HUMAN	TRUE	TRUE	TRUE	GEAEQsEEEADEEDKAEDAREEEYEPEK	1	Phospho (+80)	5.16019	0.690881	0	-0.3655	0	0	2	2
Microtubule-associated protein 1B OS=Homo sapiens GN=MAP1B PE=1 SV=2	MAP1B_HUMAN	TRUE	TRUE	TRUE	HMDPPPAPVQDRsPsPR	1	Phospho (+80), Phospho (+80)	5.2031	0.729336	0	Value missing	0	0	1	0
Microtubule-associated protein 1B OS=Homo sapiens GN=MAP1B PE=1 SV=2	MAP1B_HUMAN	TRUE	TRUE	TRUE	HmDPPPAPVQDRsPsPR	1	Oxidation (+16), Phospho (+80), Phospho (+80)	3.50805	0.618512	0	-3.842	0	0	1	0
Microtubule-associated protein 1B OS=Homo sapiens GN=MAP1B PE=1 SV=2	MAP1B_HUMAN	TRUE	TRUE	TRUE	KLGDVSPtQIDVSQFGSFK	1	Phospho (+80)	6.18147	0.657965	0	0.361	0	0	1	0
Microtubule-associated protein 1B OS=Homo sapiens GN=MAP1B PE=1 SV=2	MAP1B_HUMAN	TRUE	TRUE	TRUE	LGDVsPTQIDVSQFGSFK	1	Phospho (+80)	5.59707	0.69382	0	0.1701	0	2	1	0
Microtubule-associated protein 1B OS=Homo sapiens GN=MAP1B PE=1 SV=2	MAP1B_HUMAN	TRUE	TRUE	TRUE	QGsPDQVsPVSEMTSTSLYQDK	0.99	Phospho (+80), Phospho (+80)	3.10531	0.6176	0	-0.06268	0	1	2	0
Microtubule-associated protein 1B OS=Homo sapiens GN=MAP1B PE=1 SV=2	MAP1B_HUMAN	TRUE	TRUE	TRUE	QsPDHPTVGAGVLHITENGPTEVDYSPSDMQDSSLSHK	1	Phospho (+80)	8.23359	0.638836	0	-1.18	0	0	0	1
Microtubule-associated protein 1B OS=Homo sapiens GN=MAP1B PE=1 SV=2	MAP1B_HUMAN	TRUE	TRUE	TRUE	QsPDHPTVGAGVLHITEnGPTEVDYSPSDMQDSSLSHK	1	Phospho (+80), Deamidated (+1)	4.73032	0.450642	0	-0.2242	0	0	0	3
Microtubule-associated protein 1B OS=Homo sapiens GN=MAP1B PE=1 SV=2	MAP1B_HUMAN	TRUE	TRUE	TRUE	REsVAsGDDRAEEDMDEAIEK	1	Phospho (+80), Phospho (+80)	5.13275	0.711583	0	0.3193	0	2	2	0
Microtubule-associated protein 1B OS=Homo sapiens GN=MAP1B PE=1 SV=2	MAP1B_HUMAN	TRUE	TRUE	TRUE	rESVAsGDDrAEEDMDEAIEk	1	Label:13C(6)15N(4) (+10), Phospho (+80), Label:13C(6)15N(4) (+10), Label:13C(6)15N(2) (+8)	3.42493	0.66014	0	1.217	0	0	1	0
Microtubule-associated protein 1B OS=Homo sapiens GN=MAP1B PE=1 SV=2	MAP1B_HUMAN	TRUE	TRUE	TRUE	SDIsPLtPR	0.98	Phospho (+80), Phospho (+80)	3.35696	0.521557	0	-0.2419	0	2	0	0
Microtubule-associated protein 1B OS=Homo sapiens GN=MAP1B PE=1 SV=2	MAP1B_HUMAN	TRUE	TRUE	TRUE	SLMssPEDLTK	1	Phospho (+80), Phospho (+80)	3.60429	0.767905	0	0.4266	0	2	0	0
Microtubule-associated protein 1B OS=Homo sapiens GN=MAP1B PE=1 SV=2	MAP1B_HUMAN	TRUE	TRUE	TRUE	SLMssPEDLTk	0.97	Phospho (+80), Phospho (+80), Label:13C(6)15N(2) (+8)	2.89898	0.483933	0	0.8945	0	1	0	0
Microtubule-associated protein 1B OS=Homo sapiens GN=MAP1B PE=1 SV=2	MAP1B_HUMAN	TRUE	TRUE	TRUE	SPsDSGYSYETIGK	1	Phospho (+80)	4.89707	0.713602	0	0.3831	0	1	0	0
Microtubule-associated protein 1B OS=Homo sapiens GN=MAP1B PE=1 SV=2	MAP1B_HUMAN	TRUE	TRUE	TRUE	sPSDSGYSYETIGk	1	Phospho (+80), Label:13C(6)15N(2) (+8)	4.78871	0.786998	0	0.3382	0	1	0	0
Microtubule-associated protein 1B OS=Homo sapiens GN=MAP1B PE=1 SV=2	MAP1B_HUMAN	TRUE	TRUE	TRUE	SPSLSPSPPsPLEK	1	Phospho (+80)	5.36874	0.605748	0	-4.075	0	2	0	0
Microtubule-associated protein 1B OS=Homo sapiens GN=MAP1B PE=1 SV=2	MAP1B_HUMAN	TRUE	TRUE	TRUE	SPsLsPSPPSPLEK	0.98	Phospho (+80), Phospho (+80)	3.64408	0.48975	0	-2.097	0	1	0	0
Microtubule-associated protein 1B OS=Homo sapiens GN=MAP1B PE=1 SV=2	MAP1B_HUMAN	TRUE	TRUE	TRUE	SPsLsPsPPSPLEK	1	Phospho (+80), Phospho (+80), Phospho (+80)	5.13804	0.565595	0	-1.715	0	2	0	0
Microtubule-associated protein 1B OS=Homo sapiens GN=MAP1B PE=1 SV=2	MAP1B_HUMAN	TRUE	TRUE	TRUE	tELSPSFINPNPLEWFASEEPTEESEKPLTQSGGAPPPPGGK	1	Phospho (+80)	7.82782	0.672877	0	-3.337	0	0	0	2
Microtubule-associated protein 1B OS=Homo sapiens GN=MAP1B PE=1 SV=2	MAP1B_HUMAN	TRUE	TRUE	TRUE	tELSPSFInPnPLEWFASEEPTEESEKPLTQSGGAPPPPGGK	1	Phospho (+80), Deamidated (+1), Deamidated (+1)	3.85794	0.626371	0	-0.9565	0	0	0	1
Microtubule-associated protein 1B OS=Homo sapiens GN=MAP1B PE=1 SV=2	MAP1B_HUMAN	TRUE	TRUE	TRUE	TLEVVsPSQSVTGSAGHTPYYQSPTDEK	1	Phospho (+80)	5.32337	0.629427	0	-0.9083	0	0	2	0
Microtubule-associated protein 1B OS=Homo sapiens GN=MAP1B PE=1 SV=2	MAP1B_HUMAN	TRUE	TRUE	TRUE	TLEVVSPSQSVTGSAGHTPYYQsPTDEK	0.96	Phospho (+80)	2.69317	0.453915	0	-0.9871	0	0	1	0
Microtubule-associated protein 1B OS=Homo sapiens GN=MAP1B PE=1 SV=2	MAP1B_HUMAN	TRUE	TRUE	TRUE	TLEVVSPSQSVTGsAGHTPYYQsPTDEK	1	Phospho (+80), Phospho (+80)	4.3786	0.532945	0	-0.6659	0	0	1	0
Microtubule-associated protein 1B OS=Homo sapiens GN=MAP1B PE=1 SV=2	MAP1B_HUMAN	TRUE	TRUE	TRUE	TPGDFSYAYQKPEETtRSPDEEDYDYESYEK	1	Phospho (+80)	8.42648	0.620265	0	-1.774	0	0	0	1
Microtubule-associated protein 1B OS=Homo sapiens GN=MAP1B PE=1 SV=2	MAP1B_HUMAN	TRUE	TRUE	TRUE	TPGDFSYAYQKPEETTRsPDEEDYDYESYEK	1	Phospho (+80)	8.17724	0.626521	0	0.01794	0	0	0	1
Microtubule-associated protein 1B OS=Homo sapiens GN=MAP1B PE=1 SV=2	MAP1B_HUMAN	TRUE	TRUE	TRUE	VLsPLRSPPLIGSESAYESFLSADDK	1	Phospho (+80)	8.61545	0.712087	0	-1.638	0	0	2	0
Microtubule-associated protein 1B OS=Homo sapiens GN=MAP1B PE=1 SV=2	MAP1B_HUMAN	TRUE	TRUE	TRUE	VLsPLRsPPLIGSESAYESFLSADDK	1	Phospho (+80), Phospho (+80)	8.72565	0.749199	0	-1.351	0	1	2	0
Microtubule-associated protein 1B OS=Homo sapiens GN=MAP1B PE=1 SV=2	MAP1B_HUMAN	TRUE	TRUE	TRUE	VQSLEGEKLsPK	0.98	Phospho (+80)	3.81993	0.493412	0	0.3471	0	2	1	0
Microtubule-associated protein 1B OS=Homo sapiens GN=MAP1B PE=1 SV=2	MAP1B_HUMAN	TRUE	TRUE	TRUE	VQSLEGEKLsPKsDISPLTPR	1	Phospho (+80), Phospho (+80)	6.20018	0.733902	0	-1.461	0	0	2	0
Microtubule-associated protein 1B OS=Homo sapiens GN=MAP1B PE=1 SV=2	MAP1B_HUMAN	TRUE	TRUE	TRUE	VQSLEGEKLsPKsDIsPLTPR	1	Phospho (+80), Phospho (+80), Phospho (+80)	5.94814	0.671435	0	-1.954	0	0	4	0
Microtubule-associated protein 1B OS=Homo sapiens GN=MAP1B PE=1 SV=2	MAP1B_HUMAN	TRUE	TRUE	TRUE	VQSLEGEKLsPKsDIsPLtPR	0.98	Phospho (+80), Phospho (+80), Phospho (+80), Phospho (+80)	1.91107	0.64889	0	-2.825	0	1	1	0
Microtubule-associated protein 1B OS=Homo sapiens GN=MAP1B PE=1 SV=2	MAP1B_HUMAN	TRUE	TRUE	TRUE	VSAEAEVAPVsPEVTQEVVEEHcASPEDK	1	Phospho (+80), Carbamidomethyl (+57)	5.87359	0.607069	0	-2.145	0	0	1	0
Microtubule-associated protein 1B OS=Homo sapiens GN=MAP1B PE=1 SV=2	MAP1B_HUMAN	TRUE	TRUE	TRUE	VSAEAEVAPVsPEVTQEVVEEHcAsPEDK	1	Phospho (+80), Carbamidomethyl (+57), Phospho (+80)	5.19122	0.555879	0	-1.64	0	0	2	1
Microtubule-associated protein 1B OS=Homo sapiens GN=MAP1B PE=1 SV=2	MAP1B_HUMAN	TRUE	TRUE	TRUE	VSPSKSPsLsPsPPSPLEK	1	Phospho (+80), Phospho (+80), Phospho (+80)	4.56511	0.602689	0	-3.928	0	0	2	0
Microtubule-associated protein 1B OS=Homo sapiens GN=MAP1B PE=1 SV=2	MAP1B_HUMAN	TRUE	TRUE	TRUE	VSPSKSPSLsPsPPsPLEK	1	Phospho (+80), Phospho (+80), Phospho (+80)	4.15396	0.597329	0	-2.497	0	0	1	0
60S acidic ribosomal protein P2 OS=Homo sapiens GN=RPLP2 PE=1 SV=1	RLA2_HUMAN	TRUE	TRUE	TRUE	KEESEEsDDDMGFGLFD	1	Phospho (+80)	4.0058	0.795005	0	1.154	0	3	0	0
60S acidic ribosomal protein P2 OS=Homo sapiens GN=RPLP2 PE=1 SV=1	RLA2_HUMAN	TRUE	TRUE	TRUE	KEEsEEsDDDMGFGLFD	1	Phospho (+80), Phospho (+80)	5.76456	0.873682	0	1.231	0	35	3	0
60S acidic ribosomal protein P2 OS=Homo sapiens GN=RPLP2 PE=1 SV=1	RLA2_HUMAN	TRUE	TRUE	TRUE	kEEsEEsDDDMGFGLFD	1	Label:13C(6)15N(2) (+8), Phospho (+80), Phospho (+80)	3.54775	0.648534	0	1.087	0	11	0	0
60S acidic ribosomal protein P2 OS=Homo sapiens GN=RPLP2 PE=1 SV=1	RLA2_HUMAN	TRUE	TRUE	TRUE	KEEsEEsDDDmGFGLFD	1	Phospho (+80), Phospho (+80), Oxidation (+16)	4.07537	0.808838	0	1.396	0	7	1	0
60S acidic ribosomal protein P2 OS=Homo sapiens GN=RPLP2 PE=1 SV=1	RLA2_HUMAN	TRUE	TRUE	TRUE	kEEsEEsDDDmGFGLFD	1	Label:13C(6)15N(2) (+8), Phospho (+80), Phospho (+80), Oxidation (+16)	6.60304	0.808892	0	1.509	0	5	1	0
Filamin-C OS=Homo sapiens GN=FLNC PE=1 SV=3	FLNC_HUMAN	TRUE	TRUE	TRUE	LGsFGSITR	0.97	Phospho (+80)	3.24823	0.439671	0	0.4503	0	1	0	0
Filamin-C OS=Homo sapiens GN=FLNC PE=1 SV=3	FLNC_HUMAN	TRUE	TRUE	TRUE	LGsFGSITr	0.97	Phospho (+80), Label:13C(6)15N(4) (+10)	3.13895	0.481344	0	0.5055	0	1	0	0
Filamin-C OS=Homo sapiens GN=FLNC PE=1 SV=3	FLNC_HUMAN	TRUE	TRUE	TRUE	LSGGHsLHETSTVLVETVTk	1	Phospho (+80), Label:13C(6)15N(2) (+8)	3.96219	0.644181	0	1.1	0	0	1	0
Calnexin OS=Homo sapiens GN=CANX PE=1 SV=2	CALX_HUMAN	TRUE	TRUE	TRUE	AEEDEILNRsPR	1	Phospho (+80)	4.03259	0.611031	0	0.8097	0	0	3	0
Calnexin OS=Homo sapiens GN=CANX PE=1 SV=2	CALX_HUMAN	TRUE	TRUE	TRUE	AEEDEILnRsPR	1	Deamidated (+1), Phospho (+80)	4.53517	0.560642	0	0.08983	0	3	3	0
Calnexin OS=Homo sapiens GN=CANX PE=1 SV=2	CALX_HUMAN	TRUE	TRUE	TRUE	AEEDEILNrsPr	0.97	Label:13C(6)15N(4) (+10), Phospho (+80), Label:13C(6)15N(4) (+10)	3.06536	0.461522	0	0.4031	0	1	0	0
Calnexin OS=Homo sapiens GN=CANX PE=1 SV=2	CALX_HUMAN	TRUE	TRUE	TRUE	AEEDEILNRsPRnR	0.99	Phospho (+80), Deamidated (+1)	3.74937	0.534223	0	0.03551	0	0	2	0
Calnexin OS=Homo sapiens GN=CANX PE=1 SV=2	CALX_HUMAN	TRUE	TRUE	TRUE	QKsDAEEDGGTVSQEEEDR	1	Phospho (+80)	4.38748	0.64025	0	0.9032	0	2	2	0
Calnexin OS=Homo sapiens GN=CANX PE=1 SV=2	CALX_HUMAN	TRUE	TRUE	TRUE	QKsDAEEDGGTVsQEEEDR	1	Phospho (+80), Phospho (+80)	5.74511	0.741553	0	1.181	0	2	1	0
Calnexin OS=Homo sapiens GN=CANX PE=1 SV=2	CALX_HUMAN	TRUE	TRUE	TRUE	QksDAEEDGGTVsQEEEDr	1	Label:13C(6)15N(2) (+8), Phospho (+80), Phospho (+80), Label:13C(6)15N(4) (+10)	6.58648	0.762338	0	1.066	0	0	1	0
Calnexin OS=Homo sapiens GN=CANX PE=1 SV=2	CALX_HUMAN	TRUE	TRUE	TRUE	QKsDAEEDGGTVSQEEEDRKPK	1	Phospho (+80)	7.34737	0.723102	0	-0.03228	0	0	2	3
Calnexin OS=Homo sapiens GN=CANX PE=1 SV=2	CALX_HUMAN	TRUE	TRUE	TRUE	QKsDAEEDGGTVsQEEEDRKPK	1	Phospho (+80), Phospho (+80)	3.65027	0.677778	0	0.3334	0	1	6	4
Calnexin OS=Homo sapiens GN=CANX PE=1 SV=2	CALX_HUMAN	TRUE	TRUE	TRUE	QKsDAEEDGGtVsQEEEDRKPK	1	Phospho (+80), Phospho (+80), Phospho (+80)	3.42167	0.701434	0	-0.5075	0	0	2	0
Calnexin OS=Homo sapiens GN=CANX PE=1 SV=2	CALX_HUMAN	TRUE	TRUE	TRUE	SDAEEDGGTVsQEEEDR	1	Phospho (+80)	6.32685	0.74499	0	1.178	0	2	0	0
Calnexin OS=Homo sapiens GN=CANX PE=1 SV=2	CALX_HUMAN	TRUE	TRUE	TRUE	SDAEEDGGTVsQEEEDRKPK	0.99	Phospho (+80)	2.60172	0.68421	0	0.1726	0	2	1	2
Calnexin OS=Homo sapiens GN=CANX PE=1 SV=2	CALX_HUMAN	TRUE	TRUE	TRUE	SDAEEDGGTVsQEEEDrkPk	1	Phospho (+80), Label:13C(6)15N(4) (+10), Label:13C(6)15N(2) (+8), Label:13C(6)15N(2) (+8)	5.43438	0.654085	0	0.1242	0	0	1	0
Nuclear ubiquitous casein and cyclin-dependent kinase substrate 1 OS=Homo sapiens GN=NUCKS1 PE=1 SV=1	NUCKS_HUMAN	TRUE	TRUE	TRUE	ATVTPsPVK	0.97	Phospho (+80)	3.13363	0.433344	0	-0.9991	0	1	0	0
Nuclear ubiquitous casein and cyclin-dependent kinase substrate 1 OS=Homo sapiens GN=NUCKS1 PE=1 SV=1	NUCKS_HUMAN	TRUE	TRUE	TRUE	DDSHSAEDsEDEKEDHK	0.99	Phospho (+80)	2.93319	0.603905	0	-1.46	0	0	1	0
Nuclear ubiquitous casein and cyclin-dependent kinase substrate 1 OS=Homo sapiens GN=NUCKS1 PE=1 SV=1	NUCKS_HUMAN	TRUE	TRUE	TRUE	DDSHsAEDsEDEKEDHK	1	Phospho (+80), Phospho (+80)	5.29694	0.721835	0	0.8877	0	2	1	2
Nuclear ubiquitous casein and cyclin-dependent kinase substrate 1 OS=Homo sapiens GN=NUCKS1 PE=1 SV=1	NUCKS_HUMAN	TRUE	TRUE	TRUE	DDsHsAEDsEDEKEDHK	0.98	Phospho (+80), Phospho (+80), Phospho (+80)	2.09082	0.659257	0	0.6571	0	0	2	0
Nuclear ubiquitous casein and cyclin-dependent kinase substrate 1 OS=Homo sapiens GN=NUCKS1 PE=1 SV=1	NUCKS_HUMAN	TRUE	TRUE	TRUE	DDSHsAEDsEDEkEDHk	1	Phospho (+80), Phospho (+80), Label:13C(6)15N(2) (+8), Label:13C(6)15N(2) (+8)	5.2506	0.750505	0	1.041	0	0	2	0
Nuclear ubiquitous casein and cyclin-dependent kinase substrate 1 OS=Homo sapiens GN=NUCKS1 PE=1 SV=1	NUCKS_HUMAN	TRUE	TRUE	TRUE	EEDEEPEsPPEK	0.99	Phospho (+80)	3.52857	0.5402	0	-1.32	0	6	0	0
Nuclear ubiquitous casein and cyclin-dependent kinase substrate 1 OS=Homo sapiens GN=NUCKS1 PE=1 SV=1	NUCKS_HUMAN	TRUE	TRUE	TRUE	EKtPsPKEEDEEPEsPPEK	1	Phospho (+80), Phospho (+80), Phospho (+80)	7.37101	0.744778	0	-2.158	0	3	2	0
Nuclear ubiquitous casein and cyclin-dependent kinase substrate 1 OS=Homo sapiens GN=NUCKS1 PE=1 SV=1	NUCKS_HUMAN	TRUE	TRUE	TRUE	EMLMEDVGsEEEQEEEDEAPFQEK	1	Phospho (+80)	6.45403	0.710194	0	0.09007	0	0	2	0
Nuclear ubiquitous casein and cyclin-dependent kinase substrate 1 OS=Homo sapiens GN=NUCKS1 PE=1 SV=1	NUCKS_HUMAN	TRUE	TRUE	TRUE	EMLMEDVGsEEEQEEEDEAPFQEKDsGsDEDFLMEDDDDsDYGSSK	1	Phospho (+80), Phospho (+80), Phospho (+80), Phospho (+80)	8.21936	0.846886	0	0.4589	0	0	0	5
Nuclear ubiquitous casein and cyclin-dependent kinase substrate 1 OS=Homo sapiens GN=NUCKS1 PE=1 SV=1	NUCKS_HUMAN	TRUE	TRUE	TRUE	KDDSHsAEDsEDEK	0.97	Phospho (+80), Phospho (+80)	2.12549	0.491777	0	1.082	0	0	1	0
Nuclear ubiquitous casein and cyclin-dependent kinase substrate 1 OS=Homo sapiens GN=NUCKS1 PE=1 SV=1	NUCKS_HUMAN	TRUE	TRUE	TRUE	KDDSHsAEDsEDEKEDHK	1	Phospho (+80), Phospho (+80)	3.79281	0.621791	0	0.7934	0	0	2	1
Nuclear ubiquitous casein and cyclin-dependent kinase substrate 1 OS=Homo sapiens GN=NUCKS1 PE=1 SV=1	NUCKS_HUMAN	TRUE	TRUE	TRUE	KDDsHsAEDsEDEKEDHK	1	Phospho (+80), Phospho (+80), Phospho (+80)	4.60915	0.692178	0	0.06279	0	0	2	0
Nuclear ubiquitous casein and cyclin-dependent kinase substrate 1 OS=Homo sapiens GN=NUCKS1 PE=1 SV=1	NUCKS_HUMAN	TRUE	TRUE	TRUE	KTSTsPPPEK	1	Phospho (+80)	4.4649	0.542439	0	-1.568	0	2	0	0
Nuclear ubiquitous casein and cyclin-dependent kinase substrate 1 OS=Homo sapiens GN=NUCKS1 PE=1 SV=1	NUCKS_HUMAN	TRUE	TRUE	TRUE	KVVDYSQFQEsDDADEDYGR	1	Phospho (+80)	3.45356	0.74352	0	1.646	0	2	1	0
Nuclear ubiquitous casein and cyclin-dependent kinase substrate 1 OS=Homo sapiens GN=NUCKS1 PE=1 SV=1	NUCKS_HUMAN	TRUE	TRUE	TRUE	kVVDYSQFQEsDDADEDYGr	1	Label:13C(6)15N(2) (+8), Phospho (+80), Label:13C(6)15N(4) (+10)	3.41016	0.739634	0	1.53	0	0	3	0
Nuclear ubiquitous casein and cyclin-dependent kinase substrate 1 OS=Homo sapiens GN=NUCKS1 PE=1 SV=1	NUCKS_HUMAN	TRUE	TRUE	TRUE	KVVDYSQFQEsDDADEDYGRDSGPPTK	1	Phospho (+80)	6.59048	0.676746	0	-0.193	0	0	1	0
Nuclear ubiquitous casein and cyclin-dependent kinase substrate 1 OS=Homo sapiens GN=NUCKS1 PE=1 SV=1	NUCKS_HUMAN	TRUE	TRUE	TRUE	NSQEDsEDsEDK	0.97	Phospho (+80), Phospho (+80)	1.10407	0.798788	0	1.214	0	1	0	0
Nuclear ubiquitous casein and cyclin-dependent kinase substrate 1 OS=Homo sapiens GN=NUCKS1 PE=1 SV=1	NUCKS_HUMAN	TRUE	TRUE	TRUE	TPSPKEEDEEPEsPPEK	1	Phospho (+80)	2.88394	0.740383	0	-2.815	0	4	2	0
Nuclear ubiquitous casein and cyclin-dependent kinase substrate 1 OS=Homo sapiens GN=NUCKS1 PE=1 SV=1	NUCKS_HUMAN	TRUE	TRUE	TRUE	TPsPKEEDEEPEsPPEK	0.97	Phospho (+80), Phospho (+80)	3.04733	0.436291	0	-0.4858	0	1	3	0
Nuclear ubiquitous casein and cyclin-dependent kinase substrate 1 OS=Homo sapiens GN=NUCKS1 PE=1 SV=1	NUCKS_HUMAN	TRUE	TRUE	TRUE	TPSPKEEDEEPEsPPEKK	1	Phospho (+80)	5.74963	0.598121	0	-4.878	0	0	1	0
Nuclear ubiquitous casein and cyclin-dependent kinase substrate 1 OS=Homo sapiens GN=NUCKS1 PE=1 SV=1	NUCKS_HUMAN	TRUE	TRUE	TRUE	VVDYSQFQEsDDADEDYGR	1	Phospho (+80)	5.34685	0.770253	0	0.962	0	7	3	0
Nuclear ubiquitous casein and cyclin-dependent kinase substrate 1 OS=Homo sapiens GN=NUCKS1 PE=1 SV=1	NUCKS_HUMAN	TRUE	TRUE	TRUE	VVDYSQFQEsDDADEDYGr	1	Phospho (+80), Label:13C(6)15N(4) (+10)	5.29253	0.77384	0	0.6922	0	7	0	0
Nuclear ubiquitous casein and cyclin-dependent kinase substrate 1 OS=Homo sapiens GN=NUCKS1 PE=1 SV=1	NUCKS_HUMAN	TRUE	TRUE	TRUE	VVDYSQFqEsDDADEDYGr	0.98	Deamidated (+1), Phospho (+80), Label:13C(6)15N(4) (+10)	2.92828	0.766331	0	2.368	0	1	0	0
Nuclear ubiquitous casein and cyclin-dependent kinase substrate 1 OS=Homo sapiens GN=NUCKS1 PE=1 SV=1	NUCKS_HUMAN	TRUE	TRUE	TRUE	VVDYSQFQEsDDADEDYGRDSGPPTK	1	Phospho (+80)	7.32274	0.773057	0	-0.611	0	0	2	0
Glyceraldehyde-3-phosphate dehydrogenase OS=Homo sapiens GN=GAPDH PE=1 SV=3	G3P_HUMAN	TRUE	TRUE	TRUE	LVINGNPITIFQERDPsK	1	Phospho (+80)	5.25613	0.645774	0	-0.1672	0	0	2	0
Glyceraldehyde-3-phosphate dehydrogenase OS=Homo sapiens GN=GAPDH PE=1 SV=3	G3P_HUMAN	TRUE	TRUE	TRUE	LVInGNPITIFQERDPsK	1	Deamidated (+1), Phospho (+80)	4.63305	0.460314	0	-0.3391	0	1	5	0
Glyceraldehyde-3-phosphate dehydrogenase OS=Homo sapiens GN=GAPDH PE=1 SV=3	G3P_HUMAN	TRUE	TRUE	TRUE	LVInGNPITIFQErDPsk	1	Deamidated (+1), Label:13C(6)15N(4) (+10), Phospho (+80), Label:13C(6)15N(2) (+8)	4.28201	0.615576	0	-0.3618	0	0	1	0
Keratin, type I cytoskeletal 18 OS=Homo sapiens GN=KRT18 PE=1 SV=2	K1C18_HUMAN	TRUE	TRUE	TRUE	STsFRGGMGSGGLATGIAGGLAGMGGIQNEK	1	Phospho (+80)	6.01732	0.670498	0	1.702	0	0	1	0
Keratin, type I cytoskeletal 18 OS=Homo sapiens GN=KRT18 PE=1 SV=2	K1C18_HUMAN	TRUE	TRUE	TRUE	STSFRGGMGsGGLATGIAGGLAGMGGIQNEK	1	Phospho (+80)	6.72596	0.691434	0	0.8618	0	0	2	0
Keratin, type I cytoskeletal 18 OS=Homo sapiens GN=KRT18 PE=1 SV=2	K1C18_HUMAN	TRUE	TRUE	TRUE	StSFRGGmGSGGLATGIAGGLAGMGGIQNEK	1	Phospho (+80), Oxidation (+16)	4.64796	0.686061	0	0.1897	0	0	1	0
Keratin, type I cytoskeletal 18 OS=Homo sapiens GN=KRT18 PE=1 SV=2	K1C18_HUMAN	TRUE	TRUE	TRUE	STsFRGGmGSGGLATGIAGGLAGMGGIQNEK	1	Phospho (+80), Oxidation (+16)	3.8009	0.635637	0	-0.2125	0	0	1	0
Bcl-2-associated transcription factor 1 OS=Homo sapiens GN=BCLAF1 PE=1 SV=2	BCLF1_HUMAN	TRUE	TRUE	TRUE	AEGEPQEEsPLK	1	Phospho (+80)	3.37017	0.664884	0	-0.3015	0	2	0	0
Bcl-2-associated transcription factor 1 OS=Homo sapiens GN=BCLAF1 PE=1 SV=2	BCLF1_HUMAN	TRUE	TRUE	TRUE	AEGEWEDQEALDyFSDK	1	Phospho (+80)	6.30377	0.727401	0	0.9044	0	1	0	0
Bcl-2-associated transcription factor 1 OS=Homo sapiens GN=BCLAF1 PE=1 SV=2	BCLF1_HUMAN	TRUE	TRUE	TRUE	AEGEWEDQEALDYFsDK	1	Phospho (+80)	4.80434	0.784676	0	1.034	0	2	0	0
Bcl-2-associated transcription factor 1 OS=Homo sapiens GN=BCLAF1 PE=1 SV=2	BCLF1_HUMAN	TRUE	TRUE	TRUE	DLFDYsPPLHK	1	Phospho (+80)	3.41531	0.647917	0	-1.247	0	2	2	0
Bcl-2-associated transcription factor 1 OS=Homo sapiens GN=BCLAF1 PE=1 SV=2	BCLF1_HUMAN	TRUE	TRUE	TRUE	FNDsEGDDtEETEDYR	1	Phospho (+80), Phospho (+80)	5.22399	0.885542	0	0.7088	0	1	0	0
Bcl-2-associated transcription factor 1 OS=Homo sapiens GN=BCLAF1 PE=1 SV=2	BCLF1_HUMAN	TRUE	TRUE	TRUE	FNDsEGDDTEETEDYr	1	Phospho (+80), Label:13C(6)15N(4) (+10)	5.17845	0.873406	0	1.2	0	2	0	0
Bcl-2-associated transcription factor 1 OS=Homo sapiens GN=BCLAF1 PE=1 SV=2	BCLF1_HUMAN	TRUE	TRUE	TRUE	FNDsEGDDtEETEDYr	1	Phospho (+80), Phospho (+80), Label:13C(6)15N(4) (+10)	3.39529	0.846993	0	1.537	0	1	0	0
Bcl-2-associated transcription factor 1 OS=Homo sapiens GN=BCLAF1 PE=1 SV=2	BCLF1_HUMAN	TRUE	TRUE	TRUE	GRAEGEWEDQEALDyFSDK	1	Phospho (+80)	6.31569	0.670078	0	0.9815	0	0	2	0
Bcl-2-associated transcription factor 1 OS=Homo sapiens GN=BCLAF1 PE=1 SV=2	BCLF1_HUMAN	TRUE	TRUE	TRUE	GRAEGEWEDQEALDYFsDK	1	Phospho (+80)	5.70597	0.695657	0	0.2119	0	0	4	0
Bcl-2-associated transcription factor 1 OS=Homo sapiens GN=BCLAF1 PE=1 SV=2	BCLF1_HUMAN	TRUE	TRUE	TRUE	GrAEGEWEDQEALDYFsDk	1	Label:13C(6)15N(4) (+10), Phospho (+80), Label:13C(6)15N(2) (+8)	3.94677	0.599007	0	0.6837	0	0	1	0
Bcl-2-associated transcription factor 1 OS=Homo sapiens GN=BCLAF1 PE=1 SV=2	BCLF1_HUMAN	TRUE	TRUE	TRUE	KAEGEPQEEsPLK	1	Phospho (+80)	5.17502	0.582505	0	-0.8466	0	2	2	0
Bcl-2-associated transcription factor 1 OS=Homo sapiens GN=BCLAF1 PE=1 SV=2	BCLF1_HUMAN	TRUE	TRUE	TRUE	KETQsPEQVK	1	Phospho (+80)	4.48171	0.55679	0	0.7096	0	2	0	0
Bcl-2-associated transcription factor 1 OS=Homo sapiens GN=BCLAF1 PE=1 SV=2	BCLF1_HUMAN	TRUE	TRUE	TRUE	NTPSQHSHSIQHsPER	1	Phospho (+80)	4.29453	0.637109	0	-0.8605	0	0	3	2
Bcl-2-associated transcription factor 1 OS=Homo sapiens GN=BCLAF1 PE=1 SV=2	BCLF1_HUMAN	TRUE	TRUE	TRUE	QKsPEIHR	0.97	Phospho (+80)	2.88985	0.537108	0	0.6695	0	0	1	0
Bcl-2-associated transcription factor 1 OS=Homo sapiens GN=BCLAF1 PE=1 SV=2	BCLF1_HUMAN	TRUE	TRUE	TRUE	RIDIsPSTLRK	0.98	Phospho (+80)	3.19921	0.542805	0	0.5469	0	0	1	0
Bcl-2-associated transcription factor 1 OS=Homo sapiens GN=BCLAF1 PE=1 SV=2	BCLF1_HUMAN	TRUE	TRUE	TRUE	SGSGSVGnGSSRYsPSQNSPIHHIPSR	1	Deamidated (+1), Phospho (+80)	5.70397	0.652548	0	-1.794	0	0	0	2
Bcl-2-associated transcription factor 1 OS=Homo sapiens GN=BCLAF1 PE=1 SV=2	BCLF1_HUMAN	TRUE	TRUE	TRUE	SGSGSVGnGSSRYsPsQNSPIHHIPSR	1	Deamidated (+1), Phospho (+80), Phospho (+80)	7.05429	0.724393	0	-1.464	0	0	1	0
Bcl-2-associated transcription factor 1 OS=Homo sapiens GN=BCLAF1 PE=1 SV=2	BCLF1_HUMAN	TRUE	TRUE	TRUE	SGSGSVGnGSSRYSPsQNsPIHHIPSR	1	Deamidated (+1), Phospho (+80), Phospho (+80)	4.66222	0.734812	0	-1.33	0	0	1	1
Bcl-2-associated transcription factor 1 OS=Homo sapiens GN=BCLAF1 PE=1 SV=2	BCLF1_HUMAN	TRUE	TRUE	TRUE	SGSGSVGNGSSRYSPsQnsPIHHIPSR	1	Phospho (+80), Deamidated (+1), Phospho (+80)	6.18246	0.586496	0	-0.999	0	0	0	1
Bcl-2-associated transcription factor 1 OS=Homo sapiens GN=BCLAF1 PE=1 SV=2	BCLF1_HUMAN	TRUE	TRUE	TRUE	SGSGsVGnGssRYSPSQNSPIHHIPSR	1	Phospho (+80), Deamidated (+1), Phospho (+80), Phospho (+80)	3.74315	0.667753	0	-1.868	0	0	1	0
Bcl-2-associated transcription factor 1 OS=Homo sapiens GN=BCLAF1 PE=1 SV=2	BCLF1_HUMAN	TRUE	TRUE	TRUE	SGSGsVGNGssRYSPSqNSPIHHIPSR	1	Phospho (+80), Phospho (+80), Phospho (+80), Deamidated (+1)	4.32686	0.59666	0	-1.571	0	0	0	1
Bcl-2-associated transcription factor 1 OS=Homo sapiens GN=BCLAF1 PE=1 SV=2	BCLF1_HUMAN	TRUE	TRUE	TRUE	SGSGSVGnGSSRYsPsQNSPIHHIPSRR	1	Deamidated (+1), Phospho (+80), Phospho (+80)	4.87908	0.602883	0	-0.4671	0	0	0	2
Bcl-2-associated transcription factor 1 OS=Homo sapiens GN=BCLAF1 PE=1 SV=2	BCLF1_HUMAN	TRUE	TRUE	TRUE	SKsQEEPKDTFEHDPSESIDEFNK	1	Phospho (+80)	8.30733	0.702936	0	-0.8552	0	0	0	2
Bcl-2-associated transcription factor 1 OS=Homo sapiens GN=BCLAF1 PE=1 SV=2	BCLF1_HUMAN	TRUE	TRUE	TRUE	SksQEEPkDTFEHDPSESIDEFNk	0.98	Label:13C(6)15N(2) (+8), Phospho (+80), Label:13C(6)15N(2) (+8), Label:13C(6)15N(2) (+8)	4.20076	0.453913	0	-1.303	0	0	0	1
Bcl-2-associated transcription factor 1 OS=Homo sapiens GN=BCLAF1 PE=1 SV=2	BCLF1_HUMAN	TRUE	TRUE	TRUE	sQEEPKDTFEHDPSESIDEFNK	1	Phospho (+80)	3.9102	0.678628	0	0.2307	0	0	1	0
Bcl-2-associated transcription factor 1 OS=Homo sapiens GN=BCLAF1 PE=1 SV=2	BCLF1_HUMAN	TRUE	TRUE	TRUE	STFrEEsPLr	0.98	Label:13C(6)15N(4) (+10), Phospho (+80), Label:13C(6)15N(4) (+10)	2.91703	0.541739	0	0.1175	0	0	2	0
Bcl-2-associated transcription factor 1 OS=Homo sapiens GN=BCLAF1 PE=1 SV=2	BCLF1_HUMAN	TRUE	TRUE	TRUE	YsPSQNSPIHHIPSR	1	Phospho (+80)	4.14461	0.661512	0	-2.052	0	0	2	0
Bcl-2-associated transcription factor 1 OS=Homo sapiens GN=BCLAF1 PE=1 SV=2	BCLF1_HUMAN	TRUE	TRUE	TRUE	YSPsQNsPIHHIPSR	1	Phospho (+80), Phospho (+80)	4.17954	0.717963	0	-1.568	0	1	3	0
Bcl-2-associated transcription factor 1 OS=Homo sapiens GN=BCLAF1 PE=1 SV=2	BCLF1_HUMAN	TRUE	TRUE	TRUE	YsPsQNSPIHHIPSRR	1	Phospho (+80), Phospho (+80)	3.54859	0.623936	0	-1.468	0	0	2	0
14-3-3 protein zeta/delta OS=Homo sapiens GN=YWHAZ PE=1 SV=1	1433Z_HUMAN	TRUE	TRUE	TRUE	TAFDEAIAELDTLsEESYK	1	Phospho (+80)	4.49821	0.511043	0	0.2478	0	0	2	0
14-3-3 protein zeta/delta OS=Homo sapiens GN=YWHAZ PE=1 SV=1	1433Z_HUMAN	TRUE	TRUE	TRUE	TAFDEAIAELDTLsEESYk	1	Phospho (+80), Label:13C(6)15N(2) (+8)	4.59938	0.736172	0	1.189	0	1	0	0
Niban-like protein 1 OS=Homo sapiens GN=FAM129B PE=1 SV=3	NIBL1_HUMAN	TRUE	TRUE	TRUE	AAPEASsPPASPLQHLLPGK	1	Phospho (+80)	4.26518	0.60045	0	-4.76	0	1	3	0
Niban-like protein 1 OS=Homo sapiens GN=FAM129B PE=1 SV=3	NIBL1_HUMAN	TRUE	TRUE	TRUE	AAPEASsPPAsPLQHLLPGK	1	Phospho (+80), Phospho (+80)	4.56961	0.635261	0	-3.1	0	2	2	0
Niban-like protein 1 OS=Homo sapiens GN=FAM129B PE=1 SV=3	NIBL1_HUMAN	TRUE	TRUE	TRUE	DSMVMHNSDPNLHLLAEGAPIDWGEEYsNSGGGGSPSPSTPESATLSEK	1	Phospho (+80)	8.08801	0.702079	0	-2.031	0	0	0	1
Niban-like protein 1 OS=Homo sapiens GN=FAM129B PE=1 SV=3	NIBL1_HUMAN	TRUE	TRUE	TRUE	DSMVMHNSDPNLHLLAEGAPIDWGEEYSNSGGGGSPSPsTPESATLSEK	1	Phospho (+80)	8.03458	0.668697	0	-1.684	0	0	0	1
Niban-like protein 1 OS=Homo sapiens GN=FAM129B PE=1 SV=3	NIBL1_HUMAN	TRUE	TRUE	TRUE	DSMVMHNSDPNLHLLAEGAPIDWGEEYSNSGGGGSPSPSTPEsATLSEK	1	Phospho (+80)	8.2186	0.723217	0	-1.695	0	0	0	1
Niban-like protein 1 OS=Homo sapiens GN=FAM129B PE=1 SV=3	NIBL1_HUMAN	TRUE	TRUE	TRUE	DSMVmHNSDPNLHLLAEGAPIDWGEEYSNSGGGGsPSPSTPESATLSEK	1	Oxidation (+16), Phospho (+80)	4.6825	0.718525	0	0.5925	0	0	0	1
Niban-like protein 1 OS=Homo sapiens GN=FAM129B PE=1 SV=3	NIBL1_HUMAN	TRUE	TRUE	TRUE	DSMVMHNsDPNLHLLAEGAPIDWGEEYsNSGGGGSPSPSTPESATLSEK	1	Phospho (+80), Phospho (+80)	5.77858	0.672947	0	-2.678	0	0	0	2
Niban-like protein 1 OS=Homo sapiens GN=FAM129B PE=1 SV=3	NIBL1_HUMAN	TRUE	TRUE	TRUE	DSMVMHNSDPNLHLLAEGAPIDWGEEYSNSGGGGsPsPSTPESATLSEK	1	Phospho (+80), Phospho (+80)	7.9309	0.650033	0	-1.312	0	0	0	1
Niban-like protein 1 OS=Homo sapiens GN=FAM129B PE=1 SV=3	NIBL1_HUMAN	TRUE	TRUE	TRUE	DSMVMHNsDPNLHLLAEGAPIDWGEEYsnSGGGGSPSPSTPESATLSEK	1	Phospho (+80), Phospho (+80), Deamidated (+1)	4.71276	0.507182	0	0.4763	0	0	0	0
Niban-like protein 1 OS=Homo sapiens GN=FAM129B PE=1 SV=3	NIBL1_HUMAN	TRUE	TRUE	TRUE	DSMVMHNSDPnLHLLAEGAPIDWGEEYSnSGGGGSPSPStPESATLSEK	1	Deamidated (+1), Deamidated (+1), Phospho (+80)	6.51957	0.682014	0	-2.753	0	0	0	1
Niban-like protein 1 OS=Homo sapiens GN=FAM129B PE=1 SV=3	NIBL1_HUMAN	TRUE	TRUE	TRUE	GLLAQGLRPEsPPPAGPLLNGAPAGESPQPK	1	Phospho (+80)	9.57761	0.806334	0	-4.442	0	0	1	0
Niban-like protein 1 OS=Homo sapiens GN=FAM129B PE=1 SV=3	NIBL1_HUMAN	TRUE	TRUE	TRUE	GLLAQGLRPEsPPPAGPLLnGAPAGESPQPK	1	Phospho (+80), Deamidated (+1)	10.9736	0.807899	0	-4.796	0	0	3	3
Niban-like protein 1 OS=Homo sapiens GN=FAM129B PE=1 SV=3	NIBL1_HUMAN	TRUE	TRUE	TRUE	GLLAQGLRPEsPPPAGPLLNGAPAGEsPQPK	1	Phospho (+80), Phospho (+80)	7.83247	0.745698	0	-3.917	0	0	0	1
Niban-like protein 1 OS=Homo sapiens GN=FAM129B PE=1 SV=3	NIBL1_HUMAN	TRUE	TRUE	TRUE	GLLAQGLRPEsPPPAGPLLnGAPAGEsPQPK	1	Phospho (+80), Deamidated (+1), Phospho (+80)	12.2663	0.852021	0	Value missing	0	0	2	1
Niban-like protein 1 OS=Homo sapiens GN=FAM129B PE=1 SV=3	NIBL1_HUMAN	TRUE	TRUE	TRUE	QVVSVVQDEEVGLPFEASPESPPPAsPDGVTEIR	1	Phospho (+80)	4.74918	0.549566	0	-2.052	0	0	1	0
Niban-like protein 1 OS=Homo sapiens GN=FAM129B PE=1 SV=3	NIBL1_HUMAN	TRUE	TRUE	TRUE	QVVSVVQDEEVGLPFEASPEsPPPAsPDGVTEIR	1	Phospho (+80), Phospho (+80)	8.7745	0.774439	0	-3.399	0	0	8	3
Polymerase I and transcript release factor OS=Homo sapiens GN=PTRF PE=1 SV=1	PTRF_HUMAN	TRUE	TRUE	TRUE	EGEELGEGERPEEDAAALELssDEAVEVEEVIEESR	1	Phospho (+80), Phospho (+80)	5.75269	0.739252	0	0.3659	0	0	10	7
Polymerase I and transcript release factor OS=Homo sapiens GN=PTRF PE=1 SV=1	PTRF_HUMAN	TRUE	TRUE	TRUE	EGEELGEGErPEEDAAALELssDEAVEVEEVIEESr	1	Label:13C(6)15N(4) (+10), Phospho (+80), Phospho (+80), Label:13C(6)15N(4) (+10)	5.83971	0.556245	0	2.008	0	0	0	1
Polymerase I and transcript release factor OS=Homo sapiens GN=PTRF PE=1 SV=1	PTRF_HUMAN	TRUE	TRUE	TRUE	LPAKLsISK	1	Phospho (+80)	3.01759	0.656624	0	-0.2469	0	1	0	0
Polymerase I and transcript release factor OS=Homo sapiens GN=PTRF PE=1 SV=1	PTRF_HUMAN	TRUE	TRUE	TRUE	LPAkLsISk	1	Label:13C(6)15N(2) (+8), Phospho (+80), Label:13C(6)15N(2) (+8)	3.31441	0.606819	0	-0.2008	0	1	0	0
Polymerase I and transcript release factor OS=Homo sapiens GN=PTRF PE=1 SV=1	PTRF_HUMAN	TRUE	TRUE	TRUE	RGssPDVHALLEITEESDAVLVDK	1	Phospho (+80), Phospho (+80)	3.49357	0.606814	0	2.539	0	0	1	0
Polymerase I and transcript release factor OS=Homo sapiens GN=PTRF PE=1 SV=1	PTRF_HUMAN	TRUE	TRUE	TRUE	RGssPDVHALLEITEEsDAVLVDKsDSD	0.97	Phospho (+80), Phospho (+80), Phospho (+80), Phospho (+80)	1.7885	0.564351	0	0.5291	0	0	4	0
Triosephosphate isomerase OS=Homo sapiens GN=TPI1 PE=1 SV=3	TPIS_HUMAN	TRUE	TRUE	TRUE	KQsLGELIGTLNAAK	1	Phospho (+80)	5.75082	0.707085	0	1.32	0	2	0	0
Triosephosphate isomerase OS=Homo sapiens GN=TPI1 PE=1 SV=3	TPIS_HUMAN	TRUE	TRUE	TRUE	KQsLGELIGTLnAAK	1	Phospho (+80), Deamidated (+1)	6.30796	0.739554	0	1.494	0	3	1	0
Triosephosphate isomerase OS=Homo sapiens GN=TPI1 PE=1 SV=3	TPIS_HUMAN	TRUE	TRUE	TRUE	kQsLGELIGTLNAAk	1	Label:13C(6)15N(2) (+8), Phospho (+80), Label:13C(6)15N(2) (+8)	5.71848	0.706585	0	1.335	0	0	2	0
Triosephosphate isomerase OS=Homo sapiens GN=TPI1 PE=1 SV=3	TPIS_HUMAN	TRUE	TRUE	TRUE	kQsLGELIGTLnAAk	1	Label:13C(6)15N(2) (+8), Phospho (+80), Deamidated (+1), Label:13C(6)15N(2) (+8)	3.95831	0.645046	0	1.35	0	0	1	0
Triosephosphate isomerase OS=Homo sapiens GN=TPI1 PE=1 SV=3	TPIS_HUMAN	TRUE	TRUE	TRUE	QsLGELIGTLNAAK	1	Phospho (+80)	4.42724	0.496887	0	1.095	0	1	0	0
Triosephosphate isomerase OS=Homo sapiens GN=TPI1 PE=1 SV=3	TPIS_HUMAN	TRUE	TRUE	TRUE	QsLGELIGTLNAAk	0.98	Phospho (+80), Label:13C(6)15N(2) (+8)	4.15696	0.429681	0	1.079	0	1	0	0
Nascent polypeptide-associated complex subunit alpha, muscle-specific form OS=Homo sapiens GN=NACA PE=1 SV=1	NACAM_HUMAN	TRUE	TRUE	TRUE	VQGEAVSNIQENTQTPtVQEESEEEEVDETGVEVK	1	Phospho (+80)	6.76297	0.724956	0	0.6743	0	0	10	2
Nascent polypeptide-associated complex subunit alpha, muscle-specific form OS=Homo sapiens GN=NACA PE=1 SV=1	NACAM_HUMAN	TRUE	TRUE	TRUE	VQGEAVSNIQENTQTPTVQEEsEEEEVDETGVEVK	1	Phospho (+80)	7.79962	0.729423	0	0.5994	0	0	10	3
Nascent polypeptide-associated complex subunit alpha, muscle-specific form OS=Homo sapiens GN=NACA PE=1 SV=1	NACAM_HUMAN	TRUE	TRUE	TRUE	VQGEAVSNIqENTQTPTVQEEsEEEEVDETGVEVK	1	Deamidated (+1), Phospho (+80)	4.28862	0.749391	0	0.808	0	0	2	0
Nascent polypeptide-associated complex subunit alpha, muscle-specific form OS=Homo sapiens GN=NACA PE=1 SV=1	NACAM_HUMAN	TRUE	TRUE	TRUE	VQGEAVSNIQEnTQTPtVQEESEEEEVDETGVEVK	1	Deamidated (+1), Phospho (+80)	3.48929	0.70514	0	0.4782	0	0	1	0
Nascent polypeptide-associated complex subunit alpha, muscle-specific form OS=Homo sapiens GN=NACA PE=1 SV=1	NACAM_HUMAN	TRUE	TRUE	TRUE	VQGEAVSNIQEnTQTPTVQEEsEEEEVDETGVEVK	1	Deamidated (+1), Phospho (+80)	3.79676	0.673095	0	1.273	0	0	1	0
Nascent polypeptide-associated complex subunit alpha, muscle-specific form OS=Homo sapiens GN=NACA PE=1 SV=1	NACAM_HUMAN	TRUE	TRUE	TRUE	VQGEAVSNIQENTqTPtVQEESEEEEVDETGVEVK	1	Deamidated (+1), Phospho (+80)	3.59263	0.656838	0	0.5946	0	0	1	0
Nascent polypeptide-associated complex subunit alpha, muscle-specific form OS=Homo sapiens GN=NACA PE=1 SV=1	NACAM_HUMAN	TRUE	TRUE	TRUE	VQGEAVSNIQENTqTPTVQEEsEEEEVDETGVEVK	1	Deamidated (+1), Phospho (+80)	3.5923	0.622628	0	1.281	0	0	2	2
Nascent polypeptide-associated complex subunit alpha, muscle-specific form OS=Homo sapiens GN=NACA PE=1 SV=1	NACAM_HUMAN	TRUE	TRUE	TRUE	VQGEAVSNIQENTQTPtVqEESEEEEVDETGVEVK	0.99	Phospho (+80), Deamidated (+1)	3.98044	0.546173	0	-0.0482	0	0	0	1
Nascent polypeptide-associated complex subunit alpha, muscle-specific form OS=Homo sapiens GN=NACA PE=1 SV=1	NACAM_HUMAN	TRUE	TRUE	TRUE	VQGEAVSNIQENTQTPtVQEESEEEEVDETGVEVk	1	Phospho (+80), Label:13C(6)15N(2) (+8)	4.16897	0.70058	0	1.849	0	0	3	0
Nascent polypeptide-associated complex subunit alpha, muscle-specific form OS=Homo sapiens GN=NACA PE=1 SV=1	NACAM_HUMAN	TRUE	TRUE	TRUE	VQGEAVSNIQENTQTPTVqEEsEEEEVDETGVEVK	1	Deamidated (+1), Phospho (+80)	4.64198	0.610081	0	-0.2404	0	0	0	1
Nascent polypeptide-associated complex subunit alpha, muscle-specific form OS=Homo sapiens GN=NACA PE=1 SV=1	NACAM_HUMAN	TRUE	TRUE	TRUE	VQGEAVSNIQEnTQTPtVQEESEEEEVDETGVEVk	1	Deamidated (+1), Phospho (+80), Label:13C(6)15N(2) (+8)	4.68012	0.726091	0	0.4765	0	0	1	0
Nascent polypeptide-associated complex subunit alpha, muscle-specific form OS=Homo sapiens GN=NACA PE=1 SV=1	NACAM_HUMAN	TRUE	TRUE	TRUE	VQGEAVSNIQEnTQTPTVQEEsEEEEVDETGVEVk	1	Deamidated (+1), Phospho (+80), Label:13C(6)15N(2) (+8)	5.20056	0.719812	0	2.15	0	0	1	0
Nascent polypeptide-associated complex subunit alpha, muscle-specific form OS=Homo sapiens GN=NACA PE=1 SV=1	NACAM_HUMAN	TRUE	TRUE	TRUE	VQGEAVSNIQENTqTPtVQEESEEEEVDETGVEVk	1	Deamidated (+1), Phospho (+80), Label:13C(6)15N(2) (+8)	3.85912	0.732381	0	1.561	0	0	1	0
Nascent polypeptide-associated complex subunit alpha, muscle-specific form OS=Homo sapiens GN=NACA PE=1 SV=1	NACAM_HUMAN	TRUE	TRUE	TRUE	VQGEAVSNIQENTqTPTVQEEsEEEEVDETGVEVk	1	Deamidated (+1), Phospho (+80), Label:13C(6)15N(2) (+8)	3.69986	0.671936	0	2.452	0	0	1	0
Nascent polypeptide-associated complex subunit alpha, muscle-specific form OS=Homo sapiens GN=NACA PE=1 SV=1	NACAM_HUMAN	TRUE	TRUE	TRUE	VQGEAVSNIqENTqTPtVQEESEEEEVDETGVEVk	1	Deamidated (+1), Deamidated (+1), Phospho (+80), Label:13C(6)15N(2) (+8)	3.89624	0.7094	0	2.139	0	0	1	0
Filamin-A OS=Homo sapiens GN=FLNA PE=1 SV=4	FLNA_HUMAN	TRUE	TRUE	TRUE	APsVANVGSHcDLSLK	1	Phospho (+80), Carbamidomethyl (+57)	4.74482	0.62825	0	-1.124	0	0	2	0
Filamin-A OS=Homo sapiens GN=FLNA PE=1 SV=4	FLNA_HUMAN	TRUE	TRUE	TRUE	IPEISIQDMTAQVTsPSGK	0.97	Phospho (+80)	2.68128	0.501373	0	0.6383	0	0	1	0
Filamin-A OS=Homo sapiens GN=FLNA PE=1 SV=4	FLNA_HUMAN	TRUE	TRUE	TRUE	RAPsVANVGSHcDLSLK	1	Phospho (+80), Carbamidomethyl (+57)	6.05502	0.618289	0	-0.151	0	0	1	0
Pyruvate kinase PKM OS=Homo sapiens GN=PKM PE=1 SV=4	KPYM_HUMAN	TRUE	TRUE	TRUE	LDIDsPPITAR	0.98	Phospho (+80)	3.95729	0.473375	0	-1.171	0	1	0	0
Eukaryotic translation initiation factor 4E-binding protein 1 OS=Homo sapiens GN=EIF4EBP1 PE=1 SV=3	4EBP1_HUMAN	TRUE	TRUE	TRUE	DLPTIPGVTSPSSDEPPMEASQSHLRNsPEDK	1	Phospho (+80)	6.58536	0.652501	0	-6.385	0	0	1	2
Eukaryotic translation initiation factor 4E-binding protein 1 OS=Homo sapiens GN=EIF4EBP1 PE=1 SV=3	4EBP1_HUMAN	TRUE	TRUE	TRUE	RVVLGDGVQLPPGDYsTTPGGTLFsTTPGGTR	1	Phospho (+80), Phospho (+80)	6.59633	0.683626	0	-0.2285	0	0	7	2
Eukaryotic translation initiation factor 4E-binding protein 1 OS=Homo sapiens GN=EIF4EBP1 PE=1 SV=3	4EBP1_HUMAN	TRUE	TRUE	TRUE	RVVLGDGVQLPPGDYStTPGGTLFsTTPGGTR	1	Phospho (+80), Phospho (+80)	6.14883	0.683286	0	-0.3046	0	0	6	1
Eukaryotic translation initiation factor 4E-binding protein 1 OS=Homo sapiens GN=EIF4EBP1 PE=1 SV=3	4EBP1_HUMAN	TRUE	TRUE	TRUE	RVVLGDGVQLPPGDYSTtPGGtLFSTTPGGTR	1	Phospho (+80), Phospho (+80)	6.7875	0.693235	0	-0.6361	0	0	4	0
Eukaryotic translation initiation factor 4E-binding protein 1 OS=Homo sapiens GN=EIF4EBP1 PE=1 SV=3	4EBP1_HUMAN	TRUE	TRUE	TRUE	RVVLGDGVQLPPGDYSTTPGGtLFStTPGGTR	1	Phospho (+80), Phospho (+80)	5.01267	0.642524	0	-1.058	0	0	3	1
Eukaryotic translation initiation factor 4E-binding protein 1 OS=Homo sapiens GN=EIF4EBP1 PE=1 SV=3	4EBP1_HUMAN	TRUE	TRUE	TRUE	tPPRDLPTIPGVTSPSSDEPPMEASQSHLR	1	Phospho (+80)	5.53914	0.658046	0	Value missing	0	0	1	0
Eukaryotic translation initiation factor 4E-binding protein 1 OS=Homo sapiens GN=EIF4EBP1 PE=1 SV=3	4EBP1_HUMAN	TRUE	TRUE	TRUE	TPPRDLPtIPGVTSPSSDEPPMEASQSHLR	1	Phospho (+80)	8.89527	0.658047	0	Value missing	0	0	0	1
Eukaryotic translation initiation factor 4E-binding protein 1 OS=Homo sapiens GN=EIF4EBP1 PE=1 SV=3	4EBP1_HUMAN	TRUE	TRUE	TRUE	TPPRDLPtIPGVtSPSSDEPPMEASQSHLR	0.97	Phospho (+80), Phospho (+80)	3.15835	0.580245	0	-0.539	0	0	1	0
Eukaryotic translation initiation factor 4E-binding protein 1 OS=Homo sapiens GN=EIF4EBP1 PE=1 SV=3	4EBP1_HUMAN	TRUE	TRUE	TRUE	tPPRDLPTIPGVTSPSSDEPPMEASQsHLRNsPEDK	1	Phospho (+80), Phospho (+80), Phospho (+80)	6.61047	0.588031	0	-3.788	0	0	0	1
Eukaryotic translation initiation factor 4E-binding protein 1 OS=Homo sapiens GN=EIF4EBP1 PE=1 SV=3	4EBP1_HUMAN	TRUE	TRUE	TRUE	VVLGDGVQLPPGDYsTTPGGTLFsTTPGGTR	1	Phospho (+80), Phospho (+80)	5.53704	0.665173	0	-0.2875	0	0	15	0
Eukaryotic translation initiation factor 4E-binding protein 1 OS=Homo sapiens GN=EIF4EBP1 PE=1 SV=3	4EBP1_HUMAN	TRUE	TRUE	TRUE	VVLGDGVQLPPGDYStTPGGTLFsTTPGGTR	1	Phospho (+80), Phospho (+80)	5.4021	0.674293	0	-0.7749	0	0	1	0
Eukaryotic translation initiation factor 4E-binding protein 1 OS=Homo sapiens GN=EIF4EBP1 PE=1 SV=3	4EBP1_HUMAN	TRUE	TRUE	TRUE	VVLGDGVQLPPGDYSTTPGGtLFStTPGGTR	0.97	Phospho (+80), Phospho (+80)	3.28723	0.44831	0	1.146	0	0	1	1
Heterogeneous nuclear ribonucleoprotein A1 OS=Homo sapiens GN=HNRNPA1 PE=1 SV=5	ROA1_HUMAN	TRUE	TRUE	TRUE	SEsPKEPEQLR	1	Phospho (+80)	4.08218	0.494233	0	-0.7552	0	2	2	0
Heterogeneous nuclear ribonucleoprotein A1 OS=Homo sapiens GN=HNRNPA1 PE=1 SV=5	ROA1_HUMAN	TRUE	TRUE	TRUE	SEsPKEPEQLRK	1	Phospho (+80)	4.87365	0.656569	0	-0.5309	0	2	2	0
Elongation factor 1-beta OS=Homo sapiens GN=EEF1B2 PE=1 SV=3	EF1B_HUMAN	TRUE	TRUE	TRUE	DDDDIDLFGsDDEEESEEAK	1	Phospho (+80)	6.11828	0.829026	0	0.3334	0	5	2	0
Elongation factor 1-beta OS=Homo sapiens GN=EEF1B2 PE=1 SV=3	EF1B_HUMAN	TRUE	TRUE	TRUE	DDDDIDLFGsDDEEESEEAk	1	Phospho (+80), Label:13C(6)15N(2) (+8)	4.82867	0.794383	0	2.54	0	1	0	0
Elongation factor 1-beta OS=Homo sapiens GN=EEF1B2 PE=1 SV=3	EF1B_HUMAN	TRUE	TRUE	TRUE	YGPADVEDTTGSGATDSKDDDDIDLFGsDDEEESEEAK	1	Phospho (+80)	2.79086	0.659919	0	0.8415	0	0	14	1
Elongation factor 1-beta OS=Homo sapiens GN=EEF1B2 PE=1 SV=3	EF1B_HUMAN	TRUE	TRUE	TRUE	YGPADVEDTTGSGATDSKDDDDIDLFGSDDEEEsEEAK	1	Phospho (+80)	11.271	0.760139	0	-0.1388	0	0	2	0
Elongation factor 1-beta OS=Homo sapiens GN=EEF1B2 PE=1 SV=3	EF1B_HUMAN	TRUE	TRUE	TRUE	YGPADVEDTTGSGATDsKDDDDIDLFGsDDEEESEEAK	1	Phospho (+80), Phospho (+80)	5.03889	0.735953	0	-0.6566	0	0	2	0
Elongation factor 1-beta OS=Homo sapiens GN=EEF1B2 PE=1 SV=3	EF1B_HUMAN	TRUE	TRUE	TRUE	YGPADVEDTTGSGATDSKDDDDIDLFGsDDEEESEEAKR	1	Phospho (+80)	9.80597	0.652534	0	-1.451	0	0	0	1
Elongation factor 1-beta OS=Homo sapiens GN=EEF1B2 PE=1 SV=3	EF1B_HUMAN	TRUE	TRUE	TRUE	YGPADVEDTTGSGATDSKDDDDIDLFGSDDEEEsEEAKR	1	Phospho (+80)	9.56874	0.667351	0	-0.2959	0	0	0	1
Prostaglandin E synthase 3 OS=Homo sapiens GN=PTGES3 PE=1 SV=1	TEBP_HUMAN	TRUE	TRUE	TRUE	DWEDDsDEDMSNFDR	1	Phospho (+80)	5.18868	0.837768	0	1.134	0	3	2	0
Prostaglandin E synthase 3 OS=Homo sapiens GN=PTGES3 PE=1 SV=1	TEBP_HUMAN	TRUE	TRUE	TRUE	DWEDDsDEDmSNFDR	1	Phospho (+80), Oxidation (+16)	4.36199	0.877521	0	1.241	0	3	0	0
Prostaglandin E synthase 3 OS=Homo sapiens GN=PTGES3 PE=1 SV=1	TEBP_HUMAN	TRUE	TRUE	TRUE	FSEMMNNMGGDEDVDLPEVDGADDDSQDsDDEK	1	Phospho (+80)	5.64453	0.841368	0	-0.4665	0	0	2	0
Prostaglandin E synthase 3 OS=Homo sapiens GN=PTGES3 PE=1 SV=1	TEBP_HUMAN	TRUE	TRUE	TRUE	FSEMMNNMGGDEDVDLPEVDGADDDsQDsDDEK	1	Phospho (+80), Phospho (+80)	8.56659	0.873792	0	1.231	0	0	7	0
Prostaglandin E synthase 3 OS=Homo sapiens GN=PTGES3 PE=1 SV=1	TEBP_HUMAN	TRUE	TRUE	TRUE	FSEmMNNMGGDEDVDLPEVDGADDDsQDsDDEK	1	Oxidation (+16), Phospho (+80), Phospho (+80)	5.55979	0.787486	0	-0.6649	0	0	2	0
Prostaglandin E synthase 3 OS=Homo sapiens GN=PTGES3 PE=1 SV=1	TEBP_HUMAN	TRUE	TRUE	TRUE	FSEMmNNMGGDEDVDLPEVDGADDDsQDsDDEK	1	Oxidation (+16), Phospho (+80), Phospho (+80)	4.21962	0.790583	0	0.1113	0	0	1	0
Prostaglandin E synthase 3 OS=Homo sapiens GN=PTGES3 PE=1 SV=1	TEBP_HUMAN	TRUE	TRUE	TRUE	FSEMMnNMGGDEDVDLPEVDGADDDsQDsDDEK	1	Deamidated (+1), Phospho (+80), Phospho (+80)	4.86366	0.750168	0	1.52	0	0	1	1
Prostaglandin E synthase 3 OS=Homo sapiens GN=PTGES3 PE=1 SV=1	TEBP_HUMAN	TRUE	TRUE	TRUE	FSEMMNnMGGDEDVDLPEVDGADDDsQDsDDEK	1	Deamidated (+1), Phospho (+80), Phospho (+80)	5.3031	0.715641	0	-1.196	0	0	0	1
Prostaglandin E synthase 3 OS=Homo sapiens GN=PTGES3 PE=1 SV=1	TEBP_HUMAN	TRUE	TRUE	TRUE	FSEMMNNmGGDEDVDLPEVDGADDDsQDsDDEK	1	Oxidation (+16), Phospho (+80), Phospho (+80)	4.81263	0.743687	0	1.613	0	0	1	0
Prostaglandin E synthase 3 OS=Homo sapiens GN=PTGES3 PE=1 SV=1	TEBP_HUMAN	TRUE	TRUE	TRUE	FSEMMnnMGGDEDVDLPEVDGADDDsQDsDDEK	0.99	Deamidated (+1), Deamidated (+1), Phospho (+80), Phospho (+80)	3.13092	0.653931	0	-0.3913	0	0	0	1
Prostaglandin E synthase 3 OS=Homo sapiens GN=PTGES3 PE=1 SV=1	TEBP_HUMAN	TRUE	TRUE	TRUE	FSEMMnNmGGDEDVDLPEVDGADDDsQDsDDEK	0.97	Deamidated (+1), Oxidation (+16), Phospho (+80), Phospho (+80)	2.36586	0.802358	0	1.024	0	0	1	0
Prostaglandin E synthase 3 OS=Homo sapiens GN=PTGES3 PE=1 SV=1	TEBP_HUMAN	TRUE	TRUE	TRUE	FSEMMNNMGGDEDVDLPEVDGADDDsQDsDDEKMPDLE	1	Phospho (+80), Phospho (+80)	4.17125	0.743957	0	-1.075	0	0	3	2
Prostaglandin E synthase 3 OS=Homo sapiens GN=PTGES3 PE=1 SV=1	TEBP_HUMAN	TRUE	TRUE	TRUE	FSEmMNNMGGDEDVDLPEVDGADDDsQDsDDEKMPDLE	0.98	Oxidation (+16), Phospho (+80), Phospho (+80)	1.74143	0.670365	0	-0.7255	0	0	1	0
Plectin OS=Homo sapiens GN=PLEC PE=1 SV=3	PLEC_HUMAN	TRUE	TRUE	TRUE	AGTLSITEFADMLsGNAGGFRSR	1	Phospho (+80)	3.71127	0.625982	0	0.9559	0	0	1	0
Plectin OS=Homo sapiens GN=PLEC PE=1 SV=3	PLEC_HUMAN	TRUE	TRUE	TRUE	AGTLSITEFADMLSGNAGGFRsR	1	Phospho (+80)	4.97257	0.682246	0	0.9135	0	0	1	0
Plectin OS=Homo sapiens GN=PLEC PE=1 SV=3	PLEC_HUMAN	TRUE	TRUE	TRUE	AGTLSITEFADMLsGnAGGFRSR	0.96	Phospho (+80), Deamidated (+1)	3.65386	0.474111	0	-0.04655	0	0	1	0
Plectin OS=Homo sapiens GN=PLEC PE=1 SV=3	PLEC_HUMAN	TRUE	TRUE	TRUE	AGTLSITEFADMLSGnAGGFrsr	0.97	Deamidated (+1), Label:13C(6)15N(4) (+10), Phospho (+80), Label:13C(6)15N(4) (+10)	3.31648	0.519012	0	0.1999	0	0	1	0
Plectin OS=Homo sapiens GN=PLEC PE=1 SV=3	PLEC_HUMAN	TRUE	TRUE	TRUE	AGTLSITEFADMLSGnAGGFRSRSssVGsSSSYPISPAVSR	1	Deamidated (+1), Phospho (+80), Phospho (+80), Phospho (+80)	4.73925	0.535541	0	-1.199	0	0	0	1
Plectin OS=Homo sapiens GN=PLEC PE=1 SV=3	PLEC_HUMAN	TRUE	TRUE	TRUE	AQLEPVAsPAK	0.99	Phospho (+80)	3.68531	0.530985	0	-1.113	0	1	0	0
Plectin OS=Homo sapiens GN=PLEC PE=1 SV=3	PLEC_HUMAN	TRUE	TRUE	TRUE	AQLEPVAsPAk	0.98	Phospho (+80), Label:13C(6)15N(2) (+8)	3.45401	0.510766	0	-0.6806	0	1	0	0
Plectin OS=Homo sapiens GN=PLEC PE=1 SV=3	PLEC_HUMAN	TRUE	TRUE	TRUE	RTPHVQAVQGPLGsPPK	0.98	Phospho (+80)	6.05478	0.325995	0	-1.763	0	0	1	0
Plectin OS=Homo sapiens GN=PLEC PE=1 SV=3	PLEC_HUMAN	TRUE	TRUE	TRUE	SDEGQLsPATr	0.99	Phospho (+80), Label:13C(6)15N(4) (+10)	3.75869	0.533862	0	0.4123	0	1	0	0
Plectin OS=Homo sapiens GN=PLEC PE=1 SV=3	PLEC_HUMAN	TRUE	TRUE	TRUE	sSSVGSSSSYPISPAVSR	1	Phospho (+80)	4.70848	0.716917	0	-1.362	0	1	0	0
Plectin OS=Homo sapiens GN=PLEC PE=1 SV=3	PLEC_HUMAN	TRUE	TRUE	TRUE	SSsVGSSSSYPISPAVSR	1	Phospho (+80)	4.14304	0.736397	0	-1.323	0	1	0	0
Plectin OS=Homo sapiens GN=PLEC PE=1 SV=3	PLEC_HUMAN	TRUE	TRUE	TRUE	SSsVGsSSSYPISPAVSR	1	Phospho (+80), Phospho (+80)	3.58231	0.579804	0	-1.052	0	4	0	0
Plectin OS=Homo sapiens GN=PLEC PE=1 SV=3	PLEC_HUMAN	TRUE	TRUE	TRUE	TQLAsWSDPTEETGPVAGILDTETLEK	1	Phospho (+80)	7.30577	0.696939	0	-1.737	0	0	2	0
60S acidic ribosomal protein P0 OS=Homo sapiens GN=RPLP0 PE=1 SV=1	RLA0_HUMAN	TRUE	TRUE	TRUE	VEAKEEsEEsDEDMGFGLFD	1	Phospho (+80), Phospho (+80)	3.27436	0.66799	0	1.233	0	4	1	0
60S acidic ribosomal protein P0 OS=Homo sapiens GN=RPLP0 PE=1 SV=1	RLA0_HUMAN	TRUE	TRUE	TRUE	VEAkEEsEEsDEDMGFGLFD	1	Label:13C(6)15N(2) (+8), Phospho (+80), Phospho (+80)	5.63355	0.74307	0	1.326	0	3	2	0
60S acidic ribosomal protein P0 OS=Homo sapiens GN=RPLP0 PE=1 SV=1	RLA0_HUMAN	TRUE	TRUE	TRUE	VEAkEEsEEsDEDmGFGLFD	1	Label:13C(6)15N(2) (+8), Phospho (+80), Phospho (+80), Oxidation (+16)	3.97624	0.778483	0	1.081	0	2	1	0
14-3-3 protein epsilon OS=Homo sapiens GN=YWHAE PE=1 SV=1	1433E_HUMAN	TRUE	TRUE	TRUE	AAFDDAIAELDTLsEESYK	1	Phospho (+80)	5.34985	0.639665	0	1.05	0	0	2	0
14-3-3 protein epsilon OS=Homo sapiens GN=YWHAE PE=1 SV=1	1433E_HUMAN	TRUE	TRUE	TRUE	AAFDDAIAELDTLSEEsYK	1	Phospho (+80)	5.88044	0.690011	0	0.6178	0	2	0	0
Eukaryotic translation initiation factor 5B OS=Homo sapiens GN=EIF5B PE=1 SV=4	IF2P_HUMAN	TRUE	TRUE	TRUE	EEtPPPVEPEEEEDTEDAGLDDWEAMAsDEETEK	1	Phospho (+80), Phospho (+80)	3.77291	0.769306	0	-1.689	0	0	1	0
Eukaryotic translation initiation factor 5B OS=Homo sapiens GN=EIF5B PE=1 SV=4	IF2P_HUMAN	TRUE	TRUE	TRUE	INssGEsGDEsDEFLQSR	0.99	Phospho (+80), Phospho (+80), Phospho (+80), Phospho (+80)	3.01411	0.913916	0	2.361	0	5	0	0
Eukaryotic translation initiation factor 5B OS=Homo sapiens GN=EIF5B PE=1 SV=4	IF2P_HUMAN	TRUE	TRUE	TRUE	KQSFDDNDsEELEDK	1	Phospho (+80)	4.22974	0.622207	0	0.8252	0	4	2	0
Eukaryotic translation initiation factor 5B OS=Homo sapiens GN=EIF5B PE=1 SV=4	IF2P_HUMAN	TRUE	TRUE	TRUE	KQsFDDNDsEELEDK	1	Phospho (+80), Phospho (+80)	5.38278	0.842437	0	-0.3799	0	2	0	0
Eukaryotic translation initiation factor 5B OS=Homo sapiens GN=EIF5B PE=1 SV=4	IF2P_HUMAN	TRUE	TRUE	TRUE	kQSFDDNDsEELEDk	1	Label:13C(6)15N(2) (+8), Phospho (+80), Label:13C(6)15N(2) (+8)	3.86638	0.751978	0	0.4838	0	1	0	0
Eukaryotic translation initiation factor 5B OS=Homo sapiens GN=EIF5B PE=1 SV=4	IF2P_HUMAN	TRUE	TRUE	TRUE	KQSFDDNDsEELEDKDSK	0.98	Phospho (+80)	2.96212	0.493359	0	1.398	0	0	1	0
Eukaryotic translation initiation factor 5B OS=Homo sapiens GN=EIF5B PE=1 SV=4	IF2P_HUMAN	TRUE	TRUE	TRUE	KWDGsEEDEDNSK	1	Phospho (+80)	3.46651	0.623611	0	1.143	0	1	0	0
Eukaryotic translation initiation factor 5B OS=Homo sapiens GN=EIF5B PE=1 SV=4	IF2P_HUMAN	TRUE	TRUE	TRUE	NKPGPNIEsGNEDDDASFK	1	Phospho (+80)	6.06652	0.76239	0	-0.6992	0	2	2	0
Eukaryotic translation initiation factor 5B OS=Homo sapiens GN=EIF5B PE=1 SV=4	IF2P_HUMAN	TRUE	TRUE	TRUE	QSFDDNDsEELEDK	1	Phospho (+80)	5.19528	0.741431	0	1.211	0	1	0	0
Eukaryotic translation initiation factor 5B OS=Homo sapiens GN=EIF5B PE=1 SV=4	IF2P_HUMAN	TRUE	TRUE	TRUE	QSFDDNDsEELEDk	1	Phospho (+80), Label:13C(6)15N(2) (+8)	5.65771	0.638564	0	1.184	0	1	0	0
Eukaryotic translation initiation factor 5B OS=Homo sapiens GN=EIF5B PE=1 SV=4	IF2P_HUMAN	TRUE	TRUE	TRUE	QSFDDNDsEELEDKDSK	0.99	Phospho (+80)	3.03138	0.617605	0	0.004215	0	0	2	0
Eukaryotic translation initiation factor 5B OS=Homo sapiens GN=EIF5B PE=1 SV=4	IF2P_HUMAN	TRUE	TRUE	TRUE	SRINssGEsGDEsDEFLQSR	1	Phospho (+80), Phospho (+80), Phospho (+80), Phospho (+80)	4.07978	0.8391	0	0.7429	0	0	3	0
Eukaryotic translation initiation factor 5B OS=Homo sapiens GN=EIF5B PE=1 SV=4	IF2P_HUMAN	TRUE	TRUE	TRUE	VEMYsGsDDDDDFNK	1	Phospho (+80), Phospho (+80)	4.7743	0.789594	0	1.031	0	3	0	0
Eukaryotic translation initiation factor 5B OS=Homo sapiens GN=EIF5B PE=1 SV=4	IF2P_HUMAN	TRUE	TRUE	TRUE	VEmYsGsDDDDDFNK	0.99	Oxidation (+16), Phospho (+80), Phospho (+80)	2.71763	0.851938	0	0.4636	0	4	0	0
Eukaryotic translation initiation factor 5B OS=Homo sapiens GN=EIF5B PE=1 SV=4	IF2P_HUMAN	TRUE	TRUE	TRUE	VEmYsGsDDDDDFNk	1	Oxidation (+16), Phospho (+80), Phospho (+80), Label:13C(6)15N(2) (+8)	3.91756	0.831417	0	0.6331	0	1	0	0
Eukaryotic translation initiation factor 5B OS=Homo sapiens GN=EIF5B PE=1 SV=4	IF2P_HUMAN	TRUE	TRUE	TRUE	VEMYsGsDDDDDFNKLPK	1	Phospho (+80), Phospho (+80)	4.49206	0.669488	0	0.04481	0	2	2	0
Eukaryotic translation initiation factor 5B OS=Homo sapiens GN=EIF5B PE=1 SV=4	IF2P_HUMAN	TRUE	TRUE	TRUE	WDGsEEDEDNSK	1	Phospho (+80)	3.43392	0.666473	0	1.106	0	1	0	0
CD44 antigen OS=Homo sapiens GN=CD44 PE=1 SV=3	CD44_HUMAN	TRUE	TRUE	TRUE	KPsGLnGEASK	0.99	Phospho (+80), Deamidated (+1)	3.94895	0.505255	0	-0.301	0	2	0	0
CD44 antigen OS=Homo sapiens GN=CD44 PE=1 SV=3	CD44_HUMAN	TRUE	TRUE	TRUE	KPSGLNGEAsKSQEMVHLVNK	1	Phospho (+80)	8.07071	0.648472	0	0.09073	0	0	0	2
CD44 antigen OS=Homo sapiens GN=CD44 PE=1 SV=3	CD44_HUMAN	TRUE	TRUE	TRUE	KPSGLNGEASKsQEMVHLVNK	1	Phospho (+80)	7.00256	0.70362	0	-0.08122	0	0	2	0
CD44 antigen OS=Homo sapiens GN=CD44 PE=1 SV=3	CD44_HUMAN	TRUE	TRUE	TRUE	KPSGLnGEAsKSQEMVHLVNK	1	Deamidated (+1), Phospho (+80)	9.45513	0.658284	0	0.07717	0	0	0	1
CD44 antigen OS=Homo sapiens GN=CD44 PE=1 SV=3	CD44_HUMAN	TRUE	TRUE	TRUE	KPSGLnGEASKsQEMVHLVNK	1	Deamidated (+1), Phospho (+80)	9.76381	0.706545	0	0.1315	0	0	6	7
CD44 antigen OS=Homo sapiens GN=CD44 PE=1 SV=3	CD44_HUMAN	TRUE	TRUE	TRUE	KPSGLnGEASKsQEmVHLVNK	1	Deamidated (+1), Phospho (+80), Oxidation (+16)	8.61982	0.636837	0	-0.2201	0	0	0	3
CD44 antigen OS=Homo sapiens GN=CD44 PE=1 SV=3	CD44_HUMAN	TRUE	TRUE	TRUE	LVINSGnGAVEDRKPsGLnGEASK	1	Deamidated (+1), Phospho (+80), Deamidated (+1)	4.9165	0.637971	0	-1.204	0	0	1	1
CD44 antigen OS=Homo sapiens GN=CD44 PE=1 SV=3	CD44_HUMAN	TRUE	TRUE	TRUE	sQEMVHLVNK	1	Phospho (+80)	4.05163	0.688776	0	1.071	0	1	0	0
CD44 antigen OS=Homo sapiens GN=CD44 PE=1 SV=3	CD44_HUMAN	TRUE	TRUE	TRUE	sQEmVHLVNK	0.96	Phospho (+80), Oxidation (+16)	2.96751	0.427321	0	0.9454	0	4	1	0
CD44 antigen OS=Homo sapiens GN=CD44 PE=1 SV=3	CD44_HUMAN	TRUE	TRUE	TRUE	sQEMVHLVNk	0.97	Phospho (+80), Label:13C(6)15N(2) (+8)	2.8041	0.526673	0	1.036	0	1	1	0
CD44 antigen OS=Homo sapiens GN=CD44 PE=1 SV=3	CD44_HUMAN	TRUE	TRUE	TRUE	sQEmVHLVNk	1	Phospho (+80), Oxidation (+16), Label:13C(6)15N(2) (+8)	3.44519	0.598973	0	1.319	0	3	0	0
Endoplasmin OS=Homo sapiens GN=HSP90B1 PE=1 SV=1	ENPL_HUMAN	TRUE	TRUE	TRUE	EEsDDEAAVEEEEEEK	1	Phospho (+80)	4.64201	0.69241	0	-0.6904	0	1	0	0
Endoplasmin OS=Homo sapiens GN=HSP90B1 PE=1 SV=1	ENPL_HUMAN	TRUE	TRUE	TRUE	LSLNIDPDAKVEEEPEEEPEETAEDTTEDTEqDEDEEMDVGtDEEEETAK	1	Deamidated (+1), Phospho (+80)	5.22962	0.72409	0	-0.905	0	0	0	1
Endoplasmin OS=Homo sapiens GN=HSP90B1 PE=1 SV=1	ENPL_HUMAN	TRUE	TRUE	TRUE	TETVEEPMEEEEAAKEEKEEsDDEAAVEEEEEEK	1	Phospho (+80)	7.14385	0.682463	0	-0.8851	0	0	1	2
Endoplasmin OS=Homo sapiens GN=HSP90B1 PE=1 SV=1	ENPL_HUMAN	TRUE	TRUE	TRUE	VEEEPEEEPEETAEDTTEDTEqDEDEEMDVGtDEEEETAK	1	Deamidated (+1), Phospho (+80)	4.14979	0.675006	0	-2.989	0	0	0	1
Microtubule-associated protein 4 OS=Homo sapiens GN=MAP4 PE=1 SV=3	MAP4_HUMAN	TRUE	TRUE	TRUE	DGVLTLANNVtPAK	1	Phospho (+80)	4.67586	0.637375	0	0.2006	0	2	0	0
Microtubule-associated protein 4 OS=Homo sapiens GN=MAP4 PE=1 SV=3	MAP4_HUMAN	TRUE	TRUE	TRUE	DMEsPTKLDVTLAK	1	Phospho (+80)	3.63201	0.655156	0	0.3788	0	2	2	0
Microtubule-associated protein 4 OS=Homo sapiens GN=MAP4 PE=1 SV=3	MAP4_HUMAN	TRUE	TRUE	TRUE	DMsPLsETEMALGK	1	Phospho (+80), Phospho (+80)	4.99147	0.763684	0	0.3401	0	2	0	0
Microtubule-associated protein 4 OS=Homo sapiens GN=MAP4 PE=1 SV=3	MAP4_HUMAN	TRUE	TRUE	TRUE	DMsPLSETEMALGk	1	Phospho (+80), Label:13C(6)15N(2) (+8)	3.61535	0.669592	0	0.3779	0	2	0	0
Microtubule-associated protein 4 OS=Homo sapiens GN=MAP4 PE=1 SV=3	MAP4_HUMAN	TRUE	TRUE	TRUE	DSYGmSPcNTAVVPQGWSVEALnSPHSESFVsPEAVAEPPQPTAVPLELAK	1	Oxidation (+16), Carbamidomethyl (+57), Deamidated (+1), Phospho (+80)	3.63452	0.644501	0	-0.1997	0	0	0	1
Microtubule-associated protein 4 OS=Homo sapiens GN=MAP4 PE=1 SV=3	MAP4_HUMAN	TRUE	TRUE	TRUE	DVtPPPETEVVLIK	1	Phospho (+80)	3.87334	0.646625	0	-1.179	0	3	1	0
Microtubule-associated protein 4 OS=Homo sapiens GN=MAP4 PE=1 SV=3	MAP4_HUMAN	TRUE	TRUE	TRUE	GISEDSHLESLQDVGQSAAPTFMIsPETVTGTGK	1	Phospho (+80)	8.1811	0.668138	0	-0.601	0	0	2	0
Microtubule-associated protein 4 OS=Homo sapiens GN=MAP4 PE=1 SV=3	MAP4_HUMAN	TRUE	TRUE	TRUE	GISEDSHLESLQDVGQSAAPTFMIsPETVTGTGKK	1	Phospho (+80)	6.47906	0.525085	0	0.5174	0	0	0	1
Microtubule-associated protein 4 OS=Homo sapiens GN=MAP4 PE=1 SV=3	MAP4_HUMAN	TRUE	TRUE	TRUE	KKPcSETSQIEDTPSSKPTLLANGGHGVEGSDTTGsPTEFLEEK	1	Carbamidomethyl (+57), Phospho (+80)	10.7694	0.584959	0	-2.067	0	0	0	0
Microtubule-associated protein 4 OS=Homo sapiens GN=MAP4 PE=1 SV=3	MAP4_HUMAN	TRUE	TRUE	TRUE	KKPcSETSQIEDTPSSKPTLLAnGGHGVEGsDTTGSPTEFLEEK	1	Carbamidomethyl (+57), Deamidated (+1), Phospho (+80)	7.15303	0.665903	0	-1.2	0	0	0	1
Microtubule-associated protein 4 OS=Homo sapiens GN=MAP4 PE=1 SV=3	MAP4_HUMAN	TRUE	TRUE	TRUE	KKPcSETSQIEDTPSSKPTLLAnGGHGVEGSDTTGsPTEFLEEK	1	Carbamidomethyl (+57), Deamidated (+1), Phospho (+80)	11.61	0.596724	0	-1.488	0	0	0	1
Microtubule-associated protein 4 OS=Homo sapiens GN=MAP4 PE=1 SV=3	MAP4_HUMAN	TRUE	TRUE	TRUE	KKPcSETSQIEDTPSSKPTLLAnGGHGVEGsDTTGsPTEFLEEK	1	Carbamidomethyl (+57), Deamidated (+1), Phospho (+80), Phospho (+80)	5.13927	0.690669	0	-2.13	0	0	0	1
Microtubule-associated protein 4 OS=Homo sapiens GN=MAP4 PE=1 SV=3	MAP4_HUMAN	TRUE	TRUE	TRUE	KKPcSETSQIEDTPSSKPTLLAnGGHGVEGSDttGSPTEFLEEK	1	Carbamidomethyl (+57), Deamidated (+1), Phospho (+80), Phospho (+80)	5.2405	0.690371	0	-1.639	0	0	0	1
Microtubule-associated protein 4 OS=Homo sapiens GN=MAP4 PE=1 SV=3	MAP4_HUMAN	TRUE	TRUE	TRUE	sPSTLLPK	0.97	Phospho (+80)	2.5515	0.499985	0	-0.3427	0	2	0	0
Microtubule-associated protein 4 OS=Homo sapiens GN=MAP4 PE=1 SV=3	MAP4_HUMAN	TRUE	TRUE	TRUE	VGsLDNVGHLPAGGAVK	1	Phospho (+80)	4.07941	0.625913	0	-0.2793	0	2	0	0
Ferritin heavy chain OS=Homo sapiens GN=FTH1 PE=1 SV=2	FRIH_HUMAN	TRUE	TRUE	TRUE	KMGAPESGLAEYLFDKHTLGDsDNES	0.99	Phospho (+80)	6.58363	0.37381	0	0.4741	0	0	2	1
Ferritin heavy chain OS=Homo sapiens GN=FTH1 PE=1 SV=2	FRIH_HUMAN	TRUE	TRUE	TRUE	MGAPESGLAEYLFDKHTLGDSDNEs	1	Phospho (+80)	4.30557	0.57942	0	0.4973	0	0	2	0
Cytoplasmic dynein 1 heavy chain 1 OS=Homo sapiens GN=DYNC1H1 PE=1 SV=5	DYHC1_HUMAN	TRUE	TRUE	TRUE	TRTDsTSDGRPAWMR	0.98	Phospho (+80)	2.6253	0.570785	0	-0.4117	0	0	2	0
Nucleolar RNA helicase 2 OS=Homo sapiens GN=DDX21 PE=1 SV=5	DDX21_HUMAN	TRUE	TRUE	TRUE	AEPSEVDMNsPK	0.98	Phospho (+80)	2.48014	0.649194	0	-1.799	0	2	0	0
Nucleolar RNA helicase 2 OS=Homo sapiens GN=DDX21 PE=1 SV=5	DDX21_HUMAN	TRUE	TRUE	TRUE	KAEPSEVDMNsPK	1	Phospho (+80)	3.6524	0.656166	0	-0.2237	0	2	0	0
Nucleolar RNA helicase 2 OS=Homo sapiens GN=DDX21 PE=1 SV=5	DDX21_HUMAN	TRUE	TRUE	TRUE	KEEPSQNDIsPK	1	Phospho (+80)	4.09592	0.563877	0	-1.276	0	1	0	0
Nucleolar RNA helicase 2 OS=Homo sapiens GN=DDX21 PE=1 SV=5	DDX21_HUMAN	TRUE	TRUE	TRUE	KKEEPSQNDIsPK	1	Phospho (+80)	5.80104	0.54495	0	-0.5658	0	0	1	0
Nucleolar RNA helicase 2 OS=Homo sapiens GN=DDX21 PE=1 SV=5	DDX21_HUMAN	TRUE	TRUE	TRUE	KKEEPSQnDIsPK	1	Deamidated (+1), Phospho (+80)	3.70868	0.628741	0	-1.025	0	1	1	0
Nucleolar RNA helicase 2 OS=Homo sapiens GN=DDX21 PE=1 SV=5	DDX21_HUMAN	TRUE	TRUE	TRUE	LKnGFPHPEPDcNPSEAAsEEsNsEIEQEIPVEQK	1	Deamidated (+1), Carbamidomethyl (+57), Phospho (+80), Phospho (+80), Phospho (+80)	7.39659	0.715022	0	-2.085	0	0	0	2
Nucleolar RNA helicase 2 OS=Homo sapiens GN=DDX21 PE=1 SV=5	DDX21_HUMAN	TRUE	TRUE	TRUE	LKNGFPHPEPDcnPSEAAsEEsNsEIEQEIPVEQK	1	Carbamidomethyl (+57), Deamidated (+1), Phospho (+80), Phospho (+80), Phospho (+80)	9.82102	0.653407	0	-2.714	0	0	0	1
Nucleolar RNA helicase 2 OS=Homo sapiens GN=DDX21 PE=1 SV=5	DDX21_HUMAN	TRUE	TRUE	TRUE	NEEPsEEEIDAPKPK	1	Phospho (+80)	5.72447	0.651227	0	-1.501	0	2	2	0
Nucleolar RNA helicase 2 OS=Homo sapiens GN=DDX21 PE=1 SV=5	DDX21_HUMAN	TRUE	TRUE	TRUE	nGFPHPEPDcNPSEAAsEEsNSEIEQEIPVEQK	1	Deamidated (+1), Carbamidomethyl (+57), Phospho (+80), Phospho (+80)	4.63246	0.707571	0	-3.782	0	0	1	0
Nucleolar RNA helicase 2 OS=Homo sapiens GN=DDX21 PE=1 SV=5	DDX21_HUMAN	TRUE	TRUE	TRUE	nGFPHPEPDcNPSEAASEEsNsEIEQEIPVEQK	1	Deamidated (+1), Carbamidomethyl (+57), Phospho (+80), Phospho (+80)	4.95756	0.735758	0	-1.702	0	0	1	0
Nucleolar RNA helicase 2 OS=Homo sapiens GN=DDX21 PE=1 SV=5	DDX21_HUMAN	TRUE	TRUE	TRUE	NGFPHPEPDcNPSEAAsEEsNsEIEQEIPVEQK	1	Carbamidomethyl (+57), Phospho (+80), Phospho (+80), Phospho (+80)	3.2464	0.683322	0	-0.9625	0	0	1	0
Nucleolar RNA helicase 2 OS=Homo sapiens GN=DDX21 PE=1 SV=5	DDX21_HUMAN	TRUE	TRUE	TRUE	nGFPHPEPDcNPsEAAsEEsNSEIEQEIPVEQK	0.98	Deamidated (+1), Carbamidomethyl (+57), Phospho (+80), Phospho (+80), Phospho (+80)	2.61892	0.634755	0	-1.498	0	0	1	0
Nucleolar RNA helicase 2 OS=Homo sapiens GN=DDX21 PE=1 SV=5	DDX21_HUMAN	TRUE	TRUE	TRUE	NGFPHPEPDcNPSEAAsEEsnsEIEQEIPVEQK	1	Carbamidomethyl (+57), Phospho (+80), Phospho (+80), Deamidated (+1), Phospho (+80)	4.43705	0.703798	0	-1.687	0	0	0	1
Lamina-associated polypeptide 2, isoforms beta/gamma OS=Homo sapiens GN=TMPO PE=1 SV=2	LAP2B_HUMAN	TRUE	TRUE	FALSE	GPPDFsSDEEREPTPVLGSGAAAAGR	1	Phospho (+80)	7.83962	0.787996	0	-2.169	0	0	2	1	LAP2A_HUMAN
Lamina-associated polypeptide 2, isoforms beta/gamma OS=Homo sapiens GN=TMPO PE=1 SV=2	LAP2B_HUMAN	TRUE	TRUE	FALSE	GPPDFSsDEEREPTPVLGSGAAAAGR	1	Phospho (+80)	3.98005	0.598673	0	-1.058	0	0	0	2	LAP2A_HUMAN
Lamina-associated polypeptide 2, isoforms beta/gamma OS=Homo sapiens GN=TMPO PE=1 SV=2	LAP2B_HUMAN	TRUE	TRUE	FALSE	GPPDFSSDEEREPtPVLGSGAAAAGR	1	Phospho (+80)	4.07829	0.655126	0	-3.256	0	0	1	0	LAP2A_HUMAN
Lamina-associated polypeptide 2, isoforms beta/gamma OS=Homo sapiens GN=TMPO PE=1 SV=2	LAP2B_HUMAN	TRUE	TRUE	FALSE	GPPDFssDEEREPTPVLGSGAAAAGR	1	Phospho (+80), Phospho (+80)	5.58133	0.742189	0	-2.894	0	0	3	2	LAP2A_HUMAN
Lamina-associated polypeptide 2, isoforms beta/gamma OS=Homo sapiens GN=TMPO PE=1 SV=2	LAP2B_HUMAN	TRUE	TRUE	FALSE	GPPDFSsDEEREPTPVLGsGAAAAGR	1	Phospho (+80), Phospho (+80)	5.01999	0.710394	0	Value missing	0	0	1	0	LAP2A_HUMAN
Lamina-associated polypeptide 2, isoforms beta/gamma OS=Homo sapiens GN=TMPO PE=1 SV=2	LAP2B_HUMAN	TRUE	TRUE	FALSE	GPPDFssDEEREPTPVLGsGAAAAGR	1	Phospho (+80), Phospho (+80), Phospho (+80)	3.70449	0.713201	0	Value missing	0	0	2	0	LAP2A_HUMAN
Lamina-associated polypeptide 2, isoforms beta/gamma OS=Homo sapiens GN=TMPO PE=1 SV=2	LAP2B_HUMAN	TRUE	TRUE	TRUE	HAsPILPITEFSDIPR	1	Phospho (+80)	5.44725	0.706846	0	-1.674	0	0	2	0
Lamina-associated polypeptide 2, isoforms beta/gamma OS=Homo sapiens GN=TMPO PE=1 SV=2	LAP2B_HUMAN	TRUE	TRUE	FALSE	LREQGTEsRssTPLPTISSSAENTR	0.96	Phospho (+80), Phospho (+80), Phospho (+80)	2.40536	0.575016	0	-1.35	0	0	1	0	LAP2A_HUMAN
Lamina-associated polypeptide 2, isoforms beta/gamma OS=Homo sapiens GN=TMPO PE=1 SV=2	LAP2B_HUMAN	TRUE	TRUE	TRUE	QnGSNDSDRYsDNEEDSK	1	Deamidated (+1), Phospho (+80)	4.32069	0.727537	0	0.7733	0	0	1	0
Lamina-associated polypeptide 2, isoforms beta/gamma OS=Homo sapiens GN=TMPO PE=1 SV=2	LAP2B_HUMAN	TRUE	TRUE	TRUE	QnGsNDsDRYSDNEEDSK	0.97	Deamidated (+1), Phospho (+80), Phospho (+80)	1.15671	0.594037	0	-0.339	0	1	0	0
Lamina-associated polypeptide 2, isoforms beta/gamma OS=Homo sapiens GN=TMPO PE=1 SV=2	LAP2B_HUMAN	TRUE	TRUE	TRUE	QnGSNDSDrYsDNEEDSk	1	Deamidated (+1), Label:13C(6)15N(4) (+10), Phospho (+80), Label:13C(6)15N(2) (+8)	3.49491	0.683705	0	1.777	0	0	1	0
Lamina-associated polypeptide 2, isoforms beta/gamma OS=Homo sapiens GN=TMPO PE=1 SV=2	LAP2B_HUMAN	TRUE	TRUE	TRUE	QnGSNDsDRYSDNEEDSKIELK	1	Deamidated (+1), Phospho (+80)	6.45212	0.66038	0	1.28	0	0	1	0
Lamina-associated polypeptide 2, isoforms beta/gamma OS=Homo sapiens GN=TMPO PE=1 SV=2	LAP2B_HUMAN	TRUE	TRUE	TRUE	QnGSNDSDRySDNEEDSKIELK	1	Deamidated (+1), Phospho (+80)	6.65584	0.681106	0	0.9322	0	0	1	0
Lamina-associated polypeptide 2, isoforms beta/gamma OS=Homo sapiens GN=TMPO PE=1 SV=2	LAP2B_HUMAN	TRUE	TRUE	TRUE	QnGSNDSDRYsDNEEDSKIELK	1	Deamidated (+1), Phospho (+80)	5.83599	0.685915	0	0.9557	0	0	2	1
Lamina-associated polypeptide 2, isoforms beta/gamma OS=Homo sapiens GN=TMPO PE=1 SV=2	LAP2B_HUMAN	TRUE	TRUE	TRUE	QNGSnDSDRYsDNEEDSKIELK	1	Deamidated (+1), Phospho (+80)	5.49474	0.636347	0	1.03	0	0	0	1
Lamina-associated polypeptide 2, isoforms beta/gamma OS=Homo sapiens GN=TMPO PE=1 SV=2	LAP2B_HUMAN	TRUE	TRUE	TRUE	QNGSNDsDRYsDNEEDSKIELK	1	Phospho (+80), Phospho (+80)	4.65585	0.664039	0	1.209	0	0	1	0
Lamina-associated polypeptide 2, isoforms beta/gamma OS=Homo sapiens GN=TMPO PE=1 SV=2	LAP2B_HUMAN	TRUE	TRUE	TRUE	qNGSNDsDRYsDNEEDSKIELK	1	Deamidated (+1), Phospho (+80), Phospho (+80)	6.29829	0.692091	0	0.704	0	0	3	0
Lamina-associated polypeptide 2, isoforms beta/gamma OS=Homo sapiens GN=TMPO PE=1 SV=2	LAP2B_HUMAN	TRUE	TRUE	TRUE	QnGSNDsDRYsDNEEDSKIELK	1	Deamidated (+1), Phospho (+80), Phospho (+80)	5.70375	0.668945	0	1.112	0	0	1	0
Lamina-associated polypeptide 2, isoforms beta/gamma OS=Homo sapiens GN=TMPO PE=1 SV=2	LAP2B_HUMAN	TRUE	TRUE	TRUE	QNGSnDsDRYsDNEEDSKIELK	1	Deamidated (+1), Phospho (+80), Phospho (+80)	5.98903	0.734278	0	1.333	0	0	1	0
Lamina-associated polypeptide 2, isoforms beta/gamma OS=Homo sapiens GN=TMPO PE=1 SV=2	LAP2B_HUMAN	TRUE	TRUE	TRUE	SSTPLPTISSSAENTRQnGsNDsDRYsDNEEDSK	0.99	Deamidated (+1), Phospho (+80), Phospho (+80), Phospho (+80)	4.42009	0.430363	0	-2.958	0	0	0	1
Tumor suppressor p53-binding protein 1 OS=Homo sapiens GN=TP53BP1 PE=1 SV=2	TP53B_HUMAN	TRUE	TRUE	TRUE	ETAVPGPLGIEDIsPNLsPDDK	1	Phospho (+80), Phospho (+80)	5.59789	0.667054	0	-2.287	0	0	1	0
Tumor suppressor p53-binding protein 1 OS=Homo sapiens GN=TP53BP1 PE=1 SV=2	TP53B_HUMAN	TRUE	TRUE	TRUE	FVPAENDSILMNPAQDGEVQLsQNDDK	1	Phospho (+80)	6.09227	0.690609	0	-0.4981	0	0	2	0
Tumor suppressor p53-binding protein 1 OS=Homo sapiens GN=TP53BP1 PE=1 SV=2	TP53B_HUMAN	TRUE	TRUE	TRUE	GGPGKLsPR	0.96	Phospho (+80)	2.56862	0.49628	0	-0.5898	0	2	0	0
Tumor suppressor p53-binding protein 1 OS=Homo sapiens GN=TP53BP1 PE=1 SV=2	TP53B_HUMAN	TRUE	TRUE	TRUE	GNLLHFPSsQGEEEK	1	Phospho (+80)	3.96531	0.602692	0	0.1932	0	2	2	0
Tumor suppressor p53-binding protein 1 OS=Homo sapiens GN=TP53BP1 PE=1 SV=2	TP53B_HUMAN	TRUE	TRUE	TRUE	GSGEKPVSAPGDDtESLHsQGEEEFDMPQPPHGHVLHR	1	Phospho (+80), Phospho (+80)	3.44138	0.579671	0	-1.621	0	0	0	1
Tumor suppressor p53-binding protein 1 OS=Homo sapiens GN=TP53BP1 PE=1 SV=2	TP53B_HUMAN	TRUE	TRUE	TRUE	GSGEKPVSAPGDDTEsLHsQGEEEFDMPQPPHGHVLHR	1	Phospho (+80), Phospho (+80)	5.676	0.616451	0	0.6164	0	0	0	0
Tumor suppressor p53-binding protein 1 OS=Homo sapiens GN=TP53BP1 PE=1 SV=2	TP53B_HUMAN	TRUE	TRUE	TRUE	IDEDGENTQIEDTEPMsPVLNSK	1	Phospho (+80)	6.37524	0.739924	0	-0.6294	0	0	2	0
Tumor suppressor p53-binding protein 1 OS=Homo sapiens GN=TP53BP1 PE=1 SV=2	TP53B_HUMAN	TRUE	TRUE	TRUE	LPDGPtGSsEEEEEFLEIPPFNK	1	Phospho (+80), Phospho (+80)	5.20814	0.707348	0	-0.7969	0	0	3	0
Tumor suppressor p53-binding protein 1 OS=Homo sapiens GN=TP53BP1 PE=1 SV=2	TP53B_HUMAN	TRUE	TRUE	TRUE	LPDGPTGssEEEEEFLEIPPFNK	1	Phospho (+80), Phospho (+80)	4.57716	0.728666	0	-1.406	0	0	2	0
Tumor suppressor p53-binding protein 1 OS=Homo sapiens GN=TP53BP1 PE=1 SV=2	TP53B_HUMAN	TRUE	TRUE	TRUE	MVIQGPsSPQGEAMVTDVLEDQK	1	Phospho (+80)	7.14786	0.746611	0	-0.5319	0	0	2	0
Tumor suppressor p53-binding protein 1 OS=Homo sapiens GN=TP53BP1 PE=1 SV=2	TP53B_HUMAN	TRUE	TRUE	TRUE	MVIQGPSsPQGEAMVTDVLEDQK	1	Phospho (+80)	4.61272	0.653586	0	-0.973	0	2	0	0
Tumor suppressor p53-binding protein 1 OS=Homo sapiens GN=TP53BP1 PE=1 SV=2	TP53B_HUMAN	TRUE	TRUE	TRUE	nGSTAVAESVAsPQK	1	Deamidated (+1), Phospho (+80)	5.83318	0.737469	0	-0.1752	0	2	0	0
Tumor suppressor p53-binding protein 1 OS=Homo sapiens GN=TP53BP1 PE=1 SV=2	TP53B_HUMAN	TRUE	TRUE	TRUE	NsPEDLGLSLTGDScK	1	Phospho (+80), Carbamidomethyl (+57)	4.57299	0.718884	0	0.5388	0	2	0	0
Tumor suppressor p53-binding protein 1 OS=Homo sapiens GN=TP53BP1 PE=1 SV=2	TP53B_HUMAN	TRUE	TRUE	TRUE	QDKPMDTSVLsEEGGEPFQK	1	Phospho (+80)	4.83906	0.652252	0	-0.1765	0	0	2	0
Tumor suppressor p53-binding protein 1 OS=Homo sapiens GN=TP53BP1 PE=1 SV=2	TP53B_HUMAN	TRUE	TRUE	TRUE	QSQQPMKPIsPVKDPVsPASQK	1	Phospho (+80), Phospho (+80)	5.12239	0.607529	0	-2.589	0	0	2	0
Tumor suppressor p53-binding protein 1 OS=Homo sapiens GN=TP53BP1 PE=1 SV=2	TP53B_HUMAN	TRUE	TRUE	TRUE	sDSPEIPFQAAAGPSDGLDASSPGNSFVGLR	1	Phospho (+80)	6.34104	0.760243	0	-3.416	0	0	1	0
Tumor suppressor p53-binding protein 1 OS=Homo sapiens GN=TP53BP1 PE=1 SV=2	TP53B_HUMAN	TRUE	TRUE	TRUE	SDsPEIPFQAAAGPSDGLDASSPGNSFVGLR	1	Phospho (+80)	5.59431	0.679193	0	-1.535	0	0	1	0
Tumor suppressor p53-binding protein 1 OS=Homo sapiens GN=TP53BP1 PE=1 SV=2	TP53B_HUMAN	TRUE	TRUE	TRUE	SEDMPFsPK	0.97	Phospho (+80)	2.923	0.482621	0	-1.374	0	1	0	0
Tumor suppressor p53-binding protein 1 OS=Homo sapiens GN=TP53BP1 PE=1 SV=2	TP53B_HUMAN	TRUE	TRUE	TRUE	SEDPPtTPIR	0.96	Phospho (+80)	2.3162	0.474137	0	-0.3477	0	1	0	0
Tumor suppressor p53-binding protein 1 OS=Homo sapiens GN=TP53BP1 PE=1 SV=2	TP53B_HUMAN	TRUE	TRUE	TRUE	SKLPDGPTGssEEEEEFLEIPPFNK	1	Phospho (+80), Phospho (+80)	5.35369	0.64749	0	-2.627	0	0	1	0
Tumor suppressor p53-binding protein 1 OS=Homo sapiens GN=TP53BP1 PE=1 SV=2	TP53B_HUMAN	TRUE	TRUE	TRUE	sPEPEVLSTQEDLFDQSNK	1	Phospho (+80)	5.56196	0.777288	0	-0.2776	0	2	0	0
Tumor suppressor p53-binding protein 1 OS=Homo sapiens GN=TP53BP1 PE=1 SV=2	TP53B_HUMAN	TRUE	TRUE	TRUE	STPFIVPSsPTEQEGR	1	Phospho (+80)	3.36293	0.648986	0	-1.397	0	2	0	0
Tumor suppressor p53-binding protein 1 OS=Homo sapiens GN=TP53BP1 PE=1 SV=2	TP53B_HUMAN	TRUE	TRUE	TRUE	TSsGTSLSAMHSSGSSGK	1	Phospho (+80)	3.21787	0.617015	0	0.008869	0	0	1	0
Tight junction protein ZO-2 OS=Homo sapiens GN=TJP2 PE=1 SV=2	ZO2_HUMAN	TRUE	TRUE	TRUE	AASSDQLRDNsPPPAFKPEPPK	1	Phospho (+80)	5.79113	0.676799	0	-3.67	0	0	2	0
Tight junction protein ZO-2 OS=Homo sapiens GN=TJP2 PE=1 SV=2	ZO2_HUMAN	TRUE	TRUE	TRUE	AASsDQLRDNsPPPAFKPEPPK	1	Phospho (+80), Phospho (+80)	5.29271	0.628879	0	-3.467	0	0	2	0
Tight junction protein ZO-2 OS=Homo sapiens GN=TJP2 PE=1 SV=2	ZO2_HUMAN	TRUE	TRUE	TRUE	DNsPPPAFKPEPPK	1	Phospho (+80)	4.40636	0.706904	0	-3.151	0	2	1	0
Tight junction protein ZO-2 OS=Homo sapiens GN=TJP2 PE=1 SV=2	ZO2_HUMAN	TRUE	TRUE	TRUE	DSQQTLINIPsLNDSDSEIEDISEIESNR	1	Phospho (+80)	4.13143	0.602364	0	-0.9337	0	0	1	0
Tight junction protein ZO-2 OS=Homo sapiens GN=TJP2 PE=1 SV=2	ZO2_HUMAN	TRUE	TRUE	TRUE	DSQQTLINIPSLNDsDsEIEDISEIESNR	1	Phospho (+80), Phospho (+80)	5.16045	0.609294	0	-0.2194	0	0	2	0
Tight junction protein ZO-2 OS=Homo sapiens GN=TJP2 PE=1 SV=2	ZO2_HUMAN	TRUE	TRUE	TRUE	GRsIDQDYER	1	Phospho (+80)	3.35177	0.68184	0	1.29	0	2	2	0
Tight junction protein ZO-2 OS=Homo sapiens GN=TJP2 PE=1 SV=2	ZO2_HUMAN	TRUE	TRUE	TRUE	GSYGsDAEEEEYRQQLSEHSK	1	Phospho (+80)	4.52993	0.676996	0	1.616	0	0	0	1
Tight junction protein ZO-2 OS=Homo sapiens GN=TJP2 PE=1 SV=2	ZO2_HUMAN	TRUE	TRUE	TRUE	GSYGsDAEEEEYrQQLSEHSk	1	Phospho (+80), Label:13C(6)15N(4) (+10), Label:13C(6)15N(2) (+8)	3.47616	0.711413	0	1.123	0	0	2	0
Tight junction protein ZO-2 OS=Homo sapiens GN=TJP2 PE=1 SV=2	ZO2_HUMAN	TRUE	TRUE	TRUE	LISDFEDtDGEGGAYtDNELDEPAEEPLVSSITR	1	Phospho (+80), Phospho (+80)	3.61329	0.604147	0	-0.5748	0	0	1	0
Tight junction protein ZO-2 OS=Homo sapiens GN=TJP2 PE=1 SV=2	ZO2_HUMAN	TRUE	TRUE	TRUE	LISDFEDTDGEGGAyTDnELDEPAEEPLVSSITR	1	Phospho (+80), Deamidated (+1)	3.26687	0.682933	0	-0.8912	0	0	1	0
Tight junction protein ZO-2 OS=Homo sapiens GN=TJP2 PE=1 SV=2	ZO2_HUMAN	TRUE	TRUE	TRUE	LISDFEDtDGEGGAYtDnELDEPAEEPLVSSITR	1	Phospho (+80), Phospho (+80), Deamidated (+1)	4.70033	0.737644	0	-1.685	0	0	1	0
Tight junction protein ZO-2 OS=Homo sapiens GN=TJP2 PE=1 SV=2	ZO2_HUMAN	TRUE	TRUE	TRUE	RAASSDQLRDNsPPPAFKPEPPK	1	Phospho (+80)	4.89586	0.659045	0	-2.098	0	0	0	1
Tight junction protein ZO-2 OS=Homo sapiens GN=TJP2 PE=1 SV=2	ZO2_HUMAN	TRUE	TRUE	TRUE	RAASsDQLRDNsPPPAFKPEPPK	1	Phospho (+80), Phospho (+80)	6.96456	0.690336	0	-3.01	0	0	3	2
Tight junction protein ZO-2 OS=Homo sapiens GN=TJP2 PE=1 SV=2	ZO2_HUMAN	TRUE	TRUE	TRUE	SRsWEDsPER	1	Phospho (+80), Phospho (+80)	3.52406	0.588406	0	0.3687	0	2	0	0
Tight junction protein ZO-2 OS=Homo sapiens GN=TJP2 PE=1 SV=2	ZO2_HUMAN	TRUE	TRUE	TRUE	SSEPVQHEESIRKPsPEPR	0.98	Phospho (+80)	3.95289	0.476202	0	-1.119	0	0	0	1
Tight junction protein ZO-2 OS=Homo sapiens GN=TJP2 PE=1 SV=2	ZO2_HUMAN	TRUE	TRUE	TRUE	VQVAALQAsPPLDQDDR	1	Phospho (+80)	4.5584	0.685623	0	-1.548	0	2	1	0
Eukaryotic translation initiation factor 3 subunit B OS=Homo sapiens GN=EIF3B PE=1 SV=3	EIF3B_HUMAN	TRUE	TRUE	TRUE	ALENGDADEPsFSDPEDFVDDVSEEELLGDVLK	1	Phospho (+80)	5.42797	0.757241	0	-0.922	0	0	2	0
Eukaryotic translation initiation factor 3 subunit B OS=Homo sapiens GN=EIF3B PE=1 SV=3	EIF3B_HUMAN	TRUE	TRUE	TRUE	ALEnGDADEPsFSDPEDFVDDVSEEELLGDVLK	1	Deamidated (+1), Phospho (+80)	7.3255	0.788658	0	-0.9247	0	0	2	1
Eukaryotic translation initiation factor 3 subunit B OS=Homo sapiens GN=EIF3B PE=1 SV=3	EIF3B_HUMAN	TRUE	TRUE	TRUE	ALENGDADEPsFsDPEDFVDDVSEEELLGDVLK	1	Phospho (+80), Phospho (+80)	5.5457	0.804487	0	-0.6135	0	0	2	0
Eukaryotic translation initiation factor 3 subunit B OS=Homo sapiens GN=EIF3B PE=1 SV=3	EIF3B_HUMAN	TRUE	TRUE	TRUE	ALENGDADEPSFsDPEDFVDDVsEEELLGDVLK	1	Phospho (+80), Phospho (+80)	4.00221	0.687729	0	-1.29	0	0	2	0
Eukaryotic translation initiation factor 3 subunit B OS=Homo sapiens GN=EIF3B PE=1 SV=3	EIF3B_HUMAN	TRUE	TRUE	TRUE	ALEnGDADEPsFsDPEDFVDDVSEEELLGDVLK	1	Deamidated (+1), Phospho (+80), Phospho (+80)	5.0452	0.78013	0	-0.7027	0	0	2	0
Eukaryotic translation initiation factor 3 subunit B OS=Homo sapiens GN=EIF3B PE=1 SV=3	EIF3B_HUMAN	TRUE	TRUE	TRUE	ALEnGDADEPSFsDPEDFVDDVsEEELLGDVLK	1	Deamidated (+1), Phospho (+80), Phospho (+80)	8.1095	0.790422	0	-1.028	0	0	2	2
Eukaryotic translation initiation factor 3 subunit B OS=Homo sapiens GN=EIF3B PE=1 SV=3	EIF3B_HUMAN	TRUE	TRUE	TRUE	ALENGDADEPsFsDPEDFVDDVsEEELLGDVLK	1	Phospho (+80), Phospho (+80), Phospho (+80)	6.67659	0.799016	0	-0.948	0	0	2	0
Eukaryotic translation initiation factor 3 subunit B OS=Homo sapiens GN=EIF3B PE=1 SV=3	EIF3B_HUMAN	TRUE	TRUE	TRUE	ALEnGDADEPsFsDPEDFVDDVsEEELLGDVLK	1	Deamidated (+1), Phospho (+80), Phospho (+80), Phospho (+80)	6.95818	0.802032	0	-0.03049	0	0	3	0
Heterogeneous nuclear ribonucleoproteins C1/C2 OS=Homo sapiens GN=HNRNPC PE=1 SV=4	HNRPC_HUMAN	TRUE	TRUE	TRUE	EAEEGEDDRDsANGEDDS	1	Phospho (+80)	4.71186	0.829627	0	0.8503	0	1	0	0
Heterogeneous nuclear ribonucleoproteins C1/C2 OS=Homo sapiens GN=HNRNPC PE=1 SV=4	HNRPC_HUMAN	TRUE	TRUE	TRUE	EAEEGEDDRDsAnGEDDS	1	Phospho (+80), Deamidated (+1)	6.27293	0.892667	0	0.3825	0	3	0	0
Heterogeneous nuclear ribonucleoproteins C1/C2 OS=Homo sapiens GN=HNRNPC PE=1 SV=4	HNRPC_HUMAN	TRUE	TRUE	TRUE	EAEEGEDDrDsAnGEDDS	0.99	Label:13C(6)15N(4) (+10), Phospho (+80), Deamidated (+1)	2.9595	0.766091	0	0.8549	0	1	0	0
Heterogeneous nuclear ribonucleoproteins C1/C2 OS=Homo sapiens GN=HNRNPC PE=1 SV=4	HNRPC_HUMAN	TRUE	TRUE	TRUE	MESEGGADDsAEEGDLLDDDDNEDR	0.98	Phospho (+80)	2.26631	0.613235	0	1.697	0	0	1	0
Heterogeneous nuclear ribonucleoproteins C1/C2 OS=Homo sapiens GN=HNRNPC PE=1 SV=4	HNRPC_HUMAN	TRUE	TRUE	TRUE	MESEGGADDsAEEGDLLDDDDNEDRGDDQLELIK	1	Phospho (+80)	8.29456	0.82772	0	0.5946	0	0	2	1
Heterogeneous nuclear ribonucleoproteins C1/C2 OS=Homo sapiens GN=HNRNPC PE=1 SV=4	HNRPC_HUMAN	TRUE	TRUE	TRUE	mESEGGADDsAEEGDLLDDDDNEDRGDDQLELIK	1	Oxidation (+16), Phospho (+80)	7.03546	0.81211	0	0.5853	0	0	1	0
Heterogeneous nuclear ribonucleoproteins C1/C2 OS=Homo sapiens GN=HNRNPC PE=1 SV=4	HNRPC_HUMAN	TRUE	TRUE	TRUE	MEsEGGADDsAEEGDLLDDDDNEDRGDDQLELIK	1	Phospho (+80), Phospho (+80)	8.11624	0.871278	0	1.005	0	0	1	1
Heterogeneous nuclear ribonucleoproteins C1/C2 OS=Homo sapiens GN=HNRNPC PE=1 SV=4	HNRPC_HUMAN	TRUE	TRUE	TRUE	mEsEGGADDsAEEGDLLDDDDNEDRGDDQLELIK	1	Oxidation (+16), Phospho (+80), Phospho (+80)	3.99499	0.807267	0	-1.475	0	0	1	0
Heterogeneous nuclear ribonucleoproteins C1/C2 OS=Homo sapiens GN=HNRNPC PE=1 SV=4	HNRPC_HUMAN	TRUE	TRUE	TRUE	MEsEGGADDsAEEGDLLDDDDNEDRGDDqLELIK	1	Phospho (+80), Phospho (+80), Deamidated (+1)	5.11755	0.689212	0	1.369	0	0	1	1
Heterogeneous nuclear ribonucleoproteins C1/C2 OS=Homo sapiens GN=HNRNPC PE=1 SV=4	HNRPC_HUMAN	TRUE	TRUE	TRUE	MESEGGADDsAEEGDLLDDDDnEDrGDDQLELIk	1	Phospho (+80), Deamidated (+1), Label:13C(6)15N(4) (+10), Label:13C(6)15N(2) (+8)	6.68032	0.74565	0	1.59	0	0	0	1
Heterogeneous nuclear ribonucleoproteins C1/C2 OS=Homo sapiens GN=HNRNPC PE=1 SV=4	HNRPC_HUMAN	TRUE	TRUE	TRUE	MESEGGADDsAEEGDLLDDDDNEDRGDDQLELIKDDEK	1	Phospho (+80)	13.5573	0.79598	0	0.3209	0	0	1	3
Heterogeneous nuclear ribonucleoproteins C1/C2 OS=Homo sapiens GN=HNRNPC PE=1 SV=4	HNRPC_HUMAN	TRUE	TRUE	TRUE	mESEGGADDsAEEGDLLDDDDNEDRGDDQLELIKDDEK	1	Oxidation (+16), Phospho (+80)	12.5604	0.813525	0	0.432	0	0	0	1
Heterogeneous nuclear ribonucleoproteins C1/C2 OS=Homo sapiens GN=HNRNPC PE=1 SV=4	HNRPC_HUMAN	TRUE	TRUE	TRUE	MEsEGGADDsAEEGDLLDDDDNEDRGDDQLELIKDDEK	1	Phospho (+80), Phospho (+80)	13.5425	0.876838	0	0.4265	0	0	2	2
Heterogeneous nuclear ribonucleoproteins C1/C2 OS=Homo sapiens GN=HNRNPC PE=1 SV=4	HNRPC_HUMAN	TRUE	TRUE	TRUE	MESEGGADDsAEEGDLLDDDDnEDRGDDQLELIKDDEK	1	Phospho (+80), Deamidated (+1)	4.34101	0.693066	0	1.309	0	0	1	0
Heterogeneous nuclear ribonucleoproteins C1/C2 OS=Homo sapiens GN=HNRNPC PE=1 SV=4	HNRPC_HUMAN	TRUE	TRUE	TRUE	MESEGGADDsAEEGDLLDDDDNEDRGDDqLELIKDDEK	1	Phospho (+80), Deamidated (+1)	9.93192	0.729358	0	3.074	0	0	0	1
Heterogeneous nuclear ribonucleoproteins C1/C2 OS=Homo sapiens GN=HNRNPC PE=1 SV=4	HNRPC_HUMAN	TRUE	TRUE	TRUE	mESEGGADDsAEEGDLLDDDDnEDRGDDQLELIKDDEK	1	Oxidation (+16), Phospho (+80), Deamidated (+1)	5.6013	0.707783	0	0.6928	0	0	0	1
Heterogeneous nuclear ribonucleoproteins C1/C2 OS=Homo sapiens GN=HNRNPC PE=1 SV=4	HNRPC_HUMAN	TRUE	TRUE	TRUE	NDKsEEEQSSSSVK	0.98	Phospho (+80)	3.7057	0.508741	0	1.344	0	0	1	0
Heterogeneous nuclear ribonucleoproteins C1/C2 OS=Homo sapiens GN=HNRNPC PE=1 SV=4	HNRPC_HUMAN	TRUE	TRUE	TRUE	NDksEEEQSSSSVk	1	Label:13C(6)15N(2) (+8), Phospho (+80), Label:13C(6)15N(2) (+8)	3.98393	0.705691	0	1.486	0	2	0	0
Fatty acid synthase OS=Homo sapiens GN=FASN PE=1 SV=3	FAS_HUMAN	TRUE	TRUE	TRUE	ADEASELAcPtPK	1	Carbamidomethyl (+57), Phospho (+80)	5.00179	0.739377	0	-1.168	0	2	0	0
Fatty acid synthase OS=Homo sapiens GN=FASN PE=1 SV=3	FAS_HUMAN	TRUE	TRUE	TRUE	ADEASELAcPtPKEDGLAQQQTQLNLR	1	Carbamidomethyl (+57), Phospho (+80)	7.49824	0.728741	0	-0.5745	0	0	2	0
Spectrin beta chain, non-erythrocytic 1 OS=Homo sapiens GN=SPTBN1 PE=1 SV=2	SPTB2_HUMAN	TRUE	TRUE	TRUE	AQTLPTSVVTITSEsSPGK	1	Phospho (+80)	5.00401	0.709593	0	-0.7093	0	1	0	0
Spectrin beta chain, non-erythrocytic 1 OS=Homo sapiens GN=SPTBN1 PE=1 SV=2	SPTB2_HUMAN	TRUE	TRUE	TRUE	AQTLPTSVVTITSESsPGK	1	Phospho (+80)	5.53211	0.67374	0	-1.182	0	1	1	0
Spectrin beta chain, non-erythrocytic 1 OS=Homo sapiens GN=SPTBN1 PE=1 SV=2	SPTB2_HUMAN	TRUE	TRUE	TRUE	AQTLPTSVVTITSEsSPGKR	1	Phospho (+80)	6.0303	0.671079	0	-0.9788	0	1	1	0
Spectrin beta chain, non-erythrocytic 1 OS=Homo sapiens GN=SPTBN1 PE=1 SV=2	SPTB2_HUMAN	TRUE	TRUE	TRUE	AQTLPTSVVTITSEsSPGkr	1	Phospho (+80), Label:13C(6)15N(2) (+8), Label:13C(6)15N(4) (+10)	5.52051	0.592977	0	-0.5813	0	0	1	0
Spectrin beta chain, non-erythrocytic 1 OS=Homo sapiens GN=SPTBN1 PE=1 SV=2	SPTB2_HUMAN	TRUE	TRUE	TRUE	ESsPIPsPTSDR	0.97	Phospho (+80), Phospho (+80)	2.25281	0.564285	0	-1.246	0	2	0	0
Spectrin beta chain, non-erythrocytic 1 OS=Homo sapiens GN=SPTBN1 PE=1 SV=2	SPTB2_HUMAN	TRUE	TRUE	TRUE	ESsPIPsPTSDRK	1	Phospho (+80), Phospho (+80)	2.7938	0.668383	0	-1.98	0	3	1	0
Spectrin beta chain, non-erythrocytic 1 OS=Homo sapiens GN=SPTBN1 PE=1 SV=2	SPTB2_HUMAN	TRUE	TRUE	TRUE	GEQVSQnGLPAEQGsPR	1	Deamidated (+1), Phospho (+80)	6.05075	0.777177	0	-0.6251	0	2	1	0
Spectrin beta chain, non-erythrocytic 1 OS=Homo sapiens GN=SPTBN1 PE=1 SV=2	SPTB2_HUMAN	TRUE	TRUE	TRUE	GEQVSQNGLPAEQGsPr	1	Phospho (+80), Label:13C(6)15N(4) (+10)	3.52047	0.646803	0	-0.918	0	1	0	0
Spectrin beta chain, non-erythrocytic 1 OS=Homo sapiens GN=SPTBN1 PE=1 SV=2	SPTB2_HUMAN	TRUE	TRUE	TRUE	RPPsPEPSTK	1	Phospho (+80)	3.35669	0.639355	0	-2.198	0	2	0	0
Spectrin beta chain, non-erythrocytic 1 OS=Homo sapiens GN=SPTBN1 PE=1 SV=2	SPTB2_HUMAN	TRUE	TRUE	TRUE	RRPPsPEPSTK	0.97	Phospho (+80)	3.06564	0.50616	0	-3.368	0	0	2	0
Thyroid hormone receptor-associated protein 3 OS=Homo sapiens GN=THRAP3 PE=1 SV=2	TR150_HUMAN	TRUE	TRUE	TRUE	ASAVSELsPr	0.98	Phospho (+80), Label:13C(6)15N(4) (+10)	3.66439	0.509073	0	-0.1005	0	1	0	0
Thyroid hormone receptor-associated protein 3 OS=Homo sapiens GN=THRAP3 PE=1 SV=2	TR150_HUMAN	TRUE	TRUE	TRUE	ERsPALKsPLQSVVVR	1	Phospho (+80), Phospho (+80)	4.99286	0.686335	0	-0.6293	0	0	2	0
Thyroid hormone receptor-associated protein 3 OS=Homo sapiens GN=THRAP3 PE=1 SV=2	TR150_HUMAN	TRUE	TRUE	TRUE	FSGEEGEIEDDEsGTENREEK	1	Phospho (+80)	6.82156	0.703293	0	1.027	0	0	1	0
Thyroid hormone receptor-associated protein 3 OS=Homo sapiens GN=THRAP3 PE=1 SV=2	TR150_HUMAN	TRUE	TRUE	TRUE	FSGEEGEIEDDESGtENREEK	1	Phospho (+80)	7.04127	0.677165	0	0.6551	0	0	1	0
Thyroid hormone receptor-associated protein 3 OS=Homo sapiens GN=THRAP3 PE=1 SV=2	TR150_HUMAN	TRUE	TRUE	TRUE	GSFsDTGLGDGK	1	Phospho (+80)	3.28108	0.663409	0	1.207	0	1	0	0
Thyroid hormone receptor-associated protein 3 OS=Homo sapiens GN=THRAP3 PE=1 SV=2	TR150_HUMAN	TRUE	TRUE	TRUE	GSFsDTGLGDGk	1	Phospho (+80), Label:13C(6)15N(2) (+8)	3.64554	0.749796	0	1.019	0	1	0	0
Thyroid hormone receptor-associated protein 3 OS=Homo sapiens GN=THRAP3 PE=1 SV=2	TR150_HUMAN	TRUE	TRUE	TRUE	HGLAHDEMKsPREPGYK	1	Phospho (+80)	6.24559	0.666052	0	-0.6863	0	0	0	2
Thyroid hormone receptor-associated protein 3 OS=Homo sapiens GN=THRAP3 PE=1 SV=2	TR150_HUMAN	TRUE	TRUE	TRUE	KsPVGKsPPSTGSTYGSSQK	1	Phospho (+80), Phospho (+80)	7.9743	0.722428	0	-0.9533	0	0	2	0
Thyroid hormone receptor-associated protein 3 OS=Homo sapiens GN=THRAP3 PE=1 SV=2	TR150_HUMAN	TRUE	TRUE	TRUE	NKKsPEIHR	0.99	Phospho (+80)	4.47243	0.422237	0	0.01078	0	0	4	0
Thyroid hormone receptor-associated protein 3 OS=Homo sapiens GN=THRAP3 PE=1 SV=2	TR150_HUMAN	TRUE	TRUE	TRUE	sPLQSVVVR	0.97	Phospho (+80)	2.92964	0.5553	0	0.4069	0	1	0	0
Thyroid hormone receptor-associated protein 3 OS=Homo sapiens GN=THRAP3 PE=1 SV=2	TR150_HUMAN	TRUE	TRUE	TRUE	sPLQSVVVr	0.98	Phospho (+80), Label:13C(6)15N(4) (+10)	3.0504	0.538957	0	0.3543	0	1	0	0
Thyroid hormone receptor-associated protein 3 OS=Homo sapiens GN=THRAP3 PE=1 SV=2	TR150_HUMAN	TRUE	TRUE	TRUE	sPPSTGSTYGSSQK	1	Phospho (+80)	3.06094	0.681278	0	-0.9486	0	2	0	0
Thyroid hormone receptor-associated protein 3 OS=Homo sapiens GN=THRAP3 PE=1 SV=2	TR150_HUMAN	TRUE	TRUE	TRUE	WAHDKFsGEEGEIEDDEsGTENR	1	Phospho (+80), Phospho (+80)	7.03273	0.738489	0	1.375	0	0	2	0
Thyroid hormone receptor-associated protein 3 OS=Homo sapiens GN=THRAP3 PE=1 SV=2	TR150_HUMAN	TRUE	TRUE	TRUE	WAHDkFsGEEGEIEDDESGTENr	1	Label:13C(6)15N(2) (+8), Phospho (+80), Label:13C(6)15N(4) (+10)	4.78664	0.697112	0	-0.9917	0	0	1	0
Thyroid hormone receptor-associated protein 3 OS=Homo sapiens GN=THRAP3 PE=1 SV=2	TR150_HUMAN	TRUE	TRUE	TRUE	WAHDkFsGEEGEIEDDEsGTENr	1	Label:13C(6)15N(2) (+8), Phospho (+80), Phospho (+80), Label:13C(6)15N(4) (+10)	6.47187	0.724781	0	1.184	0	0	1	0
Thyroid hormone receptor-associated protein 3 OS=Homo sapiens GN=THRAP3 PE=1 SV=2	TR150_HUMAN	TRUE	TRUE	TRUE	WAHDKFsGEEGEIEDDESGTENREEK	1	Phospho (+80)	5.00085	0.650652	0	0.8376	0	0	2	1
Thyroid hormone receptor-associated protein 3 OS=Homo sapiens GN=THRAP3 PE=1 SV=2	TR150_HUMAN	TRUE	TRUE	TRUE	WAHDKFsGEEGEIEDDEsGTENREEK	1	Phospho (+80), Phospho (+80)	8.29043	0.790584	0	0.9745	0	0	3	2
Thyroid hormone receptor-associated protein 3 OS=Homo sapiens GN=THRAP3 PE=1 SV=2	TR150_HUMAN	TRUE	TRUE	TRUE	WAHDKFsGEEGEIEDDEsGTEnREEK	1	Phospho (+80), Phospho (+80), Deamidated (+1)	7.11982	0.638812	0	1.488	0	0	0	1
Thyroid hormone receptor-associated protein 3 OS=Homo sapiens GN=THRAP3 PE=1 SV=2	TR150_HUMAN	TRUE	TRUE	TRUE	WAHDkFsGEEGEIEDDESGTENrEEk	1	Label:13C(6)15N(2) (+8), Phospho (+80), Label:13C(6)15N(4) (+10), Label:13C(6)15N(2) (+8)	6.23968	0.629292	0	0.9405	0	0	0	1
Serine/threonine-protein kinase PRP4 homolog OS=Homo sapiens GN=PRPF4B PE=1 SV=3	PRP4B_HUMAN	TRUE	TRUE	TRUE	DAsPINRWsPTR	0.98	Phospho (+80), Phospho (+80)	2.5981	0.569931	0	-0.3282	0	1	1	0
Serine/threonine-protein kinase PRP4 homolog OS=Homo sapiens GN=PRPF4B PE=1 SV=3	PRP4B_HUMAN	TRUE	TRUE	TRUE	KKsPIINESR	0.97	Phospho (+80)	3.53073	0.484771	0	0.5939	0	0	1	0
Serine/threonine-protein kinase PRP4 homolog OS=Homo sapiens GN=PRPF4B PE=1 SV=3	PRP4B_HUMAN	TRUE	TRUE	TRUE	KPIKsPSK	0.99	Phospho (+80)	3.25746	0.587153	0	-0.5076	0	1	0	0
Serine/threonine-protein kinase PRP4 homolog OS=Homo sapiens GN=PRPF4B PE=1 SV=3	PRP4B_HUMAN	TRUE	TRUE	TRUE	kPIksPSk	0.98	Label:13C(6)15N(2) (+8), Label:13C(6)15N(2) (+8), Phospho (+80), Label:13C(6)15N(2) (+8)	2.87952	0.52876	0	-0.8347	0	1	0	0
Serine/threonine-protein kinase PRP4 homolog OS=Homo sapiens GN=PRPF4B PE=1 SV=3	PRP4B_HUMAN	TRUE	TRUE	TRUE	KsPIINESR	0.96	Phospho (+80)	2.26179	0.467893	0	-1.221	0	1	0	0
Serine/threonine-protein kinase PRP4 homolog OS=Homo sapiens GN=PRPF4B PE=1 SV=3	PRP4B_HUMAN	TRUE	TRUE	TRUE	LcDFGSASHVADNDITPYLVsR	1	Carbamidomethyl (+57), Phospho (+80)	6.65171	0.695585	0	0.4394	0	0	1	0
Serine/threonine-protein kinase PRP4 homolog OS=Homo sapiens GN=PRPF4B PE=1 SV=3	PRP4B_HUMAN	TRUE	TRUE	TRUE	LcDFGSASHVADnDITPYLVsR	1	Carbamidomethyl (+57), Deamidated (+1), Phospho (+80)	3.89167	0.585735	0	2.298	0	0	1	0
Serine/threonine-protein kinase PRP4 homolog OS=Homo sapiens GN=PRPF4B PE=1 SV=3	PRP4B_HUMAN	TRUE	TRUE	TRUE	LcDFGSASHVADNDITPYLVsr	1	Carbamidomethyl (+57), Phospho (+80), Label:13C(6)15N(4) (+10)	6.85766	0.701099	0	0.2569	0	0	1	0
Serine/threonine-protein kinase PRP4 homolog OS=Homo sapiens GN=PRPF4B PE=1 SV=3	PRP4B_HUMAN	TRUE	TRUE	TRUE	RRsLsPKPR	0.99	Phospho (+80), Phospho (+80)	3.68078	0.53876	0	-0.7848	0	0	2	0
Serine/threonine-protein kinase PRP4 homolog OS=Homo sapiens GN=PRPF4B PE=1 SV=3	PRP4B_HUMAN	TRUE	TRUE	TRUE	sRsPLLnDRR	0.98	Phospho (+80), Phospho (+80), Deamidated (+1)	3.4629	0.492592	0	-0.02083	0	0	2	0
Serine/threonine-protein kinase PRP4 homolog OS=Homo sapiens GN=PRPF4B PE=1 SV=3	PRP4B_HUMAN	TRUE	TRUE	TRUE	VQSGMGLILQGYEsGsEEEGEIHEK	1	Phospho (+80), Phospho (+80)	4.33109	0.539812	0	1.212	0	0	2	0
Serine/threonine-protein kinase PRP4 homolog OS=Homo sapiens GN=PRPF4B PE=1 SV=3	PRP4B_HUMAN	TRUE	TRUE	TRUE	VQSGMGLILQGyESGsEEEGEIHEk	1	Phospho (+80), Phospho (+80), Label:13C(6)15N(2) (+8)	4.38308	0.639846	0	0.6041	0	0	2	0
Treacle protein OS=Homo sapiens GN=TCOF1 PE=1 SV=3	TCOF_HUMAN	TRUE	TRUE	TRUE	AALAPAKEsPRK	0.98	Phospho (+80)	3.89072	0.495911	0	-0.9879	0	0	2	0
Treacle protein OS=Homo sapiens GN=TCOF1 PE=1 SV=3	TCOF_HUMAN	TRUE	TRUE	TRUE	AASAPAKEsPRK	1	Phospho (+80)	4.77146	0.659645	0	-1.007	0	2	2	0
Treacle protein OS=Homo sapiens GN=TCOF1 PE=1 SV=3	TCOF_HUMAN	TRUE	TRUE	TRUE	ASSVSTKEsPARK	0.96	Phospho (+80)	2.06392	0.563876	0	0.2263	0	1	2	0
Treacle protein OS=Homo sapiens GN=TCOF1 PE=1 SV=3	TCOF_HUMAN	TRUE	TRUE	TRUE	KLsGDQPAAR	0.98	Phospho (+80)	3.12344	0.483753	0	0.07185	0	1	0	0
Treacle protein OS=Homo sapiens GN=TCOF1 PE=1 SV=3	TCOF_HUMAN	TRUE	TRUE	TRUE	kLsGDQPAAr	0.98	Label:13C(6)15N(2) (+8), Phospho (+80), Label:13C(6)15N(4) (+10)	3.4386	0.48251	0	-0.06971	0	1	0	0
Treacle protein OS=Homo sapiens GN=TCOF1 PE=1 SV=3	TCOF_HUMAN	TRUE	TRUE	TRUE	LDSsPSVSSTLAAK	1	Phospho (+80)	3.35695	0.596508	0	0.4272	0	1	0	0
Treacle protein OS=Homo sapiens GN=TCOF1 PE=1 SV=3	TCOF_HUMAN	TRUE	TRUE	TRUE	LDSsPSVSSTLAAk	1	Phospho (+80), Label:13C(6)15N(2) (+8)	3.59968	0.636129	0	0.4905	0	1	0	0
Treacle protein OS=Homo sapiens GN=TCOF1 PE=1 SV=3	TCOF_HUMAN	TRUE	TRUE	TRUE	LsGDQPAAR	0.98	Phospho (+80)	2.56027	0.534627	0	0.2422	0	2	0	0
Treacle protein OS=Homo sapiens GN=TCOF1 PE=1 SV=3	TCOF_HUMAN	TRUE	TRUE	TRUE	RKLsGDQPAAR	0.96	Phospho (+80)	3.2747	0.51993	0	-0.2504	0	1	2	0
Treacle protein OS=Homo sapiens GN=TCOF1 PE=1 SV=3	TCOF_HUMAN	TRUE	TRUE	TRUE	SLGNILQAKPTSsPAK	1	Phospho (+80)	4.82809	0.630427	0	-0.5452	0	2	2	0
Treacle protein OS=Homo sapiens GN=TCOF1 PE=1 SV=3	TCOF_HUMAN	TRUE	TRUE	TRUE	TETLVEETAAEssEDDVVAPSQSLLSGYMTPGLTPANSQASK	1	Phospho (+80), Phospho (+80)	4.95228	0.655077	0	-1.937	0	0	1	2
Treacle protein OS=Homo sapiens GN=TCOF1 PE=1 SV=3	TCOF_HUMAN	TRUE	TRUE	TRUE	TETLVEETAAEssEDDVVAPSqSLLSGYMTPGLTPANSQASK	1	Phospho (+80), Phospho (+80), Deamidated (+1)	4.29589	0.586139	0	-1.119	0	0	0	1
Treacle protein OS=Homo sapiens GN=TCOF1 PE=1 SV=3	TCOF_HUMAN	TRUE	TRUE	TRUE	TQPSSGVDSAVGTLPATsPQSTSVQAK	1	Phospho (+80)	6.19739	0.638616	0	-1.675	0	0	1	0
Treacle protein OS=Homo sapiens GN=TCOF1 PE=1 SV=3	TCOF_HUMAN	TRUE	TRUE	TRUE	TSQVGAASAPAKEsPRK	1	Phospho (+80)	3.95014	0.733277	0	-0.7256	0	2	2	0
Treacle protein OS=Homo sapiens GN=TCOF1 PE=1 SV=3	TCOF_HUMAN	TRUE	TRUE	TRUE	TVANLLSGKsPR	0.98	Phospho (+80)	3.2997	0.495699	0	-0.1829	0	1	1	0
Treacle protein OS=Homo sapiens GN=TCOF1 PE=1 SV=3	TCOF_HUMAN	TRUE	TRUE	TRUE	TVANLLSGksPr	0.99	Label:13C(6)15N(2) (+8), Phospho (+80), Label:13C(6)15N(4) (+10)	3.00783	0.630222	0	0.04395	0	1	0	0
Prelamin-A/C OS=Homo sapiens GN=LMNA PE=1 SV=1	LMNA_HUMAN	TRUE	TRUE	TRUE	AsSHSSQTQGGGSVTK	0.98	Phospho (+80)	2.3188	0.598976	0	0.9424	0	2	1	0
Prelamin-A/C OS=Homo sapiens GN=LMNA PE=1 SV=1	LMNA_HUMAN	TRUE	TRUE	TRUE	ASsHSSQTQGGGSVTK	0.97	Phospho (+80)	2.64149	0.512201	0	0.947	0	1	1	0
Prelamin-A/C OS=Homo sapiens GN=LMNA PE=1 SV=1	LMNA_HUMAN	TRUE	TRUE	TRUE	ASSHSsQTQGGGSVTK	0.97	Phospho (+80)	2.07408	0.549214	0	1.253	0	0	1	0
Prelamin-A/C OS=Homo sapiens GN=LMNA PE=1 SV=1	LMNA_HUMAN	TRUE	TRUE	TRUE	LRLsPSPTSQR	0.96	Phospho (+80)	2.72037	0.584986	0	-0.7609	0	1	2	0
Prelamin-A/C OS=Homo sapiens GN=LMNA PE=1 SV=1	LMNA_HUMAN	TRUE	TRUE	TRUE	LRLsPsPTSQR	0.99	Phospho (+80), Phospho (+80)	2.58724	0.666664	0	-0.5224	0	2	2	0
Prelamin-A/C OS=Homo sapiens GN=LMNA PE=1 SV=1	LMNA_HUMAN	TRUE	TRUE	TRUE	NksNEDQSMGNWQIk	1	Label:13C(6)15N(2) (+8), Phospho (+80), Label:13C(6)15N(2) (+8)	5.79214	0.686749	0	1.784	0	1	1	0
Prelamin-A/C OS=Homo sapiens GN=LMNA PE=1 SV=1	LMNA_HUMAN	TRUE	TRUE	TRUE	SGAQASSTPLsPTR	0.99	Phospho (+80)	4.76088	0.376715	0	-0.6177	0	1	0	0
Prelamin-A/C OS=Homo sapiens GN=LMNA PE=1 SV=1	LMNA_HUMAN	TRUE	TRUE	TRUE	SGAQASSTPLsPTr	1	Phospho (+80), Label:13C(6)15N(4) (+10)	5.23017	0.719921	0	-0.7772	0	1	0	0
Prelamin-A/C OS=Homo sapiens GN=LMNA PE=1 SV=1	LMNA_HUMAN	TRUE	TRUE	TRUE	SGAQASStPLsPTr	0.99	Phospho (+80), Phospho (+80), Label:13C(6)15N(4) (+10)	3.07465	0.599283	0	-0.5973	0	1	0	0
Prelamin-A/C OS=Homo sapiens GN=LMNA PE=1 SV=1	LMNA_HUMAN	TRUE	TRUE	TRUE	sNEDQSMGNWQIK	1	Phospho (+80)	4.58805	0.543857	0	1.307	0	1	0	0
Prelamin-A/C OS=Homo sapiens GN=LMNA PE=1 SV=1	LMNA_HUMAN	TRUE	TRUE	TRUE	sNEDQSMGNWQIk	1	Phospho (+80), Label:13C(6)15N(2) (+8)	4.60415	0.567373	0	1.35	0	1	0	0
Talin-1 OS=Homo sapiens GN=TLN1 PE=1 SV=3	TLN1_HUMAN	TRUE	TRUE	TRUE	DHFGLEGDEESTMLEDsVSPKK	1	Phospho (+80)	8.68869	0.712664	0	-0.05569	0	0	5	0
Talin-1 OS=Homo sapiens GN=TLN1 PE=1 SV=3	TLN1_HUMAN	TRUE	TRUE	TRUE	DHFGLEGDEESTMLEDSVsPKK	1	Phospho (+80)	4.17157	0.687597	0	1.006	0	0	1	0
High mobility group protein HMG-I/HMG-Y OS=Homo sapiens GN=HMGA1 PE=1 SV=3	HMGA1_HUMAN	TRUE	TRUE	TRUE	EPSEVPtPK	0.97	Phospho (+80)	2.71898	0.566007	0	-0.654	0	2	0	0
High mobility group protein HMG-I/HMG-Y OS=Homo sapiens GN=HMGA1 PE=1 SV=3	HMGA1_HUMAN	TRUE	TRUE	TRUE	KLEKEEEEGIsQEssEEEQ	0.96	Phospho (+80), Phospho (+80), Phospho (+80)	1.90118	0.751529	0	0.5418	0	4	1	0
High mobility group protein HMG-I/HMG-Y OS=Homo sapiens GN=HMGA1 PE=1 SV=3	HMGA1_HUMAN	TRUE	TRUE	TRUE	KQPPVsPGTALVGSQK	1	Phospho (+80)	5.69885	0.711467	0	-1.604	0	0	2	0
High mobility group protein HMG-I/HMG-Y OS=Homo sapiens GN=HMGA1 PE=1 SV=3	HMGA1_HUMAN	TRUE	TRUE	TRUE	LEkEEEEGIsQEssEEEQ	0.97	Label:13C(6)15N(2) (+8), Phospho (+80), Phospho (+80), Phospho (+80)	0.915356	0.565024	0	0.7628	0	2	0	0
La-related protein 1 OS=Homo sapiens GN=LARP1 PE=1 SV=2	LARP1_HUMAN	TRUE	TRUE	TRUE	ESPRPLQLPGAEGPAIsDGEEGGGEPGAGGGAAGAAGAGR	1	Phospho (+80)	8.77319	0.766504	0	-3.34	0	0	2	0
La-related protein 1 OS=Homo sapiens GN=LARP1 PE=1 SV=2	LARP1_HUMAN	TRUE	TRUE	TRUE	ETEsAPGSPR	0.97	Phospho (+80)	2.46221	0.555604	0	0.1218	0	1	0	0
La-related protein 1 OS=Homo sapiens GN=LARP1 PE=1 SV=2	LARP1_HUMAN	TRUE	TRUE	TRUE	GLSAsLPDLDSENWIEVK	1	Phospho (+80)	5.63066	0.73563	0	0.1249	0	2	0	0
La-related protein 1 OS=Homo sapiens GN=LARP1 PE=1 SV=2	LARP1_HUMAN	TRUE	TRUE	TRUE	HSsNPPLESHVGWVMDSR	1	Phospho (+80)	5.10048	0.633485	0	-1.611	0	0	1	0
La-related protein 1 OS=Homo sapiens GN=LARP1 PE=1 SV=2	LARP1_HUMAN	TRUE	TRUE	TRUE	NALPPVLTTVnGQsPPEHSAPAK	1	Deamidated (+1), Phospho (+80)	5.79742	0.716463	0	-3.868	0	0	3	0
La-related protein 1 OS=Homo sapiens GN=LARP1 PE=1 SV=2	LARP1_HUMAN	TRUE	TRUE	TRUE	NTFTAWsDEEsDYEIDDR	1	Phospho (+80), Phospho (+80)	4.58944	0.778027	0	0.1423	0	1	0	0
La-related protein 1 OS=Homo sapiens GN=LARP1 PE=1 SV=2	LARP1_HUMAN	TRUE	TRUE	TRUE	NTFTAWsDEESDYEIDDRDVNK	1	Phospho (+80)	6.31327	0.722077	0	1.255	0	0	1	0
La-related protein 1 OS=Homo sapiens GN=LARP1 PE=1 SV=2	LARP1_HUMAN	TRUE	TRUE	TRUE	NTFTAWsDEEsDYEIDDRDVNK	1	Phospho (+80), Phospho (+80)	6.94048	0.76893	0	1.078	0	0	1	0
La-related protein 1 OS=Homo sapiens GN=LARP1 PE=1 SV=2	LARP1_HUMAN	TRUE	TRUE	TRUE	nTFTAWsDEEsDYEIDDRDVNK	1	Deamidated (+1), Phospho (+80), Phospho (+80)	4.64359	0.741027	0	0.546	0	0	2	0
La-related protein 1 OS=Homo sapiens GN=LARP1 PE=1 SV=2	LARP1_HUMAN	TRUE	TRUE	TRUE	NTFTAWsDEESDYEIDDrDVNk	1	Phospho (+80), Label:13C(6)15N(4) (+10), Label:13C(6)15N(2) (+8)	4.93002	0.592515	0	1.278	0	0	1	0
La-related protein 1 OS=Homo sapiens GN=LARP1 PE=1 SV=2	LARP1_HUMAN	TRUE	TRUE	TRUE	NTFtAWSDEESDyEIDDrDVNk	0.96	Phospho (+80), Phospho (+80), Label:13C(6)15N(4) (+10), Label:13C(6)15N(2) (+8)	1.83127	0.575315	0	0.5399	0	1	0	0
La-related protein 1 OS=Homo sapiens GN=LARP1 PE=1 SV=2	LARP1_HUMAN	TRUE	TRUE	TRUE	NTFTAWsDEEsDYEIDDrDVNk	1	Phospho (+80), Phospho (+80), Label:13C(6)15N(4) (+10), Label:13C(6)15N(2) (+8)	5.45638	0.697312	0	0.951	0	1	1	0
La-related protein 1 OS=Homo sapiens GN=LARP1 PE=1 SV=2	LARP1_HUMAN	TRUE	TRUE	TRUE	sLPTTVPESPNYR	0.98	Phospho (+80)	3.05791	0.5646	0	-1.573	0	1	0	0
La-related protein 1 OS=Homo sapiens GN=LARP1 PE=1 SV=2	LARP1_HUMAN	TRUE	TRUE	TRUE	SLPTTVPEsPNYR	1	Phospho (+80)	3.27862	0.637162	0	-2.009	0	2	0	0
La-related protein 1 OS=Homo sapiens GN=LARP1 PE=1 SV=2	LARP1_HUMAN	TRUE	TRUE	TRUE	sLPTTVPEsPNYR	1	Phospho (+80), Phospho (+80)	3.85517	0.668535	0	-2.383	0	2	0	0
La-related protein 1 OS=Homo sapiens GN=LARP1 PE=1 SV=2	LARP1_HUMAN	TRUE	TRUE	TRUE	TASIsSSPSEGTPTVGSYGcTPQSLPK	1	Phospho (+80), Carbamidomethyl (+57)	5.50165	0.666821	0	-2.644	0	0	1	0
ATP-binding cassette sub-family F member 1 OS=Homo sapiens GN=ABCF1 PE=1 SV=2	ABCF1_HUMAN	TRUE	TRUE	TRUE	AEQGsEEEGEGEEEEEEGGESK	1	Phospho (+80)	3.23063	0.812593	0	-0.6656	0	2	0	0
ATP-binding cassette sub-family F member 1 OS=Homo sapiens GN=ABCF1 PE=1 SV=2	ABCF1_HUMAN	TRUE	TRUE	TRUE	AEqGsEEEGEGEEEEEEGGESk	0.97	Deamidated (+1), Phospho (+80), Label:13C(6)15N(2) (+8)	2.72315	0.715279	0	0.548	0	1	0	0
ATP-binding cassette sub-family F member 1 OS=Homo sapiens GN=ABCF1 PE=1 SV=2	ABCF1_HUMAN	TRUE	TRUE	TRUE	GGNVFAALIQDQsEEEEEEEK	1	Phospho (+80)	7.772	0.6764	0	0.9213	0	2	1	0
ATP-binding cassette sub-family F member 1 OS=Homo sapiens GN=ABCF1 PE=1 SV=2	ABCF1_HUMAN	TRUE	TRUE	TRUE	KAEQGsEEEGEGEEEEEEGGESK	1	Phospho (+80)	8.50253	0.828049	0	0.5658	0	0	1	0
ATP-binding cassette sub-family F member 1 OS=Homo sapiens GN=ABCF1 PE=1 SV=2	ABCF1_HUMAN	TRUE	TRUE	TRUE	kAEQGsEEEGEGEEEEEEGGESk	1	Label:13C(6)15N(2) (+8), Phospho (+80), Label:13C(6)15N(2) (+8)	6.45105	0.693454	0	0.7549	0	1	2	0
ATP-binding cassette sub-family F member 1 OS=Homo sapiens GN=ABCF1 PE=1 SV=2	ABCF1_HUMAN	TRUE	TRUE	TRUE	KAEQGsEEEGEGEEEEEEGGESKADDPYAHLSK	1	Phospho (+80)	7.36457	0.69666	0	0.5924	0	0	0	1
ATP-binding cassette sub-family F member 1 OS=Homo sapiens GN=ABCF1 PE=1 SV=2	ABCF1_HUMAN	TRUE	TRUE	TRUE	KLSVPtSDEEDEVPAPKPR	1	Phospho (+80)	6.70192	0.743154	0	-3.616	0	0	1	0
ATP-binding cassette sub-family F member 1 OS=Homo sapiens GN=ABCF1 PE=1 SV=2	ABCF1_HUMAN	TRUE	TRUE	TRUE	KLSVPTsDEEDEVPAPKPR	1	Phospho (+80)	6.14851	0.735959	0	-2.796	0	0	1	0
ATP-binding cassette sub-family F member 1 OS=Homo sapiens GN=ABCF1 PE=1 SV=2	ABCF1_HUMAN	TRUE	TRUE	TRUE	KLsVPTsDEEDEVPAPKPR	1	Phospho (+80), Phospho (+80)	6.33317	0.673965	0	-3.477	0	0	1	0
ATP-binding cassette sub-family F member 1 OS=Homo sapiens GN=ABCF1 PE=1 SV=2	ABCF1_HUMAN	TRUE	TRUE	TRUE	KLSVPtsDEEDEVPAPKPR	1	Phospho (+80), Phospho (+80)	7.40833	0.770378	0	-3.202	0	0	2	0
ATP-binding cassette sub-family F member 1 OS=Homo sapiens GN=ABCF1 PE=1 SV=2	ABCF1_HUMAN	TRUE	TRUE	TRUE	KLsVPtsDEEDEVPAPKPR	1	Phospho (+80), Phospho (+80), Phospho (+80)	7.90623	0.718032	0	-2.611	0	0	2	0
ATP-binding cassette sub-family F member 1 OS=Homo sapiens GN=ABCF1 PE=1 SV=2	ABCF1_HUMAN	TRUE	TRUE	TRUE	LSVPTsDEEDEVPAPKPR	1	Phospho (+80)	4.28305	0.670627	0	-2.569	0	1	1	0
ATP-binding cassette sub-family F member 1 OS=Homo sapiens GN=ABCF1 PE=1 SV=2	ABCF1_HUMAN	TRUE	TRUE	TRUE	LSVPtsDEEDEVPAPKPR	1	Phospho (+80), Phospho (+80)	4.45786	0.721375	0	-2.482	0	2	2	0
ATP-binding cassette sub-family F member 1 OS=Homo sapiens GN=ABCF1 PE=1 SV=2	ABCF1_HUMAN	TRUE	TRUE	TRUE	QQPPEPEWIGDGESTsPSDK	1	Phospho (+80)	3.50326	0.721062	0	-2.009	0	1	0	0
Protein DEK OS=Homo sapiens GN=DEK PE=1 SV=1	DEK_HUMAN	TRUE	TRUE	TRUE	cPEILsDEsssDEDEK	0.99	Carbamidomethyl (+57), Phospho (+80), Phospho (+80), Phospho (+80), Phospho (+80)	2.91608	0.855674	0	1.513	0	1	0	0
Protein DEK OS=Homo sapiens GN=DEK PE=1 SV=1	DEK_HUMAN	TRUE	TRUE	TRUE	cPEILsDEsssDEDEKK	1	Carbamidomethyl (+57), Phospho (+80), Phospho (+80), Phospho (+80), Phospho (+80)	3.05481	0.779966	0	0.9239	0	4	2	0
Protein DEK OS=Homo sapiens GN=DEK PE=1 SV=1	DEK_HUMAN	TRUE	TRUE	TRUE	EEsEEEEDEDDEEEEEEEK	1	Phospho (+80)	5.27515	0.726303	0	0.7903	0	3	0	0
Protein DEK OS=Homo sapiens GN=DEK PE=1 SV=1	DEK_HUMAN	TRUE	TRUE	TRUE	EPEMPGPREEsEEEEDEDDEEEEEEEK	1	Phospho (+80)	6.77851	0.71892	0	-0.6668	0	0	2	0
Protein DEK OS=Homo sapiens GN=DEK PE=1 SV=1	DEK_HUMAN	TRUE	TRUE	TRUE	EPEmPGPREEsEEEEDEDDEEEEEEEK	1	Oxidation (+16), Phospho (+80)	3.81079	0.787723	0	-3.049	0	0	1	0
Protein DEK OS=Homo sapiens GN=DEK PE=1 SV=1	DEK_HUMAN	TRUE	TRUE	TRUE	KEsEsEDssDDEPLIK	1	Phospho (+80), Phospho (+80), Phospho (+80), Phospho (+80)	4.9295	0.714593	0	0.563	0	6	5	0
Protein DEK OS=Homo sapiens GN=DEK PE=1 SV=1	DEK_HUMAN	TRUE	TRUE	TRUE	KEsEsEDssDDEPLIKK	0.97	Phospho (+80), Phospho (+80), Phospho (+80), Phospho (+80)	2.37613	0.507989	0	0.1749	0	1	2	0
Reticulon-4 OS=Homo sapiens GN=RTN4 PE=1 SV=2	RTN4_HUMAN	TRUE	TRUE	TRUE	EtEtFSDSSPIEIIDEFPTLISSK	0.98	Phospho (+80), Phospho (+80)	2.2223	0.616666	0	-1.428	0	0	1	0
Reticulon-4 OS=Homo sapiens GN=RTN4 PE=1 SV=2	RTN4_HUMAN	TRUE	TRUE	TRUE	GPLPAAPPVAPERQPsWDPSPVSSTVPAPSPLSAAAVSPSK	1	Phospho (+80)	7.6364	0.672274	0	-2.338	0	0	0	1
Reticulon-4 OS=Homo sapiens GN=RTN4 PE=1 SV=2	RTN4_HUMAN	TRUE	TRUE	TRUE	GPLPAAPPVAPERQPSWDPsPVSSTVPAPSPLSAAAVSPSK	1	Phospho (+80)	6.68826	0.653436	0	-2.308	0	0	0	1
Reticulon-4 OS=Homo sapiens GN=RTN4 PE=1 SV=2	RTN4_HUMAN	TRUE	TRUE	TRUE	GSsGsVDETLFALPAASEPVIR	0.99	Phospho (+80), Phospho (+80)	2.85487	0.68228	0	-1.622	0	1	0	0
Reticulon-4 OS=Homo sapiens GN=RTN4 PE=1 SV=2	RTN4_HUMAN	TRUE	TRUE	TRUE	LPEDDEPPARPPPPPPASVsPQAEPVWTPPAPAPAAPPSTPAAPK	0.98	Phospho (+80)	3.38865	0.495533	0	-0.5978	0	0	0	1
Reticulon-4 OS=Homo sapiens GN=RTN4 PE=1 SV=2	RTN4_HUMAN	TRUE	TRUE	TRUE	mEDLDQsPLVSSSDSPPRPQPAFK	0.97	Acetyl (+42), Phospho (+80)	3.12813	0.431232	0	0.5787	0	0	1	0
Reticulon-4 OS=Homo sapiens GN=RTN4 PE=1 SV=2	RTN4_HUMAN	TRUE	TRUE	TRUE	mEDLDQSPLVSsSDSPPRPQPAFK	1	Acetyl (+42), Phospho (+80)	4.87997	0.673095	0	-0.0263	0	0	1	0
Reticulon-4 OS=Homo sapiens GN=RTN4 PE=1 SV=2	RTN4_HUMAN	TRUE	TRUE	TRUE	mEDLDQSPLVSSsDSPPRPQPAFK	1	Acetyl (+42), Phospho (+80)	6.87377	0.670327	0	-2.393	0	0	1	0
Reticulon-4 OS=Homo sapiens GN=RTN4 PE=1 SV=2	RTN4_HUMAN	TRUE	TRUE	TRUE	mEDLDQSPLVSSSDsPPRPQPAFK	1	Acetyl (+42), Phospho (+80)	6.47047	0.730411	0	-1.073	0	2	3	0
Reticulon-4 OS=Homo sapiens GN=RTN4 PE=1 SV=2	RTN4_HUMAN	TRUE	TRUE	TRUE	mEDLDQsPLVsSSDSPPRPQPAFK	1	Acetyl (+42), Phospho (+80), Phospho (+80)	6.07603	0.704689	0	-2.691	0	0	2	0
Reticulon-4 OS=Homo sapiens GN=RTN4 PE=1 SV=2	RTN4_HUMAN	TRUE	TRUE	TRUE	RGSsGsVDETLFALPAASEPVIR	1	Phospho (+80), Phospho (+80)	6.57545	0.747204	0	-0.4987	0	0	2	0
Reticulon-4 OS=Homo sapiens GN=RTN4 PE=1 SV=2	RTN4_HUMAN	TRUE	TRUE	TRUE	RRGssGSVDETLFALPAASEPVIR	1	Phospho (+80), Phospho (+80)	7.35424	0.681083	0	-1.087	0	0	2	1
Reticulon-4 OS=Homo sapiens GN=RTN4 PE=1 SV=2	RTN4_HUMAN	TRUE	TRUE	TRUE	RRGSsGsVDETLFALPAASEPVIR	1	Phospho (+80), Phospho (+80)	5.72069	0.66682	0	-0.8435	0	0	0	1
Mediator of DNA damage checkpoint protein 1 OS=Homo sapiens GN=MDC1 PE=1 SV=3	MDC1_HUMAN	TRUE	TRUE	TRUE	AQPFGFIDsDTDAEEERIPATPVVIPMK	1	Phospho (+80)	5.24007	0.657506	0	-2.138	0	0	2	0
Mediator of DNA damage checkpoint protein 1 OS=Homo sapiens GN=MDC1 PE=1 SV=3	MDC1_HUMAN	TRUE	TRUE	TRUE	AqPFGFIDsDTDAEEERIPATPVVIPMK	0.98	Deamidated (+1), Phospho (+80)	4.3009	0.478218	0	-2.034	0	0	0	1
Mediator of DNA damage checkpoint protein 1 OS=Homo sapiens GN=MDC1 PE=1 SV=3	MDC1_HUMAN	TRUE	TRUE	TRUE	AQPFGFIDsDtDAEEERIPATPVVIPMK	1	Phospho (+80), Phospho (+80)	5.4711	0.740694	0	-2.516	0	0	1	0
Mediator of DNA damage checkpoint protein 1 OS=Homo sapiens GN=MDC1 PE=1 SV=3	MDC1_HUMAN	TRUE	TRUE	TRUE	DQPPFGDsDDsVEADK	1	Phospho (+80), Phospho (+80)	3.75711	0.636725	0	-1.252	0	1	0	0
Mediator of DNA damage checkpoint protein 1 OS=Homo sapiens GN=MDC1 PE=1 SV=3	MDC1_HUMAN	TRUE	TRUE	TRUE	DQPPFGDsDDsVEADKsSPGIHLER	0.97	Phospho (+80), Phospho (+80), Phospho (+80)	3.4547	0.429364	0	-1.943	0	0	1	0
Mediator of DNA damage checkpoint protein 1 OS=Homo sapiens GN=MDC1 PE=1 SV=3	MDC1_HUMAN	TRUE	TRUE	TRUE	GPGAPGLAHLQESQAGsDTDVEEGK	1	Phospho (+80)	3.53061	0.718183	0	-0.8567	0	2	0	0
Mediator of DNA damage checkpoint protein 1 OS=Homo sapiens GN=MDC1 PE=1 SV=3	MDC1_HUMAN	TRUE	TRUE	TRUE	GPGAPGLAHLQESQAGSDtDVEEGK	1	Phospho (+80)	7.97648	0.781803	0	-0.5188	0	0	2	0
Mediator of DNA damage checkpoint protein 1 OS=Homo sapiens GN=MDC1 PE=1 SV=3	MDC1_HUMAN	TRUE	TRUE	TRUE	GQASSPTPEPGVGAGDLPGPTSAPVPSGSQSGGRGsPVsPRR	1	Phospho (+80), Phospho (+80)	6.82526	0.607087	0	-3.312	0	0	0	1
Mediator of DNA damage checkpoint protein 1 OS=Homo sapiens GN=MDC1 PE=1 SV=3	MDC1_HUMAN	TRUE	TRUE	TRUE	LLLAEDsEEEVDFLSER	1	Phospho (+80)	5.06508	0.782261	0	0.7169	0	1	0	0
Mediator of DNA damage checkpoint protein 1 OS=Homo sapiens GN=MDC1 PE=1 SV=3	MDC1_HUMAN	TRUE	TRUE	TRUE	SQAsMVINsDTDDEEEVSAALTLAHLK	1	Phospho (+80), Phospho (+80)	5.80341	0.688496	0	0.933	0	0	1	0
Mediator of DNA damage checkpoint protein 1 OS=Homo sapiens GN=MDC1 PE=1 SV=3	MDC1_HUMAN	TRUE	TRUE	TRUE	SQASMVINSDtDDEEEVsAALTLAHLk	1	Phospho (+80), Phospho (+80), Label:13C(6)15N(2) (+8)	5.9901	0.708031	0	0.8076	0	0	1	0
Mediator of DNA damage checkpoint protein 1 OS=Homo sapiens GN=MDC1 PE=1 SV=3	MDC1_HUMAN	TRUE	TRUE	TRUE	SQttTERDSDTDVEEEELPVENR	1	Phospho (+80), Phospho (+80)	6.89354	0.673976	0	0.066	0	0	1	0
Mediator of DNA damage checkpoint protein 1 OS=Homo sapiens GN=MDC1 PE=1 SV=3	MDC1_HUMAN	TRUE	TRUE	TRUE	SQtTTERDsDTDVEEEELPVENR	1	Phospho (+80), Phospho (+80)	7.09849	0.686271	0	0.04001	0	0	1	0
Mediator of DNA damage checkpoint protein 1 OS=Homo sapiens GN=MDC1 PE=1 SV=3	MDC1_HUMAN	TRUE	TRUE	TRUE	TTSSSVIVPESDEEGHsPVLGGLGPPFAFNLNsDTDVEEGqQPATEEASSAAR	1	Phospho (+80), Phospho (+80), Deamidated (+1)	3.96575	0.618199	0	-1.963	0	0	0	1
Chromosome alignment-maintaining phosphoprotein 1 OS=Homo sapiens GN=CHAMP1 PE=1 SV=2	CHAP1_HUMAN	TRUE	TRUE	TRUE	DNQESsDAELSSSEYIK	1	Phospho (+80)	2.97848	0.688255	0	0.7518	0	1	0	0
Chromosome alignment-maintaining phosphoprotein 1 OS=Homo sapiens GN=CHAMP1 PE=1 SV=2	CHAP1_HUMAN	TRUE	TRUE	TRUE	DNQESsDAELsSSEYIK	1	Phospho (+80), Phospho (+80)	3.2963	0.722834	0	1.309	0	1	0	0
Chromosome alignment-maintaining phosphoprotein 1 OS=Homo sapiens GN=CHAMP1 PE=1 SV=2	CHAP1_HUMAN	TRUE	TRUE	TRUE	ETDPVKsPPLPEHQK	1	Phospho (+80)	4.20202	0.604402	0	-2.962	0	0	1	0
Chromosome alignment-maintaining phosphoprotein 1 OS=Homo sapiens GN=CHAMP1 PE=1 SV=2	CHAP1_HUMAN	TRUE	TRUE	TRUE	GGsPDLWK	0.98	Phospho (+80)	2.63914	0.61363	0	0.229	0	1	0	0
Chromosome alignment-maintaining phosphoprotein 1 OS=Homo sapiens GN=CHAMP1 PE=1 SV=2	CHAP1_HUMAN	TRUE	TRUE	TRUE	GGsPDLWk	0.98	Phospho (+80), Label:13C(6)15N(2) (+8)	2.70817	0.690994	0	0.1125	0	1	0	0
Chromosome alignment-maintaining phosphoprotein 1 OS=Homo sapiens GN=CHAMP1 PE=1 SV=2	CHAP1_HUMAN	TRUE	TRUE	TRUE	GQEssSDQEQVDVESIDFSK	0.98	Phospho (+80), Phospho (+80)	3.00267	0.563955	0	1.003	0	2	1	0
Chromosome alignment-maintaining phosphoprotein 1 OS=Homo sapiens GN=CHAMP1 PE=1 SV=2	CHAP1_HUMAN	TRUE	TRUE	TRUE	KPGPPLsPEIRsPAGsPELR	1	Phospho (+80), Phospho (+80), Phospho (+80)	6.55279	0.680367	0	Value missing	0	0	2	0
Chromosome alignment-maintaining phosphoprotein 1 OS=Homo sapiens GN=CHAMP1 PE=1 SV=2	CHAP1_HUMAN	TRUE	TRUE	TRUE	KPGPSGPSEsPK	1	Phospho (+80)	3.77326	0.597047	0	-3.176	0	1	0	0
Chromosome alignment-maintaining phosphoprotein 1 OS=Homo sapiens GN=CHAMP1 PE=1 SV=2	CHAP1_HUMAN	TRUE	TRUE	TRUE	KPSGsPDLWKLsPDQR	1	Phospho (+80), Phospho (+80)	7.55745	0.542749	0	-1.982	0	0	2	0
Chromosome alignment-maintaining phosphoprotein 1 OS=Homo sapiens GN=CHAMP1 PE=1 SV=2	CHAP1_HUMAN	TRUE	TRUE	TRUE	KPSPSEsPEPWKPFPAVsPEPR	0.99	Phospho (+80), Phospho (+80)	7.64132	0.423415	0	-1.909	0	0	1	0
Chromosome alignment-maintaining phosphoprotein 1 OS=Homo sapiens GN=CHAMP1 PE=1 SV=2	CHAP1_HUMAN	TRUE	TRUE	TRUE	LAPVPsPEPQKPAPVsPESVK	1	Phospho (+80), Phospho (+80)	5.40272	0.574327	0	Value missing	0	0	1	0
Chromosome alignment-maintaining phosphoprotein 1 OS=Homo sapiens GN=CHAMP1 PE=1 SV=2	CHAP1_HUMAN	TRUE	TRUE	TRUE	SSSVSPSSWKsPPAsPESWK	1	Phospho (+80), Phospho (+80)	5.11871	0.665419	0	-2.042	0	2	1	0
Chromosome alignment-maintaining phosphoprotein 1 OS=Homo sapiens GN=CHAMP1 PE=1 SV=2	CHAP1_HUMAN	TRUE	TRUE	TRUE	tSPASLDFPESQK	1	Phospho (+80)	3.46044	0.677835	0	-1.404	0	2	0	0
Elongation factor 1-delta OS=Homo sapiens GN=EEF1D PE=1 SV=5	EF1D_HUMAN	TRUE	TRUE	TRUE	ATAPQTQHVsPMR	1	Phospho (+80)	4.4137	0.629707	0	-0.3147	0	1	2	0
Elongation factor 1-delta OS=Homo sapiens GN=EEF1D PE=1 SV=5	EF1D_HUMAN	TRUE	TRUE	TRUE	ATAPQTQHVsPmR	0.99	Phospho (+80), Oxidation (+16)	2.22413	0.67099	0	-1.789	0	2	0	0
Elongation factor 1-delta OS=Homo sapiens GN=EEF1D PE=1 SV=5	EF1D_HUMAN	TRUE	TRUE	TRUE	ATAPQTQHVsPMr	1	Phospho (+80), Label:13C(6)15N(4) (+10)	3.80282	0.658585	0	-0.4351	0	1	0	0
Elongation factor 1-delta OS=Homo sapiens GN=EEF1D PE=1 SV=5	EF1D_HUMAN	TRUE	TRUE	TRUE	KPATPAEDDEDDDIDLFGsDNEEEDK	1	Phospho (+80)	4.93075	0.648286	0	-0.1084	0	2	8	0
Elongation factor 1-delta OS=Homo sapiens GN=EEF1D PE=1 SV=5	EF1D_HUMAN	TRUE	TRUE	TRUE	KPAtPAEDDEDDDIDLFGsDNEEEDK	1	Phospho (+80), Phospho (+80)	7.83087	0.800681	0	-0.8793	0	0	2	0
Antigen KI-67 OS=Homo sapiens GN=MKI67 PE=1 SV=2	KI67_HUMAN	TRUE	TRUE	TRUE	AQSLVISPPAPsPR	1	Phospho (+80)	4.89687	0.691964	0	-3.05	0	2	0	0
Antigen KI-67 OS=Homo sapiens GN=MKI67 PE=1 SV=2	KI67_HUMAN	TRUE	TRUE	TRUE	IAcRsPQPDPVGTPTIFKPQSK	1	Carbamidomethyl (+57), Phospho (+80)	7.31232	0.76887	0	-1.985	0	0	2	2
Antigen KI-67 OS=Homo sapiens GN=MKI67 PE=1 SV=2	KI67_HUMAN	TRUE	TRUE	TRUE	ITEVScKsPQPESFK	1	Carbamidomethyl (+57), Phospho (+80)	3.24609	0.608393	0	-0.6257	0	1	1	0
Antigen KI-67 OS=Homo sapiens GN=MKI67 PE=1 SV=2	KI67_HUMAN	TRUE	TRUE	TRUE	MPcESsPPESADTPTSTR	1	Carbamidomethyl (+57), Phospho (+80)	3.9259	0.755282	0	-2.74	0	1	0	0
Antigen KI-67 OS=Homo sapiens GN=MKI67 PE=1 SV=2	KI67_HUMAN	TRUE	TRUE	TRUE	SGGSGHAVAEPAsPEQELDQNK	1	Phospho (+80)	3.57861	0.661177	0	-0.7948	0	2	2	0
Antigen KI-67 OS=Homo sapiens GN=MKI67 PE=1 SV=2	KI67_HUMAN	TRUE	TRUE	TRUE	sPPPESVDTPTSTK	1	Phospho (+80)	3.13842	0.756759	0	-3.93	0	1	0	0
Antigen KI-67 OS=Homo sapiens GN=MKI67 PE=1 SV=2	KI67_HUMAN	TRUE	TRUE	TRUE	sPQPESFK	0.97	Phospho (+80)	2.07591	0.520148	0	-0.3256	0	1	0	0
Antigen KI-67 OS=Homo sapiens GN=MKI67 PE=1 SV=2	KI67_HUMAN	TRUE	TRUE	TRUE	sPQSDPADTPTNTK	1	Phospho (+80)	4.05489	0.730653	0	-2.412	0	2	0	0
Antigen KI-67 OS=Homo sapiens GN=MKI67 PE=1 SV=2	KI67_HUMAN	TRUE	TRUE	TRUE	sSEPVVIMK	0.97	Phospho (+80)	2.66291	0.572212	0	-1.477	0	1	0	0
Antigen KI-67 OS=Homo sapiens GN=MKI67 PE=1 SV=2	KI67_HUMAN	TRUE	TRUE	TRUE	SsFSSDPDEK	0.98	Phospho (+80)	2.03598	0.580245	0	-1.969	0	1	0	0
Antigen KI-67 OS=Homo sapiens GN=MKI67 PE=1 SV=2	KI67_HUMAN	TRUE	TRUE	TRUE	SsPELEDTATSSK	1	Phospho (+80)	3.69112	0.681604	0	0.2339	0	2	0	0
Antigen KI-67 OS=Homo sapiens GN=MKI67 PE=1 SV=2	KI67_HUMAN	TRUE	TRUE	TRUE	TPVQYSQQQNsPQK	1	Phospho (+80)	5.09358	0.770091	0	-1.754	0	1	0	0
Antigen KI-67 OS=Homo sapiens GN=MKI67 PE=1 SV=2	KI67_HUMAN	TRUE	TRUE	TRUE	TPVQYSQQQNsPQk	1	Phospho (+80), Label:13C(6)15N(2) (+8)	3.70204	0.63746	0	-0.6259	0	1	0	0
182 kDa tankyrase-1-binding protein OS=Homo sapiens GN=TNKS1BP1 PE=1 SV=4	TB182_HUMAN	TRUE	TRUE	TRUE	GSGGLFsPSTAHVPDGALGQR	1	Phospho (+80)	4.50138	0.621652	0	-1.129	0	0	2	0
182 kDa tankyrase-1-binding protein OS=Homo sapiens GN=TNKS1BP1 PE=1 SV=4	TB182_HUMAN	TRUE	TRUE	TRUE	NRsAEEGELAESK	1	Phospho (+80)	4.96627	0.57275	0	0.1885	0	1	1	0
182 kDa tankyrase-1-binding protein OS=Homo sapiens GN=TNKS1BP1 PE=1 SV=4	TB182_HUMAN	TRUE	TRUE	TRUE	NrsAEEGELAESk	1	Label:13C(6)15N(4) (+10), Phospho (+80), Label:13C(6)15N(2) (+8)	4.05387	0.607429	0	0.9257	0	1	0	0
182 kDa tankyrase-1-binding protein OS=Homo sapiens GN=TNKS1BP1 PE=1 SV=4	TB182_HUMAN	TRUE	TRUE	TRUE	RDsLGAYASQDANEQGQDLGK	1	Phospho (+80)	5.02139	0.675665	0	0.6477	0	0	1	0
182 kDa tankyrase-1-binding protein OS=Homo sapiens GN=TNKS1BP1 PE=1 SV=4	TB182_HUMAN	TRUE	TRUE	TRUE	RFsEGVLQSPSQDQEK	1	Phospho (+80)	4.64879	0.556065	0	-1.646	0	1	2	0
182 kDa tankyrase-1-binding protein OS=Homo sapiens GN=TNKS1BP1 PE=1 SV=4	TB182_HUMAN	TRUE	TRUE	TRUE	sQEADVQDWEFR	1	Phospho (+80)	3.74459	0.613991	0	1.98	0	1	0	0
182 kDa tankyrase-1-binding protein OS=Homo sapiens GN=TNKS1BP1 PE=1 SV=4	TB182_HUMAN	TRUE	TRUE	TRUE	sQEADVQDWEFr	1	Phospho (+80), Label:13C(6)15N(4) (+10)	4.60753	0.574512	0	1.486	0	2	0	0
182 kDa tankyrase-1-binding protein OS=Homo sapiens GN=TNKS1BP1 PE=1 SV=4	TB182_HUMAN	TRUE	TRUE	TRUE	sQEADVQDWEFRK	1	Phospho (+80)	4.20681	0.667716	0	1.068	0	0	2	0
182 kDa tankyrase-1-binding protein OS=Homo sapiens GN=TNKS1BP1 PE=1 SV=4	TB182_HUMAN	TRUE	TRUE	TRUE	sQEADVQDWEFrk	1	Phospho (+80), Label:13C(6)15N(4) (+10), Label:13C(6)15N(2) (+8)	3.99402	0.752843	0	1.582	0	2	0	0
182 kDa tankyrase-1-binding protein OS=Homo sapiens GN=TNKS1BP1 PE=1 SV=4	TB182_HUMAN	TRUE	TRUE	TRUE	VPssDEEVVEEPQSR	1	Phospho (+80), Phospho (+80)	5.26346	0.784696	0	-0.8384	0	3	0	0
182 kDa tankyrase-1-binding protein OS=Homo sapiens GN=TNKS1BP1 PE=1 SV=4	TB182_HUMAN	TRUE	TRUE	TRUE	VPssDEEVVEEPQSr	1	Phospho (+80), Phospho (+80), Label:13C(6)15N(4) (+10)	4.8723	0.736976	0	-0.6296	0	1	0	0
182 kDa tankyrase-1-binding protein OS=Homo sapiens GN=TNKS1BP1 PE=1 SV=4	TB182_HUMAN	TRUE	TRUE	TRUE	YESQEPLAGQEsPLPLATR	1	Phospho (+80)	5.00525	0.722982	0	-2.981	0	1	0	0
Elongation factor 1-gamma OS=Homo sapiens GN=EEF1G PE=1 SV=3	EF1G_HUMAN	TRUE	TRUE	TRUE	VLSAPPHFHFGQtNRTPEFLR	0.99	Phospho (+80)	3.883	0.536114	0	-0.5442	0	0	0	1
Importin-5 OS=Homo sapiens GN=IPO5 PE=1 SV=4	IPO5_HUMAN	TRUE	TRUE	TRUE	TASIKPEVALLDtQDMENMSDDDGWEFVNLGDQQSFGIK	1	Phospho (+80)	6.11203	0.691482	0	0.7097	0	0	0	1
Importin-5 OS=Homo sapiens GN=IPO5 PE=1 SV=4	IPO5_HUMAN	TRUE	TRUE	TRUE	TASIKPEVALLDtQDMEnMSDDDGWEFVNLGDQQSFGIK	1	Phospho (+80), Deamidated (+1)	6.51868	0.67907	0	0.044	0	0	0	1
Protein Niban OS=Homo sapiens GN=FAM129A PE=1 SV=1	NIBAN_HUMAN	TRUE	TRUE	TRUE	ASAILPGVLGSETLSNEVFQEsEEEK	0.98	Phospho (+80)	3.39638	0.484526	0	-2.89	0	0	1	0
Protein Niban OS=Homo sapiens GN=FAM129A PE=1 SV=1	NIBAN_HUMAN	TRUE	TRUE	TRUE	HNLFEDNMALPSESVSsLTDLKPPTGSNQASPAR	1	Phospho (+80)	6.64935	0.632805	0	1.105	0	0	0	2
Protein Niban OS=Homo sapiens GN=FAM129A PE=1 SV=1	NIBAN_HUMAN	TRUE	TRUE	TRUE	HNLFEDNMALPsEsVSSLTDLKPPTGSNQASPAR	1	Phospho (+80), Phospho (+80)	3.43997	0.636357	0	-2.468	0	0	1	0
Protein Niban OS=Homo sapiens GN=FAM129A PE=1 SV=1	NIBAN_HUMAN	TRUE	TRUE	TRUE	HNLFEDNMALPSEsVsSLTDLKPPTGSNQASPAR	1	Phospho (+80), Phospho (+80)	6.25797	0.65498	0	-3.423	0	0	0	1
Protein Niban OS=Homo sapiens GN=FAM129A PE=1 SV=1	NIBAN_HUMAN	TRUE	TRUE	TRUE	HNLFEDNMALPSESVSsLTDLKPPTGsNQASPAR	1	Phospho (+80), Phospho (+80)	5.64315	0.596396	0	2.417	0	0	0	1
Protein Niban OS=Homo sapiens GN=FAM129A PE=1 SV=1	NIBAN_HUMAN	TRUE	TRUE	TRUE	HNLFEDNMALPSESVSsLTDLKPPTGsNQAsPAR	1	Phospho (+80), Phospho (+80), Phospho (+80)	6.96507	0.673307	0	-1.347	0	0	0	1
Protein Niban OS=Homo sapiens GN=FAM129A PE=1 SV=1	NIBAN_HUMAN	TRUE	TRUE	TRUE	HNLFEDNMALPSESVssLTDLKPPTGsNQAsPAR	1	Phospho (+80), Phospho (+80), Phospho (+80), Phospho (+80)	4.25469	0.685752	0	1.336	0	0	1	0
Protein Niban OS=Homo sapiens GN=FAM129A PE=1 SV=1	NIBAN_HUMAN	TRUE	TRUE	TRUE	HNLFEDNMALPSESVSsLtDLKPPTGsNQAsPAR	1	Phospho (+80), Phospho (+80), Phospho (+80), Phospho (+80)	3.16804	0.626706	0	-1.891	0	0	1	0
Protein Niban OS=Homo sapiens GN=FAM129A PE=1 SV=1	NIBAN_HUMAN	TRUE	TRUE	TRUE	HNLFEDNMALPSESVssLTDLKPPTGsNqASPARR	0.98	Phospho (+80), Phospho (+80), Phospho (+80), Deamidated (+1)	4.47793	0.457688	0	-1.525	0	0	0	1
Protein Niban OS=Homo sapiens GN=FAM129A PE=1 SV=1	NIBAN_HUMAN	TRUE	TRUE	TRUE	HNLFEDNMALPSESVSsLTDLKPPTGsNqAsPARR	1	Phospho (+80), Phospho (+80), Deamidated (+1), Phospho (+80)	4.62967	0.477969	0	-2.877	0	0	0	1
Protein Niban OS=Homo sapiens GN=FAM129A PE=1 SV=1	NIBAN_HUMAN	TRUE	TRUE	TRUE	KHNLFEDNMALPSESVSsLTDLKPPTGSNQASPAR	1	Phospho (+80)	4.69135	0.490116	0	-2.1	0	0	0	1
Protein Niban OS=Homo sapiens GN=FAM129A PE=1 SV=1	NIBAN_HUMAN	TRUE	TRUE	TRUE	RAsAILPGVLGSETLSNEVFQESEEEK	1	Phospho (+80)	9.4124	0.782408	0	-0.41	0	0	3	1
Protein Niban OS=Homo sapiens GN=FAM129A PE=1 SV=1	NIBAN_HUMAN	TRUE	TRUE	TRUE	RAsAILPGVLGsETLSNEVFQESEEEK	0.97	Phospho (+80), Phospho (+80)	3.25396	0.554337	0	-0.9493	0	0	1	0
Protein Niban OS=Homo sapiens GN=FAM129A PE=1 SV=1	NIBAN_HUMAN	TRUE	TRUE	TRUE	RAsAILPGVLGSETLSNEVFqESEEEKQPEVPSSLAK	1	Phospho (+80), Deamidated (+1)	7.40642	0.683332	0	-1.235	0	0	0	1
Protein disulfide-isomerase A6 OS=Homo sapiens GN=PDIA6 PE=1 SV=1	PDIA6_HUMAN	TRUE	TRUE	TRUE	DGELPVEDDIDLsDVELDDLGK	1	Phospho (+80)	3.14831	0.739888	0	-1.324	0	1	0	0
Protein disulfide-isomerase A6 OS=Homo sapiens GN=PDIA6 PE=1 SV=1	PDIA6_HUMAN	TRUE	TRUE	TRUE	DGELPVEDDIDLsDVELDDLGKDEL	1	Phospho (+80)	5.90346	0.71131	0	-0.605	0	2	2	0
Protein disulfide-isomerase A6 OS=Homo sapiens GN=PDIA6 PE=1 SV=1	PDIA6_HUMAN	TRUE	TRUE	TRUE	EPWDGRDGELPVEDDIDLsDVELDDLGKDEL	1	Phospho (+80)	6.3556	0.694195	0	-1.159	0	0	2	0
Retinoblastoma-associated protein OS=Homo sapiens GN=RB1 PE=1 SV=2	RB_HUMAN	TRUE	TRUE	TRUE	DREGPTDHLESAcPLNLPLQNNHTAADMYLsPVRsPK	1	Carbamidomethyl (+57), Phospho (+80), Phospho (+80)	9.90896	0.710802	0	-2.211	0	0	0	1
Retinoblastoma-associated protein OS=Homo sapiens GN=RB1 PE=1 SV=2	RB_HUMAN	TRUE	TRUE	TRUE	FPSsPLRIPGGNIYIsPLKsPYK	1	Phospho (+80), Phospho (+80), Phospho (+80)	5.10146	0.685267	0	-0.5499	0	0	1	0
Retinoblastoma-associated protein OS=Homo sapiens GN=RB1 PE=1 SV=2	RB_HUMAN	TRUE	TRUE	TRUE	IPGGNIYIsPLK	1	Phospho (+80)	3.53088	0.589925	0	-2.252	0	1	0	0
Retinoblastoma-associated protein OS=Homo sapiens GN=RB1 PE=1 SV=2	RB_HUMAN	TRUE	TRUE	TRUE	IPGGNIYIsPLKsPYK	1	Phospho (+80), Phospho (+80)	6.3771	0.685616	0	-0.4495	0	5	5	0
Retinoblastoma-associated protein OS=Homo sapiens GN=RB1 PE=1 SV=2	RB_HUMAN	TRUE	TRUE	TRUE	SNLDEEVNVIPPHtPVR	1	Phospho (+80)	3.56658	0.662285	0	1.036	0	0	2	0
Retinoblastoma-associated protein OS=Homo sapiens GN=RB1 PE=1 SV=2	RB_HUMAN	TRUE	TRUE	TRUE	TAVIPInGsPR	0.98	Deamidated (+1), Phospho (+80)	3.22003	0.512562	0	-0.1483	0	1	0	0
Retinoblastoma-associated protein OS=Homo sapiens GN=RB1 PE=1 SV=2	RB_HUMAN	TRUE	TRUE	TRUE	TLQTDSIDSFETQRtPRK	1	Phospho (+80)	3.92124	0.546265	0	0.1612	0	0	1	0
Retinoblastoma-associated protein OS=Homo sapiens GN=RB1 PE=1 SV=2	RB_HUMAN	TRUE	TRUE	TRUE	TNILqYASTRPPTLsPIPHIPR	1	Deamidated (+1), Phospho (+80)	4.77961	0.586673	0	0.7741	0	0	0	1
Retinoblastoma-associated protein OS=Homo sapiens GN=RB1 PE=1 SV=2	RB_HUMAN	TRUE	TRUE	TRUE	TNILQYASTRPPTLsPIPHIPRsPYK	1	Phospho (+80), Phospho (+80)	7.70643	0.624406	0	-2.463	0	0	0	2
RB-associated KRAB zinc finger protein OS=Homo sapiens GN=RBAK PE=1 SV=1	RBAK_HUMAN-DECOY	TRUE	TRUE	TRUE	EGIyArKHAIFVAEnDLAEMcENyEFPK	0.98	Phospho (+80), Label:13C(6)15N(4) (+10), Deamidated (+1), Carbamidomethyl (+57), Phospho (+80)	3.87678	0.407315	0	-0.1777	0	0	0	1
Heterogeneous nuclear ribonucleoprotein K OS=Homo sapiens GN=HNRNPK PE=1 SV=1	HNRPK_HUMAN	TRUE	TRUE	TRUE	DYDDMsPR	0.99	Phospho (+80)	2.46583	0.792345	0	0.08909	0	2	0	0
Heterogeneous nuclear ribonucleoprotein K OS=Homo sapiens GN=HNRNPK PE=1 SV=1	HNRPK_HUMAN	TRUE	TRUE	TRUE	GsYGDLGGPIITTQVTIPK	1	Phospho (+80)	4.59438	0.751367	0	-1.557	0	1	0	0
Heterogeneous nuclear ribonucleoprotein K OS=Homo sapiens GN=HNRNPK PE=1 SV=1	HNRPK_HUMAN	TRUE	TRUE	TRUE	IIPTLEEGLQLPsPTATSQLPLESDAVEcLNYQHYK	1	Phospho (+80), Carbamidomethyl (+57)	8.57482	0.67917	0	-1.729	0	0	0	1
Heterogeneous nuclear ribonucleoprotein K OS=Homo sapiens GN=HNRNPK PE=1 SV=1	HNRPK_HUMAN	TRUE	TRUE	TRUE	IIPTLEEGLQLPSPtATSQLPLESDAVEcLNYQHYK	1	Phospho (+80), Carbamidomethyl (+57)	8.22934	0.659191	0	-1.738	0	0	0	1
Heterogeneous nuclear ribonucleoprotein K OS=Homo sapiens GN=HNRNPK PE=1 SV=1	HNRPK_HUMAN	TRUE	TRUE	TRUE	IIPTLEEGLQLPSPTAtSQLPLESDAVEcLNYQHYK	1	Phospho (+80), Carbamidomethyl (+57)	5.80358	0.694986	0	-1.775	0	0	2	0
Heterogeneous nuclear ribonucleoprotein K OS=Homo sapiens GN=HNRNPK PE=1 SV=1	HNRPK_HUMAN	TRUE	TRUE	TRUE	IIPTLEEGLqLPSPtATSqLPLESDAVEcLNYQHYK	1	Deamidated (+1), Phospho (+80), Deamidated (+1), Carbamidomethyl (+57)	6.57755	0.574656	0	-1.607	0	0	0	0
Heterogeneous nuclear ribonucleoprotein K OS=Homo sapiens GN=HNRNPK PE=1 SV=1	HNRPK_HUMAN	TRUE	TRUE	TRUE	KIIPTLEEGLQLPSPtATSQLPLESDAVEcLNYQHYK	1	Phospho (+80), Carbamidomethyl (+57)	6.70218	0.676558	0	-0.6214	0	0	0	1
Heterogeneous nuclear ribonucleoprotein K OS=Homo sapiens GN=HNRNPK PE=1 SV=1	HNRPK_HUMAN	TRUE	TRUE	TRUE	KIIPTLEEGLQLPSPTATsQLPLESDAVEcLNYQHYK	1	Phospho (+80), Carbamidomethyl (+57)	7.99372	0.68339	0	-1.403	0	0	0	1
Eukaryotic translation initiation factor 4B OS=Homo sapiens GN=EIF4B PE=1 SV=2	IF4B_HUMAN	TRUE	TRUE	TRUE	EEDcHsPTSKPPKPDQPLK	1	Carbamidomethyl (+57), Phospho (+80)	5.19056	0.699354	0	-3.165	0	0	2	2
Eukaryotic translation initiation factor 4B OS=Homo sapiens GN=EIF4B PE=1 SV=2	IF4B_HUMAN	TRUE	TRUE	TRUE	LPKsPPYTAFLGNLPYDVTEESIK	1	Phospho (+80)	5.21094	0.488767	0	-1.57	0	0	2	0
Eukaryotic translation initiation factor 4B OS=Homo sapiens GN=EIF4B PE=1 SV=2	IF4B_HUMAN	TRUE	TRUE	TRUE	sLENETLNK	0.97	Phospho (+80)	3.31062	0.408589	0	0.2994	0	2	0	0
Eukaryotic translation initiation factor 4B OS=Homo sapiens GN=EIF4B PE=1 SV=2	IF4B_HUMAN	TRUE	TRUE	TRUE	SLENETLNKEEDcHsPTSKPPKPDQPLK	1	Carbamidomethyl (+57), Phospho (+80)	5.72935	0.66276	0	-1.891	0	0	2	1
Eukaryotic translation initiation factor 4B OS=Homo sapiens GN=EIF4B PE=1 SV=2	IF4B_HUMAN	TRUE	TRUE	TRUE	sLENETLNKEEDcHsPTSKPPKPDQPLK	0.98	Phospho (+80), Carbamidomethyl (+57), Phospho (+80)	2.41113	0.596202	0	0.142	0	0	1	0
Eukaryotic translation initiation factor 4B OS=Homo sapiens GN=EIF4B PE=1 SV=2	IF4B_HUMAN	TRUE	TRUE	TRUE	sPPYTAFLGNLPYDVTEESIK	1	Phospho (+80)	4.27093	0.608675	0	-2.583	0	0	2	0
Eukaryotic translation initiation factor 4B OS=Homo sapiens GN=EIF4B PE=1 SV=2	IF4B_HUMAN	TRUE	TRUE	TRUE	SPPyTAFLGNLPYDVTEESIK	1	Phospho (+80)	5.22635	0.698576	0	-2.091	0	2	0	0
Serine/arginine-rich splicing factor 6 OS=Homo sapiens GN=SRSF6 PE=1 SV=2	SRSF6_HUMAN	TRUE	TRUE	TRUE	ARsVsPPPK	1	Phospho (+80), Phospho (+80)	3.74991	0.770807	0	-1.302	0	8	2	0
Serine/arginine-rich splicing factor 6 OS=Homo sapiens GN=SRSF6 PE=1 SV=2	SRSF6_HUMAN	TRUE	TRUE	TRUE	SNsPLPVPPSK	1	Phospho (+80)	4.01687	0.684122	0	-0.5227	0	6	0	0
Hepatoma-derived growth factor OS=Homo sapiens GN=HDGF PE=1 SV=1	HDGF_HUMAN	TRUE	TRUE	TRUE	AGDLLEDsPk	0.98	Phospho (+80), Label:13C(6)15N(2) (+8)	4.12659	0.434333	0	0.08897	0	2	0	0
Hepatoma-derived growth factor OS=Homo sapiens GN=HDGF PE=1 SV=1	HDGF_HUMAN	TRUE	TRUE	TRUE	AGDLLEDsPKRPK	1	Phospho (+80)	5.49689	0.57516	0	-0.6336	0	0	2	0
Hepatoma-derived growth factor OS=Homo sapiens GN=HDGF PE=1 SV=1	HDGF_HUMAN	TRUE	TRUE	TRUE	AGDLLEDsPkrPk	1	Phospho (+80), Label:13C(6)15N(2) (+8), Label:13C(6)15N(4) (+10), Label:13C(6)15N(2) (+8)	3.24929	0.605705	0	-0.6765	0	1	0	0
Hepatoma-derived growth factor OS=Homo sapiens GN=HDGF PE=1 SV=1	HDGF_HUMAN	TRUE	TRUE	TRUE	GNAEGssDEEGKLVIDEPAK	1	Phospho (+80), Phospho (+80)	4.44688	0.640267	0	-0.08503	0	1	2	0
Hepatoma-derived growth factor OS=Homo sapiens GN=HDGF PE=1 SV=1	HDGF_HUMAN	TRUE	TRUE	TRUE	rAGDLLEDsPk	0.99	Label:13C(6)15N(4) (+10), Phospho (+80), Label:13C(6)15N(2) (+8)	2.94716	0.61881	0	0.2824	0	2	0	0
Hepatoma-derived growth factor OS=Homo sapiens GN=HDGF PE=1 SV=1	HDGF_HUMAN	TRUE	TRUE	TRUE	RAGDLLEDsPKRPK	1	Phospho (+80)	4.01754	0.683367	0	-1.047	0	0	2	2
Eukaryotic translation initiation factor 4 gamma 1 OS=Homo sapiens GN=EIF4G1 PE=1 SV=4	IF4G1_HUMAN	TRUE	TRUE	TRUE	EAALPPVsPLK	0.98	Phospho (+80)	2.88935	0.586665	0	-2.302	0	1	0	0
Eukaryotic translation initiation factor 4 gamma 1 OS=Homo sapiens GN=EIF4G1 PE=1 SV=4	IF4G1_HUMAN	TRUE	TRUE	TRUE	SqGAIIADRPGLPGPEHSPSESQPSSPSPTPsPsPVLEPGSEPnLAVLSIPGDTMTTIQMSVEESTPISR	0.98	Deamidated (+1), Phospho (+80), Phospho (+80), Deamidated (+1)	3.49495	0.599057	0	1.039	0	0	0	0
RNA polymerase-associated protein LEO1 OS=Homo sapiens GN=LEO1 PE=1 SV=1	LEO1_HUMAN	TRUE	TRUE	TRUE	ANsDDERPVAsDNDDEK	0.96	Phospho (+80), Phospho (+80)	2.55769	0.565075	0	0.1422	0	2	0	0
RNA polymerase-associated protein LEO1 OS=Homo sapiens GN=LEO1 PE=1 SV=1	LEO1_HUMAN	TRUE	TRUE	TRUE	AQGsDEDKLQNsDDDEK	0.98	Phospho (+80), Phospho (+80)	2.88318	0.546539	0	0.7865	0	2	1	0
RNA polymerase-associated protein LEO1 OS=Homo sapiens GN=LEO1 PE=1 SV=1	LEO1_HUMAN	TRUE	TRUE	TRUE	IQNsDDEERAQGsDEDKLQNsDDDEK	1	Phospho (+80), Phospho (+80), Phospho (+80)	4.19841	0.618154	0	0.8599	0	0	2	0
RNA polymerase-associated protein LEO1 OS=Homo sapiens GN=LEO1 PE=1 SV=1	LEO1_HUMAN	TRUE	TRUE	TRUE	IYssDsDEGsEEDK	0.98	Phospho (+80), Phospho (+80), Phospho (+80), Phospho (+80)	2.66888	0.901036	0	0.2659	0	1	0	0
RNA polymerase-associated protein LEO1 OS=Homo sapiens GN=LEO1 PE=1 SV=1	LEO1_HUMAN	TRUE	TRUE	TRUE	KLTsDEEGEPSGK	0.98	Phospho (+80)	3.95303	0.476366	0	-0.137	0	2	0	0
RNA polymerase-associated protein LEO1 OS=Homo sapiens GN=LEO1 PE=1 SV=1	LEO1_HUMAN	TRUE	TRUE	TRUE	KYVIsDEEEEDDD	1	Phospho (+80)	3.74506	0.61623	0	0.671	0	2	0	0
RNA polymerase-associated protein LEO1 OS=Homo sapiens GN=LEO1 PE=1 SV=1	LEO1_HUMAN	TRUE	TRUE	TRUE	MQNtDDEERPQLsDDER	1	Phospho (+80), Phospho (+80)	3.542	0.676714	0	0.1242	0	0	2	0
RNA polymerase-associated protein LEO1 OS=Homo sapiens GN=LEO1 PE=1 SV=1	LEO1_HUMAN	TRUE	TRUE	TRUE	MQNtDDEERPQLsDDERQQLsEEEK	1	Phospho (+80), Phospho (+80), Phospho (+80)	5.52378	0.63853	0	-0.3739	0	0	2	1
RNA polymerase-associated protein LEO1 OS=Homo sapiens GN=LEO1 PE=1 SV=1	LEO1_HUMAN	TRUE	TRUE	TRUE	NAIASDsEADsDTEVPK	1	Phospho (+80), Phospho (+80)	3.10111	0.705664	0	-0.0821	0	1	0	0
RNA polymerase-associated protein LEO1 OS=Homo sapiens GN=LEO1 PE=1 SV=1	LEO1_HUMAN	TRUE	TRUE	TRUE	NAIAsDsEADsDTEVPK	1	Phospho (+80), Phospho (+80), Phospho (+80)	5.56202	0.837895	0	0.5481	0	2	0	0
RNA polymerase-associated protein LEO1 OS=Homo sapiens GN=LEO1 PE=1 SV=1	LEO1_HUMAN	TRUE	TRUE	TRUE	NAIAsDsEADsDTEVPk	1	Phospho (+80), Phospho (+80), Phospho (+80), Label:13C(6)15N(2) (+8)	4.77708	0.682348	0	-0.2889	0	1	0	0
RNA polymerase-associated protein LEO1 OS=Homo sapiens GN=LEO1 PE=1 SV=1	LEO1_HUMAN	TRUE	TRUE	TRUE	QNsDDEEQPQLsDEEK	1	Phospho (+80), Phospho (+80)	3.66543	0.791721	0	-1.032	0	3	0	0
RNA polymerase-associated protein LEO1 OS=Homo sapiens GN=LEO1 PE=1 SV=1	LEO1_HUMAN	TRUE	TRUE	TRUE	WGREDKsDQsDDEK	0.98	Phospho (+80), Phospho (+80)	3.12851	0.563248	0	0.7662	0	0	1	0
DNA replication licensing factor MCM2 OS=Homo sapiens GN=MCM2 PE=1 SV=4	MCM2_HUMAN	TRUE	TRUE	TRUE	GLLYDsDEEDEERPAR	1	Phospho (+80)	3.72587	0.664284	0	-0.002537	0	2	2	0
DNA replication licensing factor MCM2 OS=Homo sapiens GN=MCM2 PE=1 SV=4	MCM2_HUMAN	TRUE	TRUE	TRUE	GLLYDsDEEDEERPARK	0.98	Phospho (+80)	3.29297	0.518867	0	-0.3322	0	0	2	0
DNA replication licensing factor MCM2 OS=Homo sapiens GN=MCM2 PE=1 SV=4	MCM2_HUMAN	TRUE	TRUE	TRUE	GNDPLTSsPGR	1	Phospho (+80)	3.37662	0.62542	0	-0.6002	0	2	0	0
DNA replication licensing factor MCM2 OS=Homo sapiens GN=MCM2 PE=1 SV=4	MCM2_HUMAN	TRUE	TRUE	TRUE	RGNDPLTSsPGR	0.98	Phospho (+80)	2.0186	0.557466	0	-0.8057	0	1	0	0
DNA replication licensing factor MCM2 OS=Homo sapiens GN=MCM2 PE=1 SV=4	MCM2_HUMAN	TRUE	TRUE	TRUE	RtDALTSSPGRDLPPFEDESEGLLGTEGPLEEEEDGEELIGDGMER	1	Phospho (+80)	9.16887	0.725787	0	-2.748	0	0	0	1
DNA replication licensing factor MCM2 OS=Homo sapiens GN=MCM2 PE=1 SV=4	MCM2_HUMAN	TRUE	TRUE	TRUE	RtDALTSSPGRDLPPFEDEsEGLLGTEGPLEEEEDGEELIGDGMER	0.99	Phospho (+80), Phospho (+80)	3.33294	0.611373	0	-3.013	0	0	0	1
DNA replication licensing factor MCM2 OS=Homo sapiens GN=MCM2 PE=1 SV=4	MCM2_HUMAN	TRUE	TRUE	TRUE	RTDALTssPGRDLPPFEDESEGLLGTEGPLEEEEDGEELIGDGMER	1	Phospho (+80), Phospho (+80)	4.96068	0.667164	0	-2.687	0	0	0	1
E3 SUMO-protein ligase RanBP2 OS=Homo sapiens GN=RANBP2 PE=1 SV=2	RBP2_HUMAN	TRUE	TRUE	TRUE	DDDAYKtEDsDDIHFEPVVQMPEK	1	Phospho (+80), Phospho (+80)	5.2734	0.641691	0	0.4418	0	0	0	1
E3 SUMO-protein ligase RanBP2 OS=Homo sapiens GN=RANBP2 PE=1 SV=2	RBP2_HUMAN	TRUE	TRUE	TRUE	DSLItPHVsR	1	Phospho (+80), Phospho (+80)	3.36655	0.662104	0	-0.09122	0	2	0	0
E3 SUMO-protein ligase RanBP2 OS=Homo sapiens GN=RANBP2 PE=1 SV=2	RBP2_HUMAN	TRUE	TRUE	TRUE	EDALDDSVSSSSVHAsPLAsSPVRK	1	Phospho (+80), Phospho (+80)	6.10415	0.680689	0	-0.9644	0	0	1	0
E3 SUMO-protein ligase RanBP2 OS=Homo sapiens GN=RANBP2 PE=1 SV=2	RBP2_HUMAN	TRUE	TRUE	TRUE	LPPTFFcGVcsDTDEDNGnGEDFQSELQK	1	Carbamidomethyl (+57), Carbamidomethyl (+57), Phospho (+80), Deamidated (+1)	4.79336	0.728751	0	-1.417	0	0	1	0
E3 SUMO-protein ligase RanBP2 OS=Homo sapiens GN=RANBP2 PE=1 SV=2	RBP2_HUMAN	TRUE	TRUE	TRUE	LPPTFFcGVcSDtDEDNGnGEDFQSELQK	1	Carbamidomethyl (+57), Carbamidomethyl (+57), Phospho (+80), Deamidated (+1)	4.86392	0.747628	0	-0.7404	0	0	1	0
E3 SUMO-protein ligase RanBP2 OS=Homo sapiens GN=RANBP2 PE=1 SV=2	RBP2_HUMAN	TRUE	TRUE	TRUE	LPPtFFcGVcSDtDEDNGnGEDFQSELQK	1	Phospho (+80), Carbamidomethyl (+57), Carbamidomethyl (+57), Phospho (+80), Deamidated (+1)	2.90806	0.674157	0	-0.7675	0	0	3	0
E3 SUMO-protein ligase RanBP2 OS=Homo sapiens GN=RANBP2 PE=1 SV=2	RBP2_HUMAN	TRUE	TRUE	TRUE	LPPTFFcGVcsDTDEDnGNGEDFQsELQK	1	Carbamidomethyl (+57), Carbamidomethyl (+57), Phospho (+80), Deamidated (+1), Phospho (+80)	3.29744	0.655727	0	-0.3797	0	0	1	0
E3 SUMO-protein ligase RanBP2 OS=Homo sapiens GN=RANBP2 PE=1 SV=2	RBP2_HUMAN	TRUE	TRUE	TRUE	LPPtFFcGVcSDtDEDnGnGEDFQSELQK	1	Phospho (+80), Carbamidomethyl (+57), Carbamidomethyl (+57), Phospho (+80), Deamidated (+1), Deamidated (+1)	3.28515	0.696327	0	-0.7394	0	0	1	0
E3 SUMO-protein ligase RanBP2 OS=Homo sapiens GN=RANBP2 PE=1 SV=2	RBP2_HUMAN	TRUE	TRUE	TRUE	NHEtDGGSAHGDDDDDGPHFEPVVPLPDK	1	Phospho (+80)	8.26567	0.730801	0	-2.443	0	0	1	2
E3 SUMO-protein ligase RanBP2 OS=Homo sapiens GN=RANBP2 PE=1 SV=2	RBP2_HUMAN	TRUE	TRUE	TRUE	NHETDGGsAHGDDDDDGPHFEPVVPLPDK	1	Phospho (+80)	6.22367	0.780007	0	-3.949	0	0	1	0
E3 SUMO-protein ligase RanBP2 OS=Homo sapiens GN=RANBP2 PE=1 SV=2	RBP2_HUMAN	TRUE	TRUE	TRUE	NHEtDGGSAHGDDDDDGPHFEPVVPLPDKIEVK	1	Phospho (+80)	7.5032	0.763313	0	-1.35	0	0	0	2
E3 SUMO-protein ligase RanBP2 OS=Homo sapiens GN=RANBP2 PE=1 SV=2	RBP2_HUMAN	TRUE	TRUE	TRUE	SALSPsKsPAK	0.98	Phospho (+80), Phospho (+80)	3.00589	0.540277	0	-0.5467	0	1	0	0
E3 SUMO-protein ligase RanBP2 OS=Homo sapiens GN=RANBP2 PE=1 SV=2	RBP2_HUMAN	TRUE	TRUE	TRUE	SIsSPSVSSETMDKPVDLSTR	1	Phospho (+80)	4.74551	0.62431	0	-1.119	0	0	1	0
E3 SUMO-protein ligase RanBP2 OS=Homo sapiens GN=RANBP2 PE=1 SV=2	RBP2_HUMAN	TRUE	TRUE	TRUE	tPPRWAEDQNSLLK	0.98	Phospho (+80)	3.40272	0.535083	0	-0.6146	0	0	2	0
E3 SUMO-protein ligase RanBP2 OS=Homo sapiens GN=RANBP2 PE=1 SV=2	RBP2_HUMAN	TRUE	TRUE	TRUE	VGEDEDGsDEEVVHNEDIHFEPIVSLPEVEVK	1	Phospho (+80)	10.9767	0.778655	0	-0.8696	0	0	0	1
E3 SUMO-protein ligase RanBP2 OS=Homo sapiens GN=RANBP2 PE=1 SV=2	RBP2_HUMAN	TRUE	TRUE	TRUE	VGEDEDGsDEEVVHnEDIHFEPIVSLPEVEVK	1	Phospho (+80), Deamidated (+1)	6.93997	0.707283	0	-0.4415	0	0	1	0
Protein SON OS=Homo sapiens GN=SON PE=1 SV=4	SON_HUMAN	TRUE	TRUE	TRUE	EDDDVIVNKPHVsDEEEEEPPFYHHPFK	1	Phospho (+80)	5.0925	0.497952	0	-2.307	0	0	0	2
Protein SON OS=Homo sapiens GN=SON PE=1 SV=4	SON_HUMAN	TRUE	TRUE	TRUE	EMEHNTVcAAGtSPVGEIGEEK	0.98	Carbamidomethyl (+57), Phospho (+80)	2.05541	0.761248	0	0.2698	0	1	1	0
Protein SON OS=Homo sapiens GN=SON PE=1 SV=4	SON_HUMAN	TRUE	TRUE	TRUE	EMEHNTVcAAGTsPVGEIGEEK	1	Carbamidomethyl (+57), Phospho (+80)	6.4711	0.742312	0	0.2397	0	0	1	0
Protein SON OS=Homo sapiens GN=SON PE=1 SV=4	SON_HUMAN	TRUE	TRUE	TRUE	ESDQTLAALLsPK	1	Phospho (+80)	5.36655	0.742128	0	0.3627	0	2	0	0
Protein SON OS=Homo sapiens GN=SON PE=1 SV=4	SON_HUMAN	TRUE	TRUE	TRUE	RRsFsIsPSR	0.96	Phospho (+80), Phospho (+80), Phospho (+80)	2.72195	0.458137	0	0.8299	0	1	1	0
Protein SON OS=Homo sapiens GN=SON PE=1 SV=4	SON_HUMAN	TRUE	TRUE	TRUE	RRsFsIsPVR	0.99	Phospho (+80), Phospho (+80), Phospho (+80)	3.68483	0.521639	0	0.6523	0	3	3	0
Protein SON OS=Homo sapiens GN=SON PE=1 SV=4	SON_HUMAN	TRUE	TRUE	TRUE	SAAsPVVssMPERAsESSSEEKDDYEIFVK	0.98	Phospho (+80), Phospho (+80), Phospho (+80), Phospho (+80)	2.86583	0.653624	0	-1.247	0	0	1	0
Chloride intracellular channel protein 1 OS=Homo sapiens GN=CLIC1 PE=1 SV=4	CLIC1_HUMAN	TRUE	TRUE	TRUE	VLDNYLTSPLPEEVDETsAEDEGVSQR	1	Phospho (+80)	4.34974	0.670379	0	-2.028	0	0	1	0
Myristoylated alanine-rich C-kinase substrate OS=Homo sapiens GN=MARCKS PE=1 SV=4	MARCS_HUMAN	TRUE	TRUE	TRUE	AEDGATPSPSNEtPK	1	Phospho (+80)	4.49853	0.655747	0	-1.892	0	2	0	0
Myristoylated alanine-rich C-kinase substrate OS=Homo sapiens GN=MARCKS PE=1 SV=4	MARCS_HUMAN	TRUE	TRUE	TRUE	AEDGATPSPSNEtPKK	1	Phospho (+80)	3.52244	0.61784	0	-2.53	0	2	1	0
Myristoylated alanine-rich C-kinase substrate OS=Homo sapiens GN=MARCKS PE=1 SV=4	MARCS_HUMAN	TRUE	TRUE	TRUE	EAPAEGEAAEPGsPTAAEGEAASAASSTSSPK	1	Phospho (+80)	5.89579	0.73193	0	-4.205	0	0	1	0
Myristoylated alanine-rich C-kinase substrate OS=Homo sapiens GN=MARCKS PE=1 SV=4	MARCS_HUMAN	TRUE	TRUE	TRUE	EAPAEGEAAEPGSPtAAEGEAASAASSTSSPK	1	Phospho (+80)	7.75646	0.709866	0	-2.967	0	0	1	0
Myristoylated alanine-rich C-kinase substrate OS=Homo sapiens GN=MARCKS PE=1 SV=4	MARCS_HUMAN	TRUE	TRUE	TRUE	EAPAEGEAAEPGSPTAAEGEAASAASsTSSPK	1	Phospho (+80)	3.77827	0.691684	0	0.6426	0	0	1	0
Myristoylated alanine-rich C-kinase substrate OS=Homo sapiens GN=MARCKS PE=1 SV=4	MARCS_HUMAN	TRUE	TRUE	TRUE	EAPAEGEAAEPGSPtAAEGEAASAASStSSPK	1	Phospho (+80), Phospho (+80)	6.01328	0.680456	0	-1.27	0	0	1	0
Myristoylated alanine-rich C-kinase substrate OS=Homo sapiens GN=MARCKS PE=1 SV=4	MARCS_HUMAN	TRUE	TRUE	TRUE	EELQAnGSAPAADKEEPAAAGSGAAsPSAAEK	1	Deamidated (+1), Phospho (+80)	4.89422	0.632229	0	-0.6812	0	0	1	0
Myristoylated alanine-rich C-kinase substrate OS=Homo sapiens GN=MARCKS PE=1 SV=4	MARCS_HUMAN	TRUE	TRUE	TRUE	GEAAAERPGEAAVASsPSK	1	Phospho (+80)	6.22656	0.674693	0	-0.8509	0	2	2	0
Myristoylated alanine-rich C-kinase substrate OS=Homo sapiens GN=MARCKS PE=1 SV=4	MARCS_HUMAN	TRUE	TRUE	TRUE	GEPAAAAAPEAGAsPVEK	1	Phospho (+80)	5.5393	0.7941	0	-1.507	0	2	0	0
Microfibrillar-associated protein 1 OS=Homo sapiens GN=MFAP1 PE=1 SV=2	MFAP1_HUMAN	TRUE	TRUE	TRUE	IVEPEVVGEsDsEVEGDAWR	1	Phospho (+80), Phospho (+80)	4.96744	0.764434	0	-0.2119	0	2	2	0
Microfibrillar-associated protein 1 OS=Homo sapiens GN=MFAP1 PE=1 SV=2	MFAP1_HUMAN	TRUE	TRUE	TRUE	IVEPEVVGEsDsEVEGDAWr	1	Phospho (+80), Phospho (+80), Label:13C(6)15N(4) (+10)	5.2734	0.746161	0	-1.131	0	0	1	0
Microfibrillar-associated protein 1 OS=Homo sapiens GN=MFAP1 PE=1 SV=2	MFAP1_HUMAN	TRUE	TRUE	TRUE	MEREDssEEEEEEIDDEEIER	1	Phospho (+80), Phospho (+80)	8.26564	0.819978	0	0.2196	0	1	2	0
Microfibrillar-associated protein 1 OS=Homo sapiens GN=MFAP1 PE=1 SV=2	MFAP1_HUMAN	TRUE	TRUE	TRUE	RPDYAPMEssDEEDEEFQFIK	1	Phospho (+80), Phospho (+80)	6.85508	0.621967	0	-1.084	0	2	2	0
Microfibrillar-associated protein 1 OS=Homo sapiens GN=MFAP1 PE=1 SV=2	MFAP1_HUMAN	TRUE	TRUE	TRUE	RPDYAPmEssDEEDEEFQFIK	1	Oxidation (+16), Phospho (+80), Phospho (+80)	5.56752	0.534471	0	-1.037	0	0	2	0
Microfibrillar-associated protein 1 OS=Homo sapiens GN=MFAP1 PE=1 SV=2	MFAP1_HUMAN	TRUE	TRUE	TRUE	RSLAALDALNtDDENDEEEYEAWK	1	Phospho (+80)	6.28537	0.774375	0	0.04181	0	0	1	0
Microfibrillar-associated protein 1 OS=Homo sapiens GN=MFAP1 PE=1 SV=2	MFAP1_HUMAN	TRUE	TRUE	TRUE	rSLAALDALNtDDEnDEEEYEAWk	1	Label:13C(6)15N(4) (+10), Phospho (+80), Deamidated (+1), Label:13C(6)15N(2) (+8)	5.55526	0.584092	0	1.014	0	0	1	0
Microfibrillar-associated protein 1 OS=Homo sapiens GN=MFAP1 PE=1 SV=2	MFAP1_HUMAN	TRUE	TRUE	TRUE	SLAALDALNtDDENDEEEYEAWK	1	Phospho (+80)	4.56095	0.71461	0	-0.6209	0	1	1	0
Microfibrillar-associated protein 1 OS=Homo sapiens GN=MFAP1 PE=1 SV=2	MFAP1_HUMAN	TRUE	TRUE	TRUE	SLAALDALNtDDENDEEEYEAWk	1	Phospho (+80), Label:13C(6)15N(2) (+8)	4.23907	0.662569	0	0.4352	0	0	1	0
Histone deacetylase 2 OS=Homo sapiens GN=HDAC2 PE=1 SV=2	HDAC2_HUMAN	TRUE	TRUE	TRUE	IAcDEEFsDsEDEGEGGR	1	Carbamidomethyl (+57), Phospho (+80), Phospho (+80)	4.11801	0.803949	0	-0.788	0	2	0	0
Histone deacetylase 2 OS=Homo sapiens GN=HDAC2 PE=1 SV=2	HDAC2_HUMAN	TRUE	TRUE	TRUE	IAcDEEFsDsEDEGEGGRR	1	Carbamidomethyl (+57), Phospho (+80), Phospho (+80)	5.99411	0.681939	0	1.822	0	2	2	0
Histone deacetylase 2 OS=Homo sapiens GN=HDAC2 PE=1 SV=2	HDAC2_HUMAN	TRUE	TRUE	TRUE	IAcDEEFsDsEDEGEGGrr	1	Carbamidomethyl (+57), Phospho (+80), Phospho (+80), Label:13C(6)15N(4) (+10), Label:13C(6)15N(4) (+10)	4.78087	0.652046	0	0.6715	0	1	1	0
Histone deacetylase 2 OS=Homo sapiens GN=HDAC2 PE=1 SV=2	HDAC2_HUMAN	TRUE	TRUE	TRUE	MLPHAPGVQMQAIPEDAVHEDsGDEDGEDPDK	1	Phospho (+80)	8.76995	0.739702	0	-4.003	0	0	0	2
Histone deacetylase 2 OS=Homo sapiens GN=HDAC2 PE=1 SV=2	HDAC2_HUMAN	TRUE	TRUE	TRUE	mLPHAPGVQMQAIPEDAVHEDsGDEDGEDPDK	1	Oxidation (+16), Phospho (+80)	6.40229	0.783735	0	-2.585	0	0	2	2
Histone deacetylase 2 OS=Homo sapiens GN=HDAC2 PE=1 SV=2	HDAC2_HUMAN	TRUE	TRUE	TRUE	MLPHAPGVQmQAIPEDAVHEDsGDEDGEDPDK	1	Oxidation (+16), Phospho (+80)	8.1975	0.74186	0	-2.37	0	0	0	1
Histone deacetylase 2 OS=Homo sapiens GN=HDAC2 PE=1 SV=2	HDAC2_HUMAN	TRUE	TRUE	TRUE	MLPHAPGVQMQAIPEDAVHEDsGDEDGEDPDKR	1	Phospho (+80)	9.33674	0.736117	0	-1.792	0	0	0	2
Histone deacetylase 2 OS=Homo sapiens GN=HDAC2 PE=1 SV=2	HDAC2_HUMAN	TRUE	TRUE	TRUE	RIAcDEEFsDsEDEGEGGRR	1	Carbamidomethyl (+57), Phospho (+80), Phospho (+80)	3.69245	0.757044	0	0.6786	0	0	2	0
Nuclease-sensitive element-binding protein 1 OS=Homo sapiens GN=YBX1 PE=1 SV=3	YBOX1_HUMAN	TRUE	TRUE	TRUE	NEGsESAPEGQAQQR	1	Phospho (+80)	4.89339	0.745412	0	0.3763	0	2	0	0
Nuclease-sensitive element-binding protein 1 OS=Homo sapiens GN=YBX1 PE=1 SV=3	YBOX1_HUMAN	TRUE	TRUE	TRUE	NEGSEsAPEGQAQQR	1	Phospho (+80)	5.27347	0.696563	0	0.4144	0	2	0	0
Nuclease-sensitive element-binding protein 1 OS=Homo sapiens GN=YBX1 PE=1 SV=3	YBOX1_HUMAN	TRUE	TRUE	TRUE	NEGsESAPEGQAQQr	1	Phospho (+80), Label:13C(6)15N(4) (+10)	4.58075	0.659564	0	-0.3676	0	1	0	0
Nuclease-sensitive element-binding protein 1 OS=Homo sapiens GN=YBX1 PE=1 SV=3	YBOX1_HUMAN	TRUE	TRUE	TRUE	NYQQNYQNsESGEK	1	Phospho (+80)	4.02446	0.699805	0	1.998	0	1	0	0
Nuclease-sensitive element-binding protein 1 OS=Homo sapiens GN=YBX1 PE=1 SV=3	YBOX1_HUMAN	TRUE	TRUE	TRUE	NYQQNYQNsESGEk	1	Phospho (+80), Label:13C(6)15N(2) (+8)	3.07884	0.716612	0	1.363	0	2	0	0
Heterogeneous nuclear ribonucleoprotein D0 OS=Homo sapiens GN=HNRNPD PE=1 SV=1	HNRPD_HUMAN	TRUE	TRUE	TRUE	IDASKNEEDEGHSNsSPR	1	Phospho (+80)	3.37134	0.638901	0	-0.1137	0	1	1	0
Heterogeneous nuclear ribonucleoprotein D0 OS=Homo sapiens GN=HNRNPD PE=1 SV=1	HNRPD_HUMAN	TRUE	TRUE	TRUE	IDASKNEEDEGHSNSsPR	1	Phospho (+80)	4.35786	0.72987	0	0.3415	0	0	1	0
Heterogeneous nuclear ribonucleoprotein D0 OS=Homo sapiens GN=HNRNPD PE=1 SV=1	HNRPD_HUMAN	TRUE	TRUE	TRUE	NEEDEGHSNSsPR	1	Phospho (+80)	4.02802	0.72319	0	0.7755	0	10	3	0
Heterogeneous nuclear ribonucleoprotein D0 OS=Homo sapiens GN=HNRNPD PE=1 SV=1	HNRPD_HUMAN	TRUE	TRUE	TRUE	NEEDEGHSNsSPr	0.98	Phospho (+80), Label:13C(6)15N(4) (+10)	2.28335	0.608583	0	0.6296	0	0	1	0
Heterogeneous nuclear ribonucleoprotein D0 OS=Homo sapiens GN=HNRNPD PE=1 SV=1	HNRPD_HUMAN	TRUE	TRUE	TRUE	NEEDEGHSNSsPr	0.99	Phospho (+80), Label:13C(6)15N(4) (+10)	3.06737	0.600628	0	2.092	0	0	3	0
Protein IWS1 homolog OS=Homo sapiens GN=IWS1 PE=1 SV=2	IWS1_HUMAN	TRUE	TRUE	TRUE	AAVLsDsEDEEk	1	Phospho (+80), Phospho (+80), Label:13C(6)15N(2) (+8)	3.65922	0.637967	0	0.975	0	2	0	0
Protein IWS1 homolog OS=Homo sapiens GN=IWS1 PE=1 SV=2	IWS1_HUMAN	TRUE	TRUE	TRUE	GHHVTDsENDEPLNLNAsDsESEELHR	1	Phospho (+80), Phospho (+80), Phospho (+80)	4.67165	0.665628	0	0.105	0	0	1	0
Protein IWS1 homolog OS=Homo sapiens GN=IWS1 PE=1 SV=2	IWS1_HUMAN	TRUE	TRUE	TRUE	GHHVtDSENDEPLNLNAsDsEsEELHR	0.97	Phospho (+80), Phospho (+80), Phospho (+80), Phospho (+80)	1.85385	0.551722	0	-0.3875	0	0	1	0
Protein IWS1 homolog OS=Homo sapiens GN=IWS1 PE=1 SV=2	IWS1_HUMAN	TRUE	TRUE	TRUE	GPAsDsETEDASR	1	Phospho (+80), Phospho (+80)	5.4907	0.793032	0	0.159	0	3	0	0
Protein IWS1 homolog OS=Homo sapiens GN=IWS1 PE=1 SV=2	IWS1_HUMAN	TRUE	TRUE	TRUE	HQAsDsENEELPKPR	1	Phospho (+80), Phospho (+80)	3.47784	0.769875	0	-0.4254	0	1	0	0
Protein IWS1 homolog OS=Homo sapiens GN=IWS1 PE=1 SV=2	IWS1_HUMAN	TRUE	TRUE	TRUE	NQAsDsENEELPKPR	1	Phospho (+80), Phospho (+80)	3.61729	0.760894	0	-1.756	0	1	1	0
Protein IWS1 homolog OS=Homo sapiens GN=IWS1 PE=1 SV=2	IWS1_HUMAN	TRUE	TRUE	TRUE	TIAsDsEEEAGK	1	Phospho (+80), Phospho (+80)	3.86839	0.73293	0	1.158	0	1	0	0
Protein IWS1 homolog OS=Homo sapiens GN=IWS1 PE=1 SV=2	IWS1_HUMAN	TRUE	TRUE	TRUE	TIAsDsEEEAGk	1	Phospho (+80), Phospho (+80), Label:13C(6)15N(2) (+8)	3.37547	0.751676	0	-0.3282	0	2	0	0
Protein IWS1 homolog OS=Homo sapiens GN=IWS1 PE=1 SV=2	IWS1_HUMAN	TRUE	TRUE	TRUE	VVsDADDsDsDAVSDK	1	Phospho (+80), Phospho (+80), Phospho (+80)	5.24021	0.841199	0	0.1037	0	1	0	0
Protein IWS1 homolog OS=Homo sapiens GN=IWS1 PE=1 SV=2	IWS1_HUMAN	TRUE	TRUE	TRUE	VVsDADDsDsDAVsDK	1	Phospho (+80), Phospho (+80), Phospho (+80), Phospho (+80)	5.77942	0.95564	0	1.467	0	1	0	0
Stathmin OS=Homo sapiens GN=STMN1 PE=1 SV=3	STMN1_HUMAN	TRUE	TRUE	TRUE	ASGQAFELILsPR	1	Phospho (+80)	5.71166	0.782535	0	0.3682	0	2	2	0
Stathmin OS=Homo sapiens GN=STMN1 PE=1 SV=3	STMN1_HUMAN	TRUE	TRUE	TRUE	ESVPEFPLsPPK	0.96	Phospho (+80)	3.15908	0.411514	0	-2.713	0	2	0	0
Stathmin OS=Homo sapiens GN=STMN1 PE=1 SV=3	STMN1_HUMAN	TRUE	TRUE	TRUE	ESVPEFPLsPPk	0.98	Phospho (+80), Label:13C(6)15N(2) (+8)	3.1602	0.562508	0	-3.314	0	1	0	0
Stathmin OS=Homo sapiens GN=STMN1 PE=1 SV=3	STMN1_HUMAN	TRUE	TRUE	TRUE	RASGQAFELILsPR	1	Phospho (+80)	4.94437	0.73941	0	0.4891	0	0	3	0
Stathmin OS=Homo sapiens GN=STMN1 PE=1 SV=3	STMN1_HUMAN	TRUE	TRUE	TRUE	RAsGQAFELILsPR	1	Phospho (+80), Phospho (+80)	5.21015	0.621992	0	0.1594	0	2	3	0
Stathmin OS=Homo sapiens GN=STMN1 PE=1 SV=3	STMN1_HUMAN	TRUE	TRUE	TRUE	rASGQAFELILsPr	1	Label:13C(6)15N(4) (+10), Phospho (+80), Label:13C(6)15N(4) (+10)	4.86797	0.65859	0	0.009945	0	0	1	0
Coiled-coil domain-containing protein 86 OS=Homo sapiens GN=CCDC86 PE=1 SV=1	CCD86_HUMAN	TRUE	TRUE	TRUE	AGLGSPERPPKTsPGsPR	1	Phospho (+80), Phospho (+80)	4.40371	0.543701	0	-2.408	0	0	1	0
Coiled-coil domain-containing protein 86 OS=Homo sapiens GN=CCDC86 PE=1 SV=1	CCD86_HUMAN	TRUE	TRUE	TRUE	AGLGsPERPPKTsPGsPR	1	Phospho (+80), Phospho (+80), Phospho (+80)	3.90262	0.639388	0	-4.108	0	0	2	0
Coiled-coil domain-containing protein 86 OS=Homo sapiens GN=CCDC86 PE=1 SV=1	CCD86_HUMAN	TRUE	TRUE	TRUE	ALVEFESNPEETREPGsPPSVQR	1	Phospho (+80)	6.22333	0.659589	0	-4.366	0	0	2	0
Coiled-coil domain-containing protein 86 OS=Homo sapiens GN=CCDC86 PE=1 SV=1	CCD86_HUMAN	TRUE	TRUE	TRUE	LGGLRPEsPESLTSVSR	1	Phospho (+80)	6.19764	0.640997	0	-0.6653	0	0	1	0
Coiled-coil domain-containing protein 86 OS=Homo sapiens GN=CCDC86 PE=1 SV=1	CCD86_HUMAN	TRUE	TRUE	TRUE	LQQGAGLESPQGQPEPGAAsPQR	1	Phospho (+80)	5.971	0.627741	0	-2.604	0	0	2	0
Coiled-coil domain-containing protein 86 OS=Homo sapiens GN=CCDC86 PE=1 SV=1	CCD86_HUMAN	TRUE	TRUE	TRUE	LQQGAGLEsPQGQPEPGAAsPQR	1	Phospho (+80), Phospho (+80)	5.63166	0.687663	0	-3.111	0	0	2	0
Coiled-coil domain-containing protein 86 OS=Homo sapiens GN=CCDC86 PE=1 SV=1	CCD86_HUMAN	TRUE	TRUE	TRUE	LQQGAGLESPQGQPEPGAAsPQRQQDLHLESPQR	1	Phospho (+80)	6.86741	0.613923	0	-2.446	0	0	0	1
Coiled-coil domain-containing protein 86 OS=Homo sapiens GN=CCDC86 PE=1 SV=1	CCD86_HUMAN	TRUE	TRUE	TRUE	QQDLHLEsPQRQPEYsPESPR	1	Phospho (+80), Phospho (+80)	5.49544	0.720732	0	-2.895	0	0	2	1
Coiled-coil domain-containing protein 86 OS=Homo sapiens GN=CCDC86 PE=1 SV=1	CCD86_HUMAN	TRUE	TRUE	TRUE	QQDLHLEsPQRQPEYsPEsPR	1	Phospho (+80), Phospho (+80), Phospho (+80)	4.34984	0.696169	0	0.2596	0	0	1	0
Coiled-coil domain-containing protein 86 OS=Homo sapiens GN=CCDC86 PE=1 SV=1	CCD86_HUMAN	TRUE	TRUE	TRUE	RLGGLRPEsPESLTSVSR	0.97	Phospho (+80)	3.00534	0.500888	0	-0.5941	0	0	2	0
Importin-7 OS=Homo sapiens GN=IPO7 PE=1 SV=1	IPO7_HUMAN	TRUE	TRUE	TRUE	AYAcHAEHENDsDDDDEAEDDDETEELGsDEDDIDEDGQEYLEILAK	1	Carbamidomethyl (+57), Phospho (+80), Phospho (+80)	8.18327	0.862944	0	-0.2038	0	0	0	2
Importin-7 OS=Homo sapiens GN=IPO7 PE=1 SV=1	IPO7_HUMAN	TRUE	TRUE	TRUE	AYAcHAEHENDsDDDDEAEDDDETEELGsDEDDIDEDGqEYLEILAK	1	Carbamidomethyl (+57), Phospho (+80), Phospho (+80), Deamidated (+1)	4.79266	0.674224	0	-0.02287	0	0	0	0
Importin-7 OS=Homo sapiens GN=IPO7 PE=1 SV=1	IPO7_HUMAN	TRUE	TRUE	TRUE	RAYAcHAEHENDsDDDDEAEDDDETEELGsDEDDIDEDGQEYLEILAK	1	Carbamidomethyl (+57), Phospho (+80), Phospho (+80)	7.12215	0.805824	0	-0.4548	0	0	0	2
Importin-7 OS=Homo sapiens GN=IPO7 PE=1 SV=1	IPO7_HUMAN	TRUE	TRUE	TRUE	RAYAcHAEHEnDsDDDDEAEDDDETEELGsDEDDIDEDGQEYLEILAK	1	Carbamidomethyl (+57), Deamidated (+1), Phospho (+80), Phospho (+80)	3.29326	0.770182	0	0.1954	0	0	0	1
Importin-7 OS=Homo sapiens GN=IPO7 PE=1 SV=1	IPO7_HUMAN	TRUE	TRUE	TRUE	RAYAcHAEHENDsDDDDEAEDDDETEELGsDEDDIDEDGqEYLEILAK	0.96	Carbamidomethyl (+57), Phospho (+80), Phospho (+80), Deamidated (+1)	2.23364	0.498034	0	1.565	0	0	0	0
Importin-7 OS=Homo sapiens GN=IPO7 PE=1 SV=1	IPO7_HUMAN	TRUE	TRUE	TRUE	RAyAcHAEHEnDSDDDDEAEDDDETEELGSDEDDIDEDGqEyLEILAK	1	Phospho (+80), Carbamidomethyl (+57), Deamidated (+1), Deamidated (+1), Phospho (+80)	6.25229	0.736126	0	1.039	0	0	0	0
DNA replication licensing factor MCM3 OS=Homo sapiens GN=MCM3 PE=1 SV=3	MCM3_HUMAN	TRUE	TRUE	TRUE	DGDSYDPYDFsDTEEEMPQVHTPK	1	Phospho (+80)	6.35707	0.819115	0	0.2811	0	1	1	0
DNA replication licensing factor MCM3 OS=Homo sapiens GN=MCM3 PE=1 SV=3	MCM3_HUMAN	TRUE	TRUE	TRUE	DGDSYDPYDFSDtEEEMPQVHTPK	1	Phospho (+80)	6.17632	0.751326	0	-1.449	0	0	1	0
DNA replication licensing factor MCM3 OS=Homo sapiens GN=MCM3 PE=1 SV=3	MCM3_HUMAN	TRUE	TRUE	TRUE	DGDSYDPYDFsDtEEEMPQVHTPK	1	Phospho (+80), Phospho (+80)	6.67036	0.829755	0	-2.939	0	0	2	0
DNA replication licensing factor MCM3 OS=Homo sapiens GN=MCM3 PE=1 SV=3	MCM3_HUMAN	TRUE	TRUE	TRUE	DGDSYDPYDFSDtEEEMPQVHtPK	1	Phospho (+80), Phospho (+80)	6.91554	0.821954	0	-1.7	0	0	2	0
DNA replication licensing factor MCM3 OS=Homo sapiens GN=MCM3 PE=1 SV=3	MCM3_HUMAN	TRUE	TRUE	TRUE	DGDSYDPYDFsDtEEEMPQVHtPK	1	Phospho (+80), Phospho (+80), Phospho (+80)	4.7541	0.849695	0	-0.8552	0	0	3	0
DNA replication licensing factor MCM3 OS=Homo sapiens GN=MCM3 PE=1 SV=3	MCM3_HUMAN	TRUE	TRUE	TRUE	DGDSYDPYDFSDtEEEMPqVHtPK	1	Phospho (+80), Deamidated (+1), Phospho (+80)	3.39287	0.673808	0	-1.136	0	0	1	0
DNA replication licensing factor MCM3 OS=Homo sapiens GN=MCM3 PE=1 SV=3	MCM3_HUMAN	TRUE	TRUE	TRUE	KRSEDEsEtEDEEEK	1	Phospho (+80), Phospho (+80)	3.9657	0.637422	0	-0.06765	0	0	1	0
DNA replication licensing factor MCM3 OS=Homo sapiens GN=MCM3 PE=1 SV=3	MCM3_HUMAN	TRUE	TRUE	TRUE	KRsEDEsEtEDEEEK	1	Phospho (+80), Phospho (+80), Phospho (+80)	3.382	0.775426	0	0.789	0	2	1	0
DNA replication licensing factor MCM3 OS=Homo sapiens GN=MCM3 PE=1 SV=3	MCM3_HUMAN	TRUE	TRUE	TRUE	RSEDEsEtEDEEEK	0.97	Phospho (+80), Phospho (+80)	3.41033	0.558275	0	0.5878	0	2	0	0
DNA replication licensing factor MCM3 OS=Homo sapiens GN=MCM3 PE=1 SV=3	MCM3_HUMAN	TRUE	TRUE	TRUE	RySDLTTLVAFPSSSVYPTK	1	Phospho (+80)	6.05541	0.742168	0	-2.711	0	0	2	0
DNA topoisomerase 2-alpha OS=Homo sapiens GN=TOP2A PE=1 SV=3	TOP2A_HUMAN	TRUE	TRUE	TRUE	FTMDLDsDEDFsDFDEk	1	Phospho (+80), Phospho (+80), Label:13C(6)15N(2) (+8)	3.82099	0.844463	0	1.351	0	2	0	0
DNA topoisomerase 2-alpha OS=Homo sapiens GN=TOP2A PE=1 SV=3	TOP2A_HUMAN	TRUE	TRUE	TRUE	GSVPLSsSPPATHFPDETEITNPVPK	1	Phospho (+80)	4.60254	0.659103	0	-3.348	0	0	1	0
DNA topoisomerase 2-alpha OS=Homo sapiens GN=TOP2A PE=1 SV=3	TOP2A_HUMAN	TRUE	TRUE	TRUE	GSVPLSSsPPATHFPDETEITNPVPK	1	Phospho (+80)	4.38644	0.672269	0	-3.352	0	0	1	0
DNA topoisomerase 2-alpha OS=Homo sapiens GN=TOP2A PE=1 SV=3	TOP2A_HUMAN	TRUE	TRUE	TRUE	IKNENTEGsPQEDGVELEGLK	1	Phospho (+80)	6.55597	0.759382	0	0.4358	0	0	2	0
DNA topoisomerase 2-alpha OS=Homo sapiens GN=TOP2A PE=1 SV=3	TOP2A_HUMAN	TRUE	TRUE	TRUE	NENTEGsPQEDGVELEGLK	1	Phospho (+80)	6.06684	0.785102	0	0.4563	0	2	2	0
DNA topoisomerase 2-alpha OS=Homo sapiens GN=TOP2A PE=1 SV=3	TOP2A_HUMAN	TRUE	TRUE	TRUE	RKPsTsDDsDsNFEK	0.97	Phospho (+80), Phospho (+80), Phospho (+80), Phospho (+80)	0.737227	0.842808	0	1.377	0	3	0	0
DNA topoisomerase 2-alpha OS=Homo sapiens GN=TOP2A PE=1 SV=3	TOP2A_HUMAN	TRUE	TRUE	TRUE	RKPStsDDsDsNFEK	0.97	Phospho (+80), Phospho (+80), Phospho (+80), Phospho (+80)	1.3379	0.676207	0	0.7088	0	1	0	0
DNA topoisomerase 2-alpha OS=Homo sapiens GN=TOP2A PE=1 SV=3	TOP2A_HUMAN	TRUE	TRUE	TRUE	SVVsDLEADDVK	1	Phospho (+80)	3.89697	0.695563	0	1.244	0	1	0	0
DNA topoisomerase 2-alpha OS=Homo sapiens GN=TOP2A PE=1 SV=3	TOP2A_HUMAN	TRUE	TRUE	TRUE	VPDEEENEEsDNEK	1	Phospho (+80)	5.63477	0.775549	0	-0.7128	0	2	0	0
DNA topoisomerase 2-alpha OS=Homo sapiens GN=TOP2A PE=1 SV=3	TOP2A_HUMAN	TRUE	TRUE	TRUE	VPDEEENEEsDNEKETEK	1	Phospho (+80)	3.27431	0.634884	0	-1.397	0	0	2	0
Vasodilator-stimulated phosphoprotein OS=Homo sapiens GN=VASP PE=1 SV=3	VASP_HUMAN	TRUE	TRUE	TRUE	SsSSVTTSETQPcTPSSSDYSDLQR	1	Phospho (+80), Carbamidomethyl (+57)	5.16928	0.666259	0	-0.4061	0	0	1	0
Vasodilator-stimulated phosphoprotein OS=Homo sapiens GN=VASP PE=1 SV=3	VASP_HUMAN	TRUE	TRUE	TRUE	SSsSVTTSETQPcTPSSSDYSDLQR	1	Phospho (+80), Carbamidomethyl (+57)	4.91321	0.731756	0	-0.2924	0	0	1	0
Forkhead box protein K1 OS=Homo sapiens GN=FOXK1 PE=1 SV=1	FOXK1_HUMAN	TRUE	TRUE	TRUE	AASEQQADtSGGDSPKDESKPPFSYAQLIVQAISSAQDR	1	Phospho (+80)	6.58634	0.6473	0	-0.8587	0	0	0	1
Forkhead box protein K1 OS=Homo sapiens GN=FOXK1 PE=1 SV=1	FOXK1_HUMAN	TRUE	TRUE	TRUE	AASEQQADTSGGDsPKDESKPPFSYAQLIVQAISSAQDR	0.98	Phospho (+80)	3.92985	0.472098	0	0.2775	0	0	0	2
Forkhead box protein K1 OS=Homo sapiens GN=FOXK1 PE=1 SV=1	FOXK1_HUMAN	TRUE	TRUE	TRUE	AASEQQADTSGGDSPKDEsKPPFsYAQLIVQAISSAQDR	1	Phospho (+80), Phospho (+80)	5.06982	0.649564	0	0.405	0	0	0	1
Forkhead box protein K1 OS=Homo sapiens GN=FOXK1 PE=1 SV=1	FOXK1_HUMAN	TRUE	TRUE	TRUE	AASEQqADTSGGDSPKDEsKPPFSYAqLIVQAISSAQDR	1	Deamidated (+1), Phospho (+80), Deamidated (+1)	4.80516	0.449435	0	-0.9625	0	0	0	1
Forkhead box protein K1 OS=Homo sapiens GN=FOXK1 PE=1 SV=1	FOXK1_HUMAN	TRUE	TRUE	TRUE	AASEQQADTsGGDsPKDESKPPFSYAqLIVQAISSAQDR	1	Phospho (+80), Phospho (+80), Deamidated (+1)	5.00591	0.614511	0	0.02832	0	0	0	1
Forkhead box protein K1 OS=Homo sapiens GN=FOXK1 PE=1 SV=1	FOXK1_HUMAN	TRUE	TRUE	TRUE	EEAPASPLRPLYPQIsPLK	1	Phospho (+80)	5.01771	0.707897	0	-2.111	0	0	1	0
Forkhead box protein K1 OS=Homo sapiens GN=FOXK1 PE=1 SV=1	FOXK1_HUMAN	TRUE	TRUE	TRUE	EEAPAsPLRPLYPQIsPLK	1	Phospho (+80), Phospho (+80)	6.0285	0.672217	0	-3.758	0	1	2	0
Forkhead box protein K1 OS=Homo sapiens GN=FOXK1 PE=1 SV=1	FOXK1_HUMAN	TRUE	TRUE	TRUE	EGsPIPHDPEFGSK	0.99	Phospho (+80)	3.33914	0.570668	0	-3.121	0	2	0	0
Forkhead box protein K1 OS=Homo sapiens GN=FOXK1 PE=1 SV=1	FOXK1_HUMAN	TRUE	TRUE	TRUE	SAPAsPTHPGLMsPR	1	Phospho (+80), Phospho (+80)	3.13531	0.610909	0	-1.765	0	0	2	0
Forkhead box protein K1 OS=Homo sapiens GN=FOXK1 PE=1 SV=1	FOXK1_HUMAN	TRUE	TRUE	TRUE	SGGLQTPEcLsREGsPIPHDPEFGSK	1	Carbamidomethyl (+57), Phospho (+80), Phospho (+80)	5.54238	0.508996	0	-2.553	0	0	0	1
Forkhead box protein K1 OS=Homo sapiens GN=FOXK1 PE=1 SV=1	FOXK1_HUMAN	TRUE	TRUE	TRUE	sGGLQTPEcLsREGsPIPHDPEFGSK	1	Phospho (+80), Carbamidomethyl (+57), Phospho (+80), Phospho (+80)	4.3728	0.628062	0	-2.404	0	0	1	0
Forkhead box protein K1 OS=Homo sapiens GN=FOXK1 PE=1 SV=1	FOXK1_HUMAN	TRUE	TRUE	TRUE	SMVSPVPSPtGTISVPNScPAsPR	1	Phospho (+80), Carbamidomethyl (+57), Phospho (+80)	5.14673	0.659092	0	-2.006	0	0	1	0
Forkhead box protein K1 OS=Homo sapiens GN=FOXK1 PE=1 SV=1	FOXK1_HUMAN	TRUE	TRUE	TRUE	SMVSPVPSPtGtISVPNScPAsPR	1	Phospho (+80), Phospho (+80), Carbamidomethyl (+57), Phospho (+80)	4.40896	0.619186	0	-1.898	0	0	1	0
Histone H1.4 OS=Homo sapiens GN=HIST1H1E PE=1 SV=2	H14_HUMAN	TRUE	TRUE	TRUE	GTGASGsFK	0.99	Phospho (+80)	2.78336	0.776998	0	0.1112	0	1	0	0
Histone H1.4 OS=Homo sapiens GN=HIST1H1E PE=1 SV=2	H14_HUMAN	TRUE	TRUE	TRUE	KAPKsPAK	0.99	Phospho (+80)	3.42095	0.659304	0	-0.3159	0	4	0	0
Histone H1.4 OS=Homo sapiens GN=HIST1H1E PE=1 SV=2	H14_HUMAN	TRUE	TRUE	TRUE	KAsGPPVSELITK	1	Phospho (+80)	4.72984	0.70685	0	-2.013	0	1	1	0
Histone H1.4 OS=Homo sapiens GN=HIST1H1E PE=1 SV=2	H14_HUMAN	TRUE	TRUE	TRUE	kATGAAtPkk	0.97	Label:13C(6)15N(2) (+8), Phospho (+80), Label:13C(6)15N(2) (+8), Label:13C(6)15N(2) (+8)	3.49836	0.394674	0	0.07959	0	1	0	0
Histone H1.4 OS=Homo sapiens GN=HIST1H1E PE=1 SV=2	H14_HUMAN	TRUE	TRUE	TRUE	RKAsGPPVSELITK	1	Phospho (+80)	4.51134	0.691883	0	-1.95	0	0	1	0
Apoptotic chromatin condensation inducer in the nucleus OS=Homo sapiens GN=ACIN1 PE=1 SV=2	ACINU_HUMAN	TRUE	TRUE	TRUE	AAKLsEGsQPAEEEEDQETPSR	1	Phospho (+80), Phospho (+80)	3.54711	0.644636	0	-1.492	0	0	1	0
Apoptotic chromatin condensation inducer in the nucleus OS=Homo sapiens GN=ACIN1 PE=1 SV=2	ACINU_HUMAN	TRUE	TRUE	TRUE	AEsPAEKVPEESVLPLVQK	1	Phospho (+80)	5.45477	0.675645	0	-0.6004	0	0	2	0
Apoptotic chromatin condensation inducer in the nucleus OS=Homo sapiens GN=ACIN1 PE=1 SV=2	ACINU_HUMAN	TRUE	TRUE	TRUE	ASLVALPEQTAsEEETPPPLLTK	1	Phospho (+80)	4.90518	0.629981	0	-3.785	0	0	1	0
Apoptotic chromatin condensation inducer in the nucleus OS=Homo sapiens GN=ACIN1 PE=1 SV=2	ACINU_HUMAN	TRUE	TRUE	TRUE	ASLVALPEqtASEEEtPPPLLTK	0.97	Deamidated (+1), Phospho (+80), Phospho (+80)	3.41191	0.596818	0	-0.7856	0	0	1	0
Apoptotic chromatin condensation inducer in the nucleus OS=Homo sapiens GN=ACIN1 PE=1 SV=2	ACINU_HUMAN	TRUE	TRUE	TRUE	EAAELEEAsAEsEDEMIHPEGVASLLPPDFqSSLERPELELSR	0.96	Phospho (+80), Phospho (+80), Deamidated (+1)	3.96732	0.512571	0	-1.778	0	0	0	1
Apoptotic chromatin condensation inducer in the nucleus OS=Homo sapiens GN=ACIN1 PE=1 SV=2	ACINU_HUMAN	TRUE	TRUE	TRUE	ELLVSQHTVQLVGGLsPLSSPSDTK	1	Phospho (+80)	6.63288	0.729095	0	-0.8327	0	0	1	0
Apoptotic chromatin condensation inducer in the nucleus OS=Homo sapiens GN=ACIN1 PE=1 SV=2	ACINU_HUMAN	TRUE	TRUE	TRUE	ELLVSQHTVQLVGGLSPLsSPSDTK	1	Phospho (+80)	7.94094	0.695484	0	-0.496	0	0	1	0
Apoptotic chromatin condensation inducer in the nucleus OS=Homo sapiens GN=ACIN1 PE=1 SV=2	ACINU_HUMAN	TRUE	TRUE	TRUE	ELLVSQHTVQLVGGLsPLsSPSDTK	1	Phospho (+80), Phospho (+80)	5.0628	0.626357	0	2.08	0	0	1	0
Apoptotic chromatin condensation inducer in the nucleus OS=Homo sapiens GN=ACIN1 PE=1 SV=2	ACINU_HUMAN	TRUE	TRUE	TRUE	GVPAGNsDTEGGQPGR	0.97	Phospho (+80)	2.22096	0.527374	0	-1.788	0	1	0	0
Apoptotic chromatin condensation inducer in the nucleus OS=Homo sapiens GN=ACIN1 PE=1 SV=2	ACINU_HUMAN	TRUE	TRUE	TRUE	RLsQPESAEK	0.98	Phospho (+80)	3.78743	0.467416	0	-0.9881	0	1	0	0
Apoptotic chromatin condensation inducer in the nucleus OS=Homo sapiens GN=ACIN1 PE=1 SV=2	ACINU_HUMAN	TRUE	TRUE	TRUE	rLsQPESAEk	0.96	Label:13C(6)15N(4) (+10), Phospho (+80), Label:13C(6)15N(2) (+8)	3.26147	0.400222	0	-0.7215	0	1	0	0
Apoptotic chromatin condensation inducer in the nucleus OS=Homo sapiens GN=ACIN1 PE=1 SV=2	ACINU_HUMAN	TRUE	TRUE	TRUE	SLIPDIKPLAGQEAVVDLHADDSRIsEDETERnGDDGTHDK	1	Phospho (+80), Deamidated (+1)	5.95367	0.608048	0	-1.101	0	0	0	0
Apoptotic chromatin condensation inducer in the nucleus OS=Homo sapiens GN=ACIN1 PE=1 SV=2	ACINU_HUMAN	TRUE	TRUE	TRUE	SSSISEEKGDsDDEKPR	1	Phospho (+80)	4.32443	0.743009	0	0.02376	0	0	1	0
Apoptotic chromatin condensation inducer in the nucleus OS=Homo sapiens GN=ACIN1 PE=1 SV=2	ACINU_HUMAN	TRUE	TRUE	TRUE	TAQVPsPPR	0.98	Phospho (+80)	2.86782	0.599211	0	-0.3972	0	2	0	0
Heterogeneous nuclear ribonucleoprotein U-like protein 2 OS=Homo sapiens GN=HNRNPUL2 PE=1 SV=1	HNRL2_HUMAN	TRUE	TRUE	TRUE	EEDEPEERsGDETPGSEVPGDK	1	Phospho (+80)	5.20129	0.576479	0	-1.191	0	1	1	0
Heterogeneous nuclear ribonucleoprotein U-like protein 2 OS=Homo sapiens GN=HNRNPUL2 PE=1 SV=1	HNRL2_HUMAN	TRUE	TRUE	TRUE	REEDEPEERsGDETPGSEVPGDK	1	Phospho (+80)	4.55472	0.607039	0	-2.281	0	0	2	2
Heterogeneous nuclear ribonucleoprotein U-like protein 2 OS=Homo sapiens GN=HNRNPUL2 PE=1 SV=1	HNRL2_HUMAN	TRUE	TRUE	TRUE	REEDEPEERsGDETPGsEVPGDK	1	Phospho (+80), Phospho (+80)	3.63014	0.652535	0	-1.084	0	0	1	0
Heterogeneous nuclear ribonucleoprotein U-like protein 2 OS=Homo sapiens GN=HNRNPUL2 PE=1 SV=1	HNRL2_HUMAN	TRUE	TRUE	TRUE	REEDEPEERsGDEtPGsEVPGDK	1	Phospho (+80), Phospho (+80), Phospho (+80)	4.14925	0.771296	0	-2.297	0	0	1	0
Heterogeneous nuclear ribonucleoprotein U-like protein 2 OS=Homo sapiens GN=HNRNPUL2 PE=1 SV=1	HNRL2_HUMAN	TRUE	TRUE	TRUE	sGDETPGSEVPGDK	1	Phospho (+80)	3.39985	0.72916	0	-0.5734	0	2	0	0
Heterogeneous nuclear ribonucleoprotein U-like protein 2 OS=Homo sapiens GN=HNRNPUL2 PE=1 SV=1	HNRL2_HUMAN	TRUE	TRUE	TRUE	SKPAGsDGERR	0.96	Phospho (+80)	2.32766	0.468419	0	-1.024	0	0	1	0
Heterogeneous nuclear ribonucleoprotein U-like protein 2 OS=Homo sapiens GN=HNRNPUL2 PE=1 SV=1	HNRL2_HUMAN	TRUE	TRUE	TRUE	sKSPLPPEEEAKDEEEDQTLVNLDTYTSDLHFQVSK	1	Phospho (+80)	10.7116	0.722642	0	-0.8348	0	0	0	1
Heterogeneous nuclear ribonucleoprotein U-like protein 2 OS=Homo sapiens GN=HNRNPUL2 PE=1 SV=1	HNRL2_HUMAN	TRUE	TRUE	TRUE	SKsPLPPEEEAKDEEEDqTLVNLDTYTSDLHFQVSK	1	Phospho (+80), Deamidated (+1)	9.36452	0.671547	0	-0.8524	0	0	0	1
Heterogeneous nuclear ribonucleoprotein U-like protein 2 OS=Homo sapiens GN=HNRNPUL2 PE=1 SV=1	HNRL2_HUMAN	TRUE	TRUE	TRUE	SKsPLPPEEEAKDEEEDQTLVnLDTYTSDLHFQVSK	1	Phospho (+80), Deamidated (+1)	8.70941	0.670829	0	-0.7084	0	0	0	0
Heterogeneous nuclear ribonucleoprotein U-like protein 2 OS=Homo sapiens GN=HNRNPUL2 PE=1 SV=1	HNRL2_HUMAN	TRUE	TRUE	TRUE	sPLPPEEEAKDEEEDQTLVNLDTYTSDLHFQVSK	1	Phospho (+80)	3.34486	0.642603	0	-2.223	0	0	2	2
5'-3' exoribonuclease 2 OS=Homo sapiens GN=XRN2 PE=1 SV=1	XRN2_HUMAN	TRUE	TRUE	TRUE	AEDsDsEPEPEDNVR	1	Phospho (+80), Phospho (+80)	4.73063	0.749955	0	-1.019	0	2	0	0
5'-3' exoribonuclease 2 OS=Homo sapiens GN=XRN2 PE=1 SV=1	XRN2_HUMAN	TRUE	TRUE	TRUE	KAEDsDsEPEPEDNVR	1	Phospho (+80), Phospho (+80)	6.00488	0.753239	0	-0.9211	0	2	2	0
5'-3' exoribonuclease 2 OS=Homo sapiens GN=XRN2 PE=1 SV=1	XRN2_HUMAN	TRUE	TRUE	TRUE	MQNNSSPSIsPNTSFTSDGSPSPLGGIK	1	Phospho (+80)	4.0217	0.589111	0	-2.514	0	0	1	0
5'-3' exoribonuclease 2 OS=Homo sapiens GN=XRN2 PE=1 SV=1	XRN2_HUMAN	TRUE	TRUE	TRUE	RKAEDsDsEPEPEDNVR	1	Phospho (+80), Phospho (+80)	6.19879	0.655347	0	-1.242	0	1	2	0
Hematological and neurological expressed 1 protein OS=Homo sapiens GN=HN1 PE=1 SV=3	HN1_HUMAN	TRUE	TRUE	TRUE	NsSEASSGDFLDLK	1	Phospho (+80)	5.18987	0.688443	0	1.149	0	2	0	0
Hematological and neurological expressed 1 protein OS=Homo sapiens GN=HN1 PE=1 SV=3	HN1_HUMAN	TRUE	TRUE	TRUE	RNsSEASSGDFLDLK	1	Phospho (+80)	4.95893	0.624413	0	1.203	0	2	0	0
Hematological and neurological expressed 1 protein OS=Homo sapiens GN=HN1 PE=1 SV=3	HN1_HUMAN	TRUE	TRUE	TRUE	RNSsEASSGDFLDLK	1	Phospho (+80)	6.17419	0.785701	0	1.24	0	0	1	0
Hematological and neurological expressed 1 protein OS=Homo sapiens GN=HN1 PE=1 SV=3	HN1_HUMAN	TRUE	TRUE	TRUE	RnsSEASSGDFLDLK	1	Deamidated (+1), Phospho (+80)	4.72244	0.564163	0	1.043	0	2	0	0
Hematological and neurological expressed 1 protein OS=Homo sapiens GN=HN1 PE=1 SV=3	HN1_HUMAN	TRUE	TRUE	TRUE	rNsSEASSGDFLDLk	0.97	Label:13C(6)15N(4) (+10), Phospho (+80), Label:13C(6)15N(2) (+8)	3.10763	0.477965	0	4.236	0	1	0	0
Hematological and neurological expressed 1 protein OS=Homo sapiens GN=HN1 PE=1 SV=3	HN1_HUMAN	TRUE	TRUE	TRUE	rNSsEASSGDFLDLk	1	Label:13C(6)15N(4) (+10), Phospho (+80), Label:13C(6)15N(2) (+8)	5.83758	0.714027	0	1.244	0	0	1	0
Hematological and neurological expressed 1 protein OS=Homo sapiens GN=HN1 PE=1 SV=3	HN1_HUMAN	TRUE	TRUE	TRUE	rnsSEASSGDFLDLk	1	Label:13C(6)15N(4) (+10), Deamidated (+1), Phospho (+80), Label:13C(6)15N(2) (+8)	4.32291	0.661292	0	0.7147	0	1	0	0
Hematological and neurological expressed 1 protein OS=Homo sapiens GN=HN1 PE=1 SV=3	HN1_HUMAN	TRUE	TRUE	TRUE	RNSSEASsGDFLDLKGEGDIHENVDTDLPGSLGqSEEKPVPAAPVPSPVAPAPVPSR	1	Phospho (+80), Deamidated (+1)	3.83303	0.612954	0	1.364	0	0	0	0
Histone-lysine N-methyltransferase 2A OS=Homo sapiens GN=KMT2A PE=1 SV=5	KMT2A_HUMAN	TRUE	TRUE	TRUE	GPGEPDsPTPLHPPTPPILSTDR	1	Phospho (+80)	4.50912	0.682543	0	-3.593	0	0	1	0
Histone-lysine N-methyltransferase 2A OS=Homo sapiens GN=KMT2A PE=1 SV=5	KMT2A_HUMAN	TRUE	TRUE	TRUE	GPGEPDSPtPLHPPtPPILSTDR	1	Phospho (+80), Phospho (+80)	5.34338	0.682976	0	-1.959	0	0	1	0
Histone-lysine N-methyltransferase 2A OS=Homo sapiens GN=KMT2A PE=1 SV=5	KMT2A_HUMAN	TRUE	TRUE	TRUE	RHStSSLsPQR	1	Phospho (+80), Phospho (+80)	4.32104	0.701309	0	-0.3005	0	0	1	0
Histone-lysine N-methyltransferase 2A OS=Homo sapiens GN=KMT2A PE=1 SV=5	KMT2A_HUMAN	TRUE	TRUE	TRUE	SDTPEVHPPLPIsQSPENESNDRR	0.97	Phospho (+80)	3.0574	0.499914	0	-2.105	0	0	1	0
Histone-lysine N-methyltransferase 2A OS=Homo sapiens GN=KMT2A PE=1 SV=5	KMT2A_HUMAN	TRUE	TRUE	TRUE	sREDSPELNPPPGIEDNR	1	Phospho (+80)	3.91557	0.591402	0	0.4608	0	0	2	0
Signal recognition particle subunit SRP72 OS=Homo sapiens GN=SRP72 PE=1 SV=3	SRP72_HUMAN	TRUE	TRUE	TRUE	tVSSPPtSPRPGSAATVSASTSNIIPPR	1	Phospho (+80), Phospho (+80)	6.16283	0.66838	0	-2.606	0	0	2	0
Signal recognition particle subunit SRP72 OS=Homo sapiens GN=SRP72 PE=1 SV=3	SRP72_HUMAN	TRUE	TRUE	TRUE	TVSsPPTsPRPGSAATVSASTSNIIPPR	1	Phospho (+80), Phospho (+80)	5.98188	0.72873	0	-0.6478	0	0	8	0
Transcriptional coactivator YAP1 OS=Homo sapiens GN=YAP1 PE=1 SV=2	YAP1_HUMAN	TRUE	TRUE	TRUE	AHSSPAsLQLGAVSPGTLTPTGVVSGPAATPTAQHLR	1	Phospho (+80)	12.6584	0.706364	0	-2.882	0	0	1	1
Transcriptional coactivator YAP1 OS=Homo sapiens GN=YAP1 PE=1 SV=2	YAP1_HUMAN	TRUE	TRUE	TRUE	AHSSPASLQLGAVSPGtLtPTGVVSGPAATPTAQHLR	1	Phospho (+80), Phospho (+80)	6.61671	0.592139	0	-1.69	0	0	0	1
Transcriptional coactivator YAP1 OS=Homo sapiens GN=YAP1 PE=1 SV=2	YAP1_HUMAN	TRUE	TRUE	TRUE	GDsETDLEALFNAVMNPK	1	Phospho (+80)	4.66219	0.785865	0	0.5662	0	2	1	0
Transcriptional coactivator YAP1 OS=Homo sapiens GN=YAP1 PE=1 SV=2	YAP1_HUMAN	TRUE	TRUE	TRUE	GDsETDLEALFNAVMNPk	1	Phospho (+80), Label:13C(6)15N(2) (+8)	4.63595	0.669742	0	0.418	0	0	1	0
Transcriptional coactivator YAP1 OS=Homo sapiens GN=YAP1 PE=1 SV=2	YAP1_HUMAN	TRUE	TRUE	TRUE	QAsTDAGTAGALTPQHVR	1	Phospho (+80)	4.38431	0.762683	0	1.114	0	2	0	0
Transcriptional coactivator YAP1 OS=Homo sapiens GN=YAP1 PE=1 SV=2	YAP1_HUMAN	TRUE	TRUE	TRUE	QAStDAGTAGALTPQHVR	1	Phospho (+80)	6.76166	0.741284	0	1.062	0	0	2	0
Transcriptional coactivator YAP1 OS=Homo sapiens GN=YAP1 PE=1 SV=2	YAP1_HUMAN	TRUE	TRUE	TRUE	SQLPTLEQDGGTQNPVSsPGMSQELR	1	Phospho (+80)	5.25994	0.601521	0	-0.8116	0	0	2	0
Proteasome subunit alpha type-3 OS=Homo sapiens GN=PSMA3 PE=1 SV=2	PSA3_HUMAN	TRUE	TRUE	TRUE	ESLKEEDEsDDDNM	1	Phospho (+80)	4.82106	0.814574	0	1.026	0	2	0	0
Proteasome subunit alpha type-3 OS=Homo sapiens GN=PSMA3 PE=1 SV=2	PSA3_HUMAN	TRUE	TRUE	TRUE	ESLKEEDEsDDDNm	1	Phospho (+80), Oxidation (+16)	4.60421	0.826249	0	0.6125	0	7	0	0
Proteasome subunit alpha type-3 OS=Homo sapiens GN=PSMA3 PE=1 SV=2	PSA3_HUMAN	TRUE	TRUE	TRUE	ESLkEEDEsDDDNm	1	Label:13C(6)15N(2) (+8), Phospho (+80), Oxidation (+16)	4.29949	0.805053	0	0.5602	0	3	0	0
Probable ATP-dependent RNA helicase DDX46 OS=Homo sapiens GN=DDX46 PE=1 SV=2	DDX46_HUMAN	TRUE	TRUE	TRUE	AALGLQDsDDEDAAVDIDEQIESMFNSK	1	Phospho (+80)	5.62581	0.752046	0	0.9828	0	0	8	0
Probable ATP-dependent RNA helicase DDX46 OS=Homo sapiens GN=DDX46 PE=1 SV=2	DDX46_HUMAN	TRUE	TRUE	TRUE	AALGLQDsDDEDAAVDIDEQIESMFnSK	1	Phospho (+80), Deamidated (+1)	4.93237	0.686738	0	0.402	0	0	1	0
Extended synaptotagmin-2 OS=Homo sapiens GN=ESYT2 PE=1 SV=1	ESYT2_HUMAN	TRUE	TRUE	TRUE	EPtPSIASDISLPIATQELR	1	Phospho (+80)	3.3208	0.647006	0	-2.823	0	0	1	0
Extended synaptotagmin-2 OS=Homo sapiens GN=ESYT2 PE=1 SV=1	ESYT2_HUMAN	TRUE	TRUE	TRUE	EPTPSIAsDISLPIATQELR	1	Phospho (+80)	5.3441	0.775746	0	-2.225	0	2	0	0
Extended synaptotagmin-2 OS=Homo sapiens GN=ESYT2 PE=1 SV=1	ESYT2_HUMAN	TRUE	TRUE	TRUE	EPtPSIASDIsLPIATQELR	1	Phospho (+80), Phospho (+80)	4.14551	0.523557	0	-3.103	0	0	1	0
Extended synaptotagmin-2 OS=Homo sapiens GN=ESYT2 PE=1 SV=1	ESYT2_HUMAN	TRUE	TRUE	TRUE	EPTPsIAsDISLPIATQELR	0.98	Phospho (+80), Phospho (+80)	3.11065	0.54604	0	0.7198	0	0	1	0
Extended synaptotagmin-2 OS=Homo sapiens GN=ESYT2 PE=1 SV=1	ESYT2_HUMAN	TRUE	TRUE	TRUE	EPtPSIAsDIsLPIATQELR	1	Phospho (+80), Phospho (+80), Phospho (+80)	3.30813	0.656027	0	-1.065	0	1	1	0
Extended synaptotagmin-2 OS=Homo sapiens GN=ESYT2 PE=1 SV=1	ESYT2_HUMAN	TRUE	TRUE	TRUE	SHMSGsPGPGGSNTAPSTPVIGGSDKPGMEEK	1	Phospho (+80)	5.75503	0.711138	0	-0.9499	0	0	1	0
Extended synaptotagmin-2 OS=Homo sapiens GN=ESYT2 PE=1 SV=1	ESYT2_HUMAN	TRUE	TRUE	TRUE	SsSSLLASPGHISVK	1	Phospho (+80)	2.98098	0.655653	0	-0.08831	0	1	0	0
Extended synaptotagmin-2 OS=Homo sapiens GN=ESYT2 PE=1 SV=1	ESYT2_HUMAN	TRUE	TRUE	TRUE	SSsSLLASPGHISVK	1	Phospho (+80)	3.51029	0.589235	0	1.455	0	0	1	0
Hsc70-interacting protein OS=Homo sapiens GN=ST13 PE=1 SV=2	F10A1_HUMAN	TRUE	TRUE	TRUE	ADEPSSEEsDLEIDK	1	Phospho (+80)	3.78585	0.682877	0	-0.5497	0	2	0	0
Hsc70-interacting protein OS=Homo sapiens GN=ST13 PE=1 SV=2	F10A1_HUMAN	TRUE	TRUE	TRUE	ADEPSsEEsDLEIDK	1	Phospho (+80), Phospho (+80)	5.64472	0.747094	0	-0.2537	0	2	0	0
Hsc70-interacting protein OS=Homo sapiens GN=ST13 PE=1 SV=2	F10A1_HUMAN	TRUE	TRUE	TRUE	ADEPssEEsDLEIDK	1	Phospho (+80), Phospho (+80), Phospho (+80)	5.49346	0.780894	0	-0.7298	0	1	0	0
Hsc70-interacting protein OS=Homo sapiens GN=ST13 PE=1 SV=2	F10A1_HUMAN	TRUE	TRUE	TRUE	ADEPSsEEsDLEIDk	1	Phospho (+80), Phospho (+80), Label:13C(6)15N(2) (+8)	3.34533	0.661366	0	-0.86	0	1	0	0
Hsc70-interacting protein OS=Homo sapiens GN=ST13 PE=1 SV=2	F10A1_HUMAN	TRUE	TRUE	TRUE	ADEPssEEsDLEIDk	1	Phospho (+80), Phospho (+80), Phospho (+80), Label:13C(6)15N(2) (+8)	4.22791	0.826069	0	0.1234	0	2	0	0
Hsc70-interacting protein OS=Homo sapiens GN=ST13 PE=1 SV=2	F10A1_HUMAN	TRUE	TRUE	TRUE	ADEPssEEsDLEIDKEGVIEPDTDAPqEMGDENAEITEEMMDQANDK	0.96	Phospho (+80), Phospho (+80), Phospho (+80), Deamidated (+1)	2.6379	0.645296	0	-1.749	0	0	0	1
Hsc70-interacting protein OS=Homo sapiens GN=ST13 PE=1 SV=2	F10A1_HUMAN	TRUE	TRUE	TRUE	ADEPssEEsDLEIDKEGVIEPDTDAPQEMGDENAEITEEMMDQANDKK	1	Phospho (+80), Phospho (+80), Phospho (+80)	5.73047	0.828968	0	-0.6665	0	0	0	1
Hsc70-interacting protein OS=Homo sapiens GN=ST13 PE=1 SV=2	F10A1_HUMAN	TRUE	TRUE	TRUE	ADEPssEEsDLEIDKEGVIEPDTDAPQEMGDEnAEITEEMMDQANDKK	1	Phospho (+80), Phospho (+80), Phospho (+80), Deamidated (+1)	3.9206	0.752176	0	-1.673	0	0	0	1
Hsc70-interacting protein OS=Homo sapiens GN=ST13 PE=1 SV=2	F10A1_HUMAN	TRUE	TRUE	TRUE	KVEEDLKADEPSsEEsDLEIDK	1	Phospho (+80), Phospho (+80)	6.06237	0.657887	0	-1.349	0	0	2	0
Hsc70-interacting protein OS=Homo sapiens GN=ST13 PE=1 SV=2	F10A1_HUMAN	TRUE	TRUE	TRUE	KVEEDLKADEPssEEsDLEIDK	1	Phospho (+80), Phospho (+80), Phospho (+80)	8.66355	0.734734	0	0.2756	0	0	3	0
Histone deacetylase 1 OS=Homo sapiens GN=HDAC1 PE=1 SV=1	HDAC1_HUMAN	TRUE	TRUE	TRUE	IAcEEEFsDsEEEGEGGRK	1	Carbamidomethyl (+57), Phospho (+80), Phospho (+80)	6.03607	0.702332	0	1.034	0	3	2	0
Histone deacetylase 1 OS=Homo sapiens GN=HDAC1 PE=1 SV=1	HDAC1_HUMAN	TRUE	TRUE	TRUE	IAcEEEFsDsEEEGEGGrk	1	Carbamidomethyl (+57), Phospho (+80), Phospho (+80), Label:13C(6)15N(4) (+10), Label:13C(6)15N(2) (+8)	5.09625	0.688269	0	1.74	0	0	1	0
Histone deacetylase 1 OS=Homo sapiens GN=HDAC1 PE=1 SV=1	HDAC1_HUMAN	TRUE	TRUE	TRUE	MLPHAPGVQMQAIPEDAIPEEsGDEDEDDPDK	1	Phospho (+80)	6.3929	0.793448	0	-2.85	0	0	1	2
Histone deacetylase 1 OS=Homo sapiens GN=HDAC1 PE=1 SV=1	HDAC1_HUMAN	TRUE	TRUE	TRUE	mLPHAPGVQMQAIPEDAIPEEsGDEDEDDPDK	1	Oxidation (+16), Phospho (+80)	3.56366	0.621746	0	-2.921	0	0	2	0
Histone deacetylase 1 OS=Homo sapiens GN=HDAC1 PE=1 SV=1	HDAC1_HUMAN	TRUE	TRUE	TRUE	MLPHAPGVQMQAIPEDAIPEEsGDEDEDDPDKR	1	Phospho (+80)	7.52153	0.611327	0	Value missing	0	0	0	2
Histone deacetylase 1 OS=Homo sapiens GN=HDAC1 PE=1 SV=1	HDAC1_HUMAN	TRUE	TRUE	TRUE	RIAcEEEFsDsEEEGEGGRK	1	Carbamidomethyl (+57), Phospho (+80), Phospho (+80)	5.54217	0.793129	0	0.4964	0	0	3	0
40S ribosomal protein S3 OS=Homo sapiens GN=RPS3 PE=1 SV=2	RS3_HUMAN	TRUE	TRUE	TRUE	DEILPTtPISEQK	0.97	Phospho (+80)	2.93855	0.46697	0	-0.4485	0	1	0	0
40S ribosomal protein S3 OS=Homo sapiens GN=RPS3 PE=1 SV=2	RS3_HUMAN	TRUE	TRUE	TRUE	DEILPTtPISEQk	0.98	Phospho (+80), Label:13C(6)15N(2) (+8)	3.27513	0.51113	0	-0.5506	0	1	0	0
40S ribosomal protein S3 OS=Homo sapiens GN=RPS3 PE=1 SV=2	RS3_HUMAN	TRUE	TRUE	TRUE	KPLPDHVSIVEPKDEILPtTPISEQK	1	Phospho (+80)	6.9032	0.655977	0	-3.317	0	0	0	1
Acidic leucine-rich nuclear phosphoprotein 32 family member B OS=Homo sapiens GN=ANP32B PE=1 SV=1	AN32B_HUMAN	TRUE	TRUE	TRUE	KREtDDEGEDD	1	Phospho (+80)	3.66284	0.78874	0	1.61	0	4	0	0
Acidic leucine-rich nuclear phosphoprotein 32 family member B OS=Homo sapiens GN=ANP32B PE=1 SV=1	AN32B_HUMAN	TRUE	TRUE	TRUE	krEtDDEGEDD	1	Label:13C(6)15N(2) (+8), Label:13C(6)15N(4) (+10), Phospho (+80)	4.38143	0.716705	0	1.224	0	1	0	0
Cyclin-dependent kinase 12 OS=Homo sapiens GN=CDK12 PE=1 SV=2	CDK12_HUMAN	TRUE	TRUE	TRUE	EPSAYQSSTRsPsPYSR	0.96	Phospho (+80), Phospho (+80)	2.71266	0.48488	0	-0.8749	0	0	1	0
Cyclin-dependent kinase 12 OS=Homo sapiens GN=CDK12 PE=1 SV=2	CDK12_HUMAN	TRUE	TRUE	TRUE	HLLTDLPLPPELPGGDLsPPDSPEPK	1	Phospho (+80)	3.98521	0.594741	0	-1.051	0	0	1	0
Cyclin-dependent kinase 12 OS=Homo sapiens GN=CDK12 PE=1 SV=2	CDK12_HUMAN	TRUE	TRUE	TRUE	HLLTDLPLPPELPGGDLsPPDsPEPK	1	Phospho (+80), Phospho (+80)	7.82659	0.801699	0	Value missing	0	0	3	1
Cyclin-dependent kinase 12 OS=Homo sapiens GN=CDK12 PE=1 SV=2	CDK12_HUMAN	TRUE	TRUE	TRUE	HSsIsPVRLPLNSSLGAELSR	1	Phospho (+80), Phospho (+80)	5.93202	0.762944	0	-0.432	0	0	2	1
Cyclin-dependent kinase 12 OS=Homo sapiens GN=CDK12 PE=1 SV=2	CDK12_HUMAN	TRUE	TRUE	TRUE	RQsVsPPYK	0.97	Phospho (+80), Phospho (+80)	2.32045	0.540817	0	-0.2131	0	1	0	0
Cyclin-dependent kinase 12 OS=Homo sapiens GN=CDK12 PE=1 SV=2	CDK12_HUMAN	TRUE	TRUE	TRUE	RRssSPFLSK	0.99	Phospho (+80), Phospho (+80)	3.92779	0.50254	0	0.8811	0	0	1	0
Cyclin-dependent kinase 12 OS=Homo sapiens GN=CDK12 PE=1 SV=2	CDK12_HUMAN	TRUE	TRUE	TRUE	RRSssPFLSK	0.98	Phospho (+80), Phospho (+80)	3.65794	0.46346	0	0.575	0	0	1	0
Cyclin-dependent kinase 12 OS=Homo sapiens GN=CDK12 PE=1 SV=2	CDK12_HUMAN	TRUE	TRUE	TRUE	RRsssPFLSK	0.99	Phospho (+80), Phospho (+80), Phospho (+80)	3.64431	0.547565	0	-0.1251	0	1	0	0
Cyclin-dependent kinase 12 OS=Homo sapiens GN=CDK12 PE=1 SV=2	CDK12_HUMAN	TRUE	TRUE	TRUE	sLsRsPLPSR	0.98	Phospho (+80), Phospho (+80), Phospho (+80)	2.0042	0.592524	0	-0.2759	0	1	0	0
Lupus La protein OS=Homo sapiens GN=SSB PE=1 SV=2	LA_HUMAN	TRUE	TRUE	TRUE	FAsDDEHDEHDENGATGPVK	1	Phospho (+80)	6.19133	0.762899	0	-0.547	0	2	1	0
Lupus La protein OS=Homo sapiens GN=SSB PE=1 SV=2	LA_HUMAN	TRUE	TRUE	TRUE	FAsDDEHDEHDEnGATGPVK	1	Phospho (+80), Deamidated (+1)	4.31209	0.794971	0	0.2306	0	2	1	0
Lupus La protein OS=Homo sapiens GN=SSB PE=1 SV=2	LA_HUMAN	TRUE	TRUE	TRUE	FAsDDEHDEHDEnGATGPVk	1	Phospho (+80), Deamidated (+1), Label:13C(6)15N(2) (+8)	5.41016	0.776361	0	-0.2415	0	1	3	0
Lupus La protein OS=Homo sapiens GN=SSB PE=1 SV=2	LA_HUMAN	TRUE	TRUE	TRUE	TKFAsDDEHDEHDEnGATGPVK	1	Phospho (+80), Deamidated (+1)	7.90727	0.70247	0	-0.1588	0	0	0	4
Matrin-3 OS=Homo sapiens GN=MATR3 PE=1 SV=2	MATR3_HUMAN	TRUE	TRUE	TRUE	DTSEnADGQsDEnKDDYTIPDEYR	0.97	Deamidated (+1), Phospho (+80), Deamidated (+1)	3.1891	0.618115	0	0.3806	0	0	1	0
Matrin-3 OS=Homo sapiens GN=MATR3 PE=1 SV=2	MATR3_HUMAN	TRUE	TRUE	TRUE	DTSENADGQsDENkDDYTIPDEYr	1	Phospho (+80), Label:13C(6)15N(2) (+8), Label:13C(6)15N(4) (+10)	4.93424	0.617452	0	-0.4866	0	0	2	0
Matrin-3 OS=Homo sapiens GN=MATR3 PE=1 SV=2	MATR3_HUMAN	TRUE	TRUE	TRUE	RDsFDDRGPSLNPVLDYDHGSR	1	Phospho (+80)	7.01715	0.716254	0	-2.31	0	0	1	2
Matrin-3 OS=Homo sapiens GN=MATR3 PE=1 SV=2	MATR3_HUMAN	TRUE	TRUE	TRUE	SYsPDGKEsPSDKK	1	Phospho (+80), Phospho (+80)	3.8604	0.666286	0	1.187	0	0	1	0
Plasminogen activator inhibitor 1 RNA-binding protein OS=Homo sapiens GN=SERBP1 PE=1 SV=2	PAIRB_HUMAN	TRUE	TRUE	TRUE	DELTEsPK	0.96	Phospho (+80)	2.32654	0.520223	0	-0.1065	0	2	0	0
Plasminogen activator inhibitor 1 RNA-binding protein OS=Homo sapiens GN=SERBP1 PE=1 SV=2	PAIRB_HUMAN	TRUE	TRUE	TRUE	QISyNYSDLDQSNVTEETPEGEEHHPVADTENK	1	Phospho (+80)	7.15478	0.690529	0	-0.614	0	0	0	1
Plasminogen activator inhibitor 1 RNA-binding protein OS=Homo sapiens GN=SERBP1 PE=1 SV=2	PAIRB_HUMAN	TRUE	TRUE	TRUE	QISYNYSDLDQsNVTEETPEGEEHHPVADTENK	0.97	Phospho (+80)	1.76986	0.571	0	-0.7938	0	0	1	0
Plasminogen activator inhibitor 1 RNA-binding protein OS=Homo sapiens GN=SERBP1 PE=1 SV=2	PAIRB_HUMAN	TRUE	TRUE	TRUE	QIsYNYSDLDqSNVTEETPEGEEHHPVADTENK	1	Phospho (+80), Deamidated (+1)	6.96351	0.660426	0	-1.578	0	0	0	1
Plasminogen activator inhibitor 1 RNA-binding protein OS=Homo sapiens GN=SERBP1 PE=1 SV=2	PAIRB_HUMAN	TRUE	TRUE	TRUE	SKsEEAHAEDSVMDHHFR	1	Phospho (+80)	5.06431	0.540772	0	0.9799	0	0	1	3
Plasminogen activator inhibitor 1 RNA-binding protein OS=Homo sapiens GN=SERBP1 PE=1 SV=2	PAIRB_HUMAN	TRUE	TRUE	TRUE	SksEEAHAEDSVMDHHFr	1	Label:13C(6)15N(2) (+8), Phospho (+80), Label:13C(6)15N(4) (+10)	4.78734	0.625066	0	2.712	0	0	0	1
Protein PML OS=Homo sapiens GN=PML PE=1 SV=3	PML_HUMAN	TRUE	TRUE	TRUE	AVsPPHLDGPPsPR	1	Phospho (+80), Phospho (+80)	6.05376	0.712866	0	-1.547	0	0	1	0
Protein PML OS=Homo sapiens GN=PML PE=1 SV=3	PML_HUMAN	TRUE	TRUE	TRUE	AVsPPHLDGPPsPRsPVIGSEVFLPNSNHVASGAGEAEER	1	Phospho (+80), Phospho (+80), Phospho (+80)	6.65226	0.694246	0	Value missing	0	0	0	2
Protein PML OS=Homo sapiens GN=PML PE=1 SV=3	PML_HUMAN	TRUE	TRUE	TRUE	AVsPPHLDGPPsPRsPVIGSEVFLPnSNHVASGAGEAEER	1	Phospho (+80), Phospho (+80), Phospho (+80), Deamidated (+1)	6.87941	0.692323	0	0.2283	0	0	0	1
Protein PML OS=Homo sapiens GN=PML PE=1 SV=3	PML_HUMAN	TRUE	TRUE	TRUE	sPVIGSEVFLPNSNHVASGAGEAEER	1	Phospho (+80)	5.63889	0.619047	0	-1.744	0	0	2	0
Protein PML OS=Homo sapiens GN=PML PE=1 SV=3	PML_HUMAN	TRUE	TRUE	TRUE	SsPEQPRPSTSK	0.98	Phospho (+80)	2.73513	0.61295	0	-1.181	0	2	1	0
RNA-binding protein Raly OS=Homo sapiens GN=RALY PE=1 SV=1	RALY_HUMAN	TRUE	TRUE	TRUE	GRLsPVPVPR	0.98	Phospho (+80)	2.84888	0.583406	0	-1.225	0	2	1	0
RNA-binding protein Raly OS=Homo sapiens GN=RALY PE=1 SV=1	RALY_HUMAN	TRUE	TRUE	TRUE	TRDDGDEEGLLtHSEEELEHSQDTDADDGALQ	1	Phospho (+80)	6.22968	0.684419	0	1.081	0	0	0	1
RNA-binding protein Raly OS=Homo sapiens GN=RALY PE=1 SV=1	RALY_HUMAN	TRUE	TRUE	TRUE	TRDDGDEEGLLTHsEEELEHSQDTDADDGALQ	1	Phospho (+80)	6.47228	0.63677	0	0.4682	0	0	1	1
RNA-binding protein Raly OS=Homo sapiens GN=RALY PE=1 SV=1	RALY_HUMAN	TRUE	TRUE	TRUE	TRDDGDEEGLLtHSEEELEHSQDtDADDGALQ	1	Phospho (+80), Phospho (+80)	6.84077	0.686476	0	0.5206	0	0	0	1
RNA-binding protein Raly OS=Homo sapiens GN=RALY PE=1 SV=1	RALY_HUMAN	TRUE	TRUE	TRUE	TRDDGDEEGLLTHsEEELEHsQDTDADDGALQ	1	Phospho (+80), Phospho (+80)	4.81433	0.702522	0	0.7187	0	0	2	1
RNA-binding protein Raly OS=Homo sapiens GN=RALY PE=1 SV=1	RALY_HUMAN	TRUE	TRUE	TRUE	tRDDGDEEGLLtHSEEELEHSQDtDADDGALQ	0.99	Phospho (+80), Phospho (+80), Phospho (+80)	3.69454	0.543522	0	0.4458	0	0	0	1
RNA-binding protein Raly OS=Homo sapiens GN=RALY PE=1 SV=1	RALY_HUMAN	TRUE	TRUE	TRUE	tRDDGDEEGLLTHsEEELEHsQDTDADDGALQ	0.96	Phospho (+80), Phospho (+80), Phospho (+80)	3.22714	0.51619	0	1.726	0	0	0	1
RNA-binding protein Raly OS=Homo sapiens GN=RALY PE=1 SV=1	RALY_HUMAN	TRUE	TRUE	TRUE	tRDDGDEEGLLtHSEEELEHsQDtDADDGALQ	1	Phospho (+80), Phospho (+80), Phospho (+80), Phospho (+80)	3.1524	0.615517	0	0.3631	0	0	0	1
BUD13 homolog OS=Homo sapiens GN=BUD13 PE=1 SV=1	BUD13_HUMAN	TRUE	TRUE	TRUE	DRHDTPDPsPR	1	Phospho (+80)	3.94489	0.616737	0	-2.186	0	0	1	0
BUD13 homolog OS=Homo sapiens GN=BUD13 PE=1 SV=1	BUD13_HUMAN	TRUE	TRUE	TRUE	HDsPDPsPPR	1	Phospho (+80), Phospho (+80)	4.01227	0.754272	0	Value missing	0	1	0	0
BUD13 homolog OS=Homo sapiens GN=BUD13 PE=1 SV=1	BUD13_HUMAN	TRUE	TRUE	TRUE	HDTPDPsPLR	1	Phospho (+80)	3.17432	0.675684	0	-2.195	0	1	0	0
BUD13 homolog OS=Homo sapiens GN=BUD13 PE=1 SV=1	BUD13_HUMAN	TRUE	TRUE	TRUE	HDtPDPsPLR	1	Phospho (+80), Phospho (+80)	3.81934	0.69262	0	-1.955	0	2	0	0
BUD13 homolog OS=Homo sapiens GN=BUD13 PE=1 SV=1	BUD13_HUMAN	TRUE	TRUE	TRUE	HGssDISSPR	0.98	Phospho (+80), Phospho (+80)	1.73046	0.678886	0	0.2614	0	1	0	0
BUD13 homolog OS=Homo sapiens GN=BUD13 PE=1 SV=1	BUD13_HUMAN	TRUE	TRUE	TRUE	HGSsDIsSPR	0.96	Phospho (+80), Phospho (+80)	2.26758	0.723475	0	0.8407	0	3	0	0
BUD13 homolog OS=Homo sapiens GN=BUD13 PE=1 SV=1	BUD13_HUMAN	TRUE	TRUE	TRUE	HGtPDPsPRK	1	Phospho (+80), Phospho (+80)	3.25893	0.774973	0	-1.929	0	1	0	0
BUD13 homolog OS=Homo sapiens GN=BUD13 PE=1 SV=1	BUD13_HUMAN	TRUE	TRUE	TRUE	IRHDssDTsPPRR	0.97	Phospho (+80), Phospho (+80), Phospho (+80)	2.32115	0.537729	0	-1.232	0	0	2	0
BUD13 homolog OS=Homo sapiens GN=BUD13 PE=1 SV=1	BUD13_HUMAN	TRUE	TRUE	TRUE	TKssDsDLsPPRR	1	Phospho (+80), Phospho (+80), Phospho (+80), Phospho (+80)	2.80643	0.735982	0	-0.01074	0	2	3	0
Chromodomain-helicase-DNA-binding protein 4 OS=Homo sapiens GN=CHD4 PE=1 SV=2	CHD4_HUMAN	TRUE	TRUE	TRUE	EDNsEGEEILEEVGGDLEEEDDHHMEFcR	1	Phospho (+80), Carbamidomethyl (+57)	7.31669	0.795448	0	0.5059	0	0	2	1
Chromodomain-helicase-DNA-binding protein 4 OS=Homo sapiens GN=CHD4 PE=1 SV=2	CHD4_HUMAN	TRUE	TRUE	TRUE	STAPETAIEcTQAPAPAsEDEK	1	Carbamidomethyl (+57), Phospho (+80)	4.28027	0.501806	0	-1.481	0	0	1	0
Chromodomain-helicase-DNA-binding protein 4 OS=Homo sapiens GN=CHD4 PE=1 SV=2	CHD4_HUMAN	TRUE	TRUE	TRUE	TPTPsTPGDTQPNTPAPVPPAEDGIK	0.96	Phospho (+80)	3.73947	0.557023	0	0.3879	0	0	1	0
SAP30-binding protein OS=Homo sapiens GN=SAP30BP PE=1 SV=1	S30BP_HUMAN	TRUE	TRUE	TRUE	LGGDEDGYEEEEDENSRQsEDDDsETEKPEADDPK	1	Phospho (+80), Phospho (+80)	4.44861	0.685118	0	-0.2479	0	0	0	1
SAP30-binding protein OS=Homo sapiens GN=SAP30BP PE=1 SV=1	S30BP_HUMAN	TRUE	TRUE	TRUE	NMsPDEIK	0.97	Phospho (+80)	2.63984	0.519265	0	-0.06143	0	1	0	0
SAP30-binding protein OS=Homo sapiens GN=SAP30BP PE=1 SV=1	S30BP_HUMAN	TRUE	TRUE	TRUE	NVLSSLAVYAEDsEPEsDGEAGIEAVGSAAEEK	1	Phospho (+80), Phospho (+80)	3.1572	0.663995	0	-2.674	0	0	1	0
Nucleoplasmin-3 OS=Homo sapiens GN=NPM3 PE=1 SV=3	NPM3_HUMAN	TRUE	TRUE	TRUE	HQIVTMSNDVsEEEsEEEEEDsDEEEVELcPILPAK	1	Phospho (+80), Phospho (+80), Phospho (+80), Carbamidomethyl (+57)	3.19997	0.843652	0	-0.4642	0	0	1	0
Nucleoplasmin-3 OS=Homo sapiens GN=NPM3 PE=1 SV=3	NPM3_HUMAN	TRUE	TRUE	TRUE	HQIVTMSnDVsEEEsEEEEEDsDEEEVELcPILPAK	0.97	Deamidated (+1), Phospho (+80), Phospho (+80), Phospho (+80), Carbamidomethyl (+57)	2.71728	0.743426	0	0.2245	0	0	1	0
Eukaryotic translation initiation factor 3 subunit C OS=Homo sapiens GN=EIF3C PE=1 SV=1	EIF3C_HUMAN,EIFCL_HUMAN	TRUE	TRUE	TRUE	NEEDsEGssDEDEDEDGVSAATFLK	0.97	Phospho (+80), Phospho (+80), Phospho (+80)	1.83022	0.850494	0	-0.08348	0	1	1	0
Eukaryotic translation initiation factor 3 subunit C OS=Homo sapiens GN=EIF3C PE=1 SV=1	EIF3C_HUMAN,EIFCL_HUMAN	TRUE	TRUE	TRUE	QNPEQsADEDAEK	1	Phospho (+80)	4.06658	0.667058	0	-0.01661	0	2	0	0
Eukaryotic translation initiation factor 3 subunit C OS=Homo sapiens GN=EIF3C PE=1 SV=1	EIF3C_HUMAN,EIFCL_HUMAN	TRUE	TRUE	TRUE	QPLLLsEDEEDTK	1	Phospho (+80)	4.1124	0.746104	0	0.1034	0	2	0	0
Eukaryotic translation initiation factor 3 subunit C OS=Homo sapiens GN=EIF3C PE=1 SV=1	EIF3C_HUMAN,EIFCL_HUMAN	TRUE	TRUE	TRUE	QPLLLsEDEEDTKR	1	Phospho (+80)	3.61588	0.622428	0	0.1952	0	2	2	0
LIM and calponin homology domains-containing protein 1 OS=Homo sapiens GN=LIMCH1 PE=1 SV=4	LIMC1_HUMAN	TRUE	TRUE	TRUE	csPTVAFVEFPSSPQLK	1	Carbamidomethyl (+57), Phospho (+80)	4.6084	0.785492	0	-1.195	0	1	0	0
LIM and calponin homology domains-containing protein 1 OS=Homo sapiens GN=LIMCH1 PE=1 SV=4	LIMC1_HUMAN	TRUE	TRUE	TRUE	QTPsPDVVLR	0.98	Phospho (+80)	2.0692	0.547675	0	-1.207	0	1	0	0
LIM and calponin homology domains-containing protein 1 OS=Homo sapiens GN=LIMCH1 PE=1 SV=4	LIMC1_HUMAN	TRUE	TRUE	TRUE	sFQGDDSDLLLK	0.99	Phospho (+80)	3.22913	0.579986	0	-0.2472	0	2	0	0
LIM and calponin homology domains-containing protein 1 OS=Homo sapiens GN=LIMCH1 PE=1 SV=4	LIMC1_HUMAN	TRUE	TRUE	TRUE	SHsTEPNLSSFLNDPNPMK	1	Phospho (+80)	4.38904	0.667147	0	-2.544	0	0	3	0
LIM and calponin homology domains-containing protein 1 OS=Homo sapiens GN=LIMCH1 PE=1 SV=4	LIMC1_HUMAN	TRUE	TRUE	TRUE	sPEPEATLTFPFLDK	1	Phospho (+80)	3.97269	0.629556	0	-1.391	0	1	0	0
LIM and calponin homology domains-containing protein 1 OS=Homo sapiens GN=LIMCH1 PE=1 SV=4	LIMC1_HUMAN	TRUE	TRUE	TRUE	sPEPEATLTFPFLDk	1	Phospho (+80), Label:13C(6)15N(2) (+8)	3.84299	0.637798	0	-1.652	0	1	0	0
LIM and calponin homology domains-containing protein 1 OS=Homo sapiens GN=LIMCH1 PE=1 SV=4	LIMC1_HUMAN	TRUE	TRUE	TRUE	SRQtPsPDVVLR	0.99	Phospho (+80), Phospho (+80)	3.11805	0.611046	0	-2.978	0	1	1	0
LIM and calponin homology domains-containing protein 1 OS=Homo sapiens GN=LIMCH1 PE=1 SV=4	LIMC1_HUMAN	TRUE	TRUE	TRUE	VVKPKsPEPEATLTFPFLDK	1	Phospho (+80)	5.99648	0.698419	0	-1.542	0	0	2	0
Microtubule-associated protein 1S OS=Homo sapiens GN=MAP1S PE=1 SV=2	MAP1S_HUMAN	TRUE	TRUE	TRUE	ALELPLAASSIPRPRtPSPEsHR	1	Phospho (+80), Phospho (+80)	6.47902	0.565667	0	-3.262	0	0	1	2
Microtubule-associated protein 1S OS=Homo sapiens GN=MAP1S PE=1 SV=2	MAP1S_HUMAN	TRUE	TRUE	TRUE	AVPMAPAPAsPGSSNDSSAR	1	Phospho (+80)	3.69211	0.718252	0	-4.678	0	1	0	0
Microtubule-associated protein 1S OS=Homo sapiens GN=MAP1S PE=1 SV=2	MAP1S_HUMAN	TRUE	TRUE	TRUE	cGEAsPPSAAcGSPASQLVATPSLELGPIPAGEEK	1	Carbamidomethyl (+57), Phospho (+80), Carbamidomethyl (+57)	4.69855	0.737275	0	-1.267	0	0	1	0
Microtubule-associated protein 1S OS=Homo sapiens GN=MAP1S PE=1 SV=2	MAP1S_HUMAN	TRUE	TRUE	TRUE	FLREPVVTPQDLEGPGRAEsK	1	Phospho (+80)	6.02374	0.68323	0	-3.031	0	0	1	0
Microtubule-associated protein 1S OS=Homo sapiens GN=MAP1S PE=1 SV=2	MAP1S_HUMAN	TRUE	TRUE	TRUE	KAPSTSHSGFPPVAnGPRsPPSLR	1	Deamidated (+1), Phospho (+80)	6.00877	0.595848	0	-3.229	0	0	0	1
Microtubule-associated protein 1S OS=Homo sapiens GN=MAP1S PE=1 SV=2	MAP1S_HUMAN	TRUE	TRUE	TRUE	RSAsPHDVDLcLVSPcEFEHR	1	Phospho (+80), Carbamidomethyl (+57), Carbamidomethyl (+57)	4.14802	0.521229	0	-1.369	0	0	0	1
Microtubule-associated protein 1S OS=Homo sapiens GN=MAP1S PE=1 SV=2	MAP1S_HUMAN	TRUE	TRUE	TRUE	sASPHDVDLcLVSPcEFEHR	1	Phospho (+80), Carbamidomethyl (+57), Carbamidomethyl (+57)	6.42713	0.660671	0	-0.4504	0	0	1	0
Microtubule-associated protein 1S OS=Homo sapiens GN=MAP1S PE=1 SV=2	MAP1S_HUMAN	TRUE	TRUE	TRUE	SAsPHDVDLcLVSPcEFEHR	1	Phospho (+80), Carbamidomethyl (+57), Carbamidomethyl (+57)	5.94885	0.676424	0	-0.3615	0	0	1	0
Microtubule-associated protein 1S OS=Homo sapiens GN=MAP1S PE=1 SV=2	MAP1S_HUMAN	TRUE	TRUE	TRUE	sAsPHDVDLcLVSPcEFEHR	1	Phospho (+80), Phospho (+80), Carbamidomethyl (+57), Carbamidomethyl (+57)	6.45104	0.725117	0	-0.3563	0	0	2	0
Microtubule-associated protein 1S OS=Homo sapiens GN=MAP1S PE=1 SV=2	MAP1S_HUMAN	TRUE	TRUE	TRUE	SAsPHDVDLcLVsPcEFEHR	1	Phospho (+80), Carbamidomethyl (+57), Phospho (+80), Carbamidomethyl (+57)	5.18909	0.562081	0	-1.788	0	0	2	0
Microtubule-associated protein 1S OS=Homo sapiens GN=MAP1S PE=1 SV=2	MAP1S_HUMAN	TRUE	TRUE	TRUE	SAsPHDVDLcLVSPcEFEHRK	1	Phospho (+80), Carbamidomethyl (+57), Carbamidomethyl (+57)	5.70092	0.60209	0	-0.5806	0	0	0	1
Nuclear autoantigenic sperm protein OS=Homo sapiens GN=NASP PE=1 SV=2	NASP_HUMAN	TRUE	TRUE	TRUE	EGEEtEGSEEDDKENDKtEEMPNDSVLENK	1	Phospho (+80), Phospho (+80)	4.25854	0.606566	0	-0.02835	0	0	1	1
Nuclear autoantigenic sperm protein OS=Homo sapiens GN=NASP PE=1 SV=2	NASP_HUMAN	TRUE	TRUE	TRUE	KPEEEsPRK	0.98	Phospho (+80)	2.97559	0.565957	0	-1.067	0	2	1	0
Nuclear autoantigenic sperm protein OS=Homo sapiens GN=NASP PE=1 SV=2	NASP_HUMAN	TRUE	TRUE	TRUE	RKPEEEsPRK	1	Phospho (+80)	3.81386	0.603039	0	-1.481	0	1	2	0
Nuclear autoantigenic sperm protein OS=Homo sapiens GN=NASP PE=1 SV=2	NASP_HUMAN	TRUE	TRUE	TRUE	sLQENEEEEIGNLELAWDMLDLAK	0.99	Phospho (+80)	2.71723	0.755981	0	0.9902	0	1	2	0
Zinc finger CCCH domain-containing protein 13 OS=Homo sapiens GN=ZC3H13 PE=1 SV=1	ZC3HD_HUMAN	TRUE	TRUE	TRUE	LDDAHsLGsGAGEGYEPIsDDELDEILAGDAEK	1	Phospho (+80), Phospho (+80), Phospho (+80)	5.6456	0.768522	0	-0.7611	0	0	3	0
Zinc finger CCCH domain-containing protein 13 OS=Homo sapiens GN=ZC3H13 PE=1 SV=1	ZC3HD_HUMAN	TRUE	TRUE	TRUE	sAsPYPsHSLSSPQR	0.96	Phospho (+80), Phospho (+80), Phospho (+80)	2.98639	0.545646	0	-2.128	0	1	0	0
Zinc finger CCCH domain-containing protein 13 OS=Homo sapiens GN=ZC3H13 PE=1 SV=1	ZC3HD_HUMAN	TRUE	TRUE	TRUE	sKGDsDIsDEEAAQQSK	1	Phospho (+80), Phospho (+80), Phospho (+80)	5.11243	0.852134	0	0.1737	0	1	0	0
Zinc finger CCCH domain-containing protein 13 OS=Homo sapiens GN=ZC3H13 PE=1 SV=1	ZC3HD_HUMAN	TRUE	TRUE	TRUE	SKLsPsPSLRK	0.99	Phospho (+80), Phospho (+80)	3.57767	0.538168	0	-0.5312	0	0	1	0
Zinc finger CCCH domain-containing protein 13 OS=Homo sapiens GN=ZC3H13 PE=1 SV=1	ZC3HD_HUMAN	TRUE	TRUE	TRUE	SLsPSHLTEDR	0.97	Phospho (+80)	2.66212	0.494238	0	0.1963	0	2	0	0
Zinc finger CCCH domain-containing protein 13 OS=Homo sapiens GN=ZC3H13 PE=1 SV=1	ZC3HD_HUMAN	TRUE	TRUE	TRUE	sLsPSHLTEDR	0.96	Phospho (+80), Phospho (+80)	2.07555	0.481992	0	0.1622	0	1	0	0
Zinc finger CCCH domain-containing protein 13 OS=Homo sapiens GN=ZC3H13 PE=1 SV=1	ZC3HD_HUMAN	TRUE	TRUE	TRUE	sTsPAGQHHsPISSR	0.96	Phospho (+80), Phospho (+80), Phospho (+80)	2.58709	0.453173	0	-0.74	0	0	1	0
Zinc finger CCCH domain-containing protein 13 OS=Homo sapiens GN=ZC3H13 PE=1 SV=1	ZC3HD_HUMAN	TRUE	TRUE	TRUE	TSAVSsPLLDQQR	0.98	Phospho (+80)	3.13015	0.504439	0	-0.09392	0	1	0	0
A-kinase anchor protein 2 OS=Homo sapiens GN=AKAP2 PE=1 SV=3	AKAP2_HUMAN	TRUE	TRUE	TRUE	DALGDSLQVPVsPSSTTSSR	1	Phospho (+80)	6.07815	0.658578	0	-0.4872	0	1	0	0
A-kinase anchor protein 2 OS=Homo sapiens GN=AKAP2 PE=1 SV=3	AKAP2_HUMAN	TRUE	TRUE	TRUE	DALGDSLQVPVsPSSTTSSr	1	Phospho (+80), Label:13C(6)15N(4) (+10)	4.64853	0.721863	0	-0.4504	0	1	0	0
A-kinase anchor protein 2 OS=Homo sapiens GN=AKAP2 PE=1 SV=3	AKAP2_HUMAN	TRUE	TRUE	TRUE	DGAEQQGPEATVEEAEAAAFGSEKPqSMFEPPQVSsPVQEK	1	Deamidated (+1), Phospho (+80)	3.83612	0.596918	0	-1.114	0	0	0	1
A-kinase anchor protein 2 OS=Homo sapiens GN=AKAP2 PE=1 SV=3	AKAP2_HUMAN	TRUE	TRUE	TRUE	QVLQSTQsPR	0.98	Phospho (+80)	2.47679	0.621597	0	-0.04822	0	1	0	0
A-kinase anchor protein 2 OS=Homo sapiens GN=AKAP2 PE=1 SV=3	AKAP2_HUMAN	TRUE	TRUE	TRUE	sPGALETPSAAGSQGNTASQGK	1	Phospho (+80)	6.00807	0.805191	0	-0.7394	0	2	2	0
A-kinase anchor protein 2 OS=Homo sapiens GN=AKAP2 PE=1 SV=3	AKAP2_HUMAN	TRUE	TRUE	TRUE	TLsMIEEEIR	1	Phospho (+80)	3.19997	0.650251	0	-1.34	0	1	0	0
A-kinase anchor protein 2 OS=Homo sapiens GN=AKAP2 PE=1 SV=3	AKAP2_HUMAN	TRUE	TRUE	TRUE	TnGHsPSQPR	0.97	Deamidated (+1), Phospho (+80)	1.98056	0.563809	0	-1.845	0	1	0	0
ATP-dependent RNA helicase A OS=Homo sapiens GN=DHX9 PE=1 SV=4	DHX9_HUMAN	TRUE	TRUE	TRUE	SEEVPAFGVAsPPPLTDTPDTTANAEGDLPTTMGGPLPPHLALK	1	Phospho (+80)	7.71107	0.736893	0	-0.52	0	0	0	2
ATP-dependent RNA helicase A OS=Homo sapiens GN=DHX9 PE=1 SV=4	DHX9_HUMAN	TRUE	TRUE	TRUE	SEEVPAFGVAsPPPLTDTPDTTAnAEGDLPTTMGGPLPPHLALK	1	Phospho (+80), Deamidated (+1)	4.64754	0.629387	0	-2.107	0	0	0	1
Nucleolar protein 58 OS=Homo sapiens GN=NOP58 PE=1 SV=1	NOP58_HUMAN	TRUE	TRUE	TRUE	EEPLsEEEPcTSTAIASPEK	1	Phospho (+80), Carbamidomethyl (+57)	4.71226	0.666253	0	-1.77	0	2	1	0
Nucleolar protein 58 OS=Homo sapiens GN=NOP58 PE=1 SV=1	NOP58_HUMAN	TRUE	TRUE	TRUE	EEPLsEEEPcTsTAIASPEK	1	Phospho (+80), Carbamidomethyl (+57), Phospho (+80)	3.52305	0.626177	0	-2.78	0	2	1	0
Nucleolar protein 58 OS=Homo sapiens GN=NOP58 PE=1 SV=1	NOP58_HUMAN	TRUE	TRUE	TRUE	EEPLsEEEPcTsTAIASPEKK	1	Phospho (+80), Carbamidomethyl (+57), Phospho (+80)	2.97337	0.634545	0	-2.605	0	2	0	0
Nucleolar protein 58 OS=Homo sapiens GN=NOP58 PE=1 SV=1	NOP58_HUMAN	TRUE	TRUE	TRUE	EEPLSEEEPctSTAIAsPEKK	1	Carbamidomethyl (+57), Phospho (+80), Phospho (+80)	4.87155	0.668055	0	-2.429	0	0	2	0
Nucleolar protein 58 OS=Homo sapiens GN=NOP58 PE=1 SV=1	NOP58_HUMAN	TRUE	TRUE	TRUE	HIKEEPLsEEEPcTSTAIASPEK	1	Phospho (+80), Carbamidomethyl (+57)	7.03094	0.662509	0	-1.225	0	0	2	0
Nucleolar protein 58 OS=Homo sapiens GN=NOP58 PE=1 SV=1	NOP58_HUMAN	TRUE	TRUE	TRUE	HIKEEPLsEEEPcTsTAIASPEK	1	Phospho (+80), Carbamidomethyl (+57), Phospho (+80)	7.66182	0.70935	0	-1.321	0	0	1	0
Nucleolar protein 58 OS=Homo sapiens GN=NOP58 PE=1 SV=1	NOP58_HUMAN	TRUE	TRUE	TRUE	HIKEEPLsEEEPcTsTAIASPEKK	1	Phospho (+80), Carbamidomethyl (+57), Phospho (+80)	6.02824	0.621236	0	-1.459	0	0	1	1
Nucleolar protein 58 OS=Homo sapiens GN=NOP58 PE=1 SV=1	NOP58_HUMAN	TRUE	TRUE	TRUE	HIKEEPLSEEEPctSTAIAsPEKK	1	Carbamidomethyl (+57), Phospho (+80), Phospho (+80)	8.83919	0.697996	0	-1.242	0	0	0	1
Thioredoxin-related transmembrane protein 1 OS=Homo sapiens GN=TMX1 PE=1 SV=1	TMX1_HUMAN	TRUE	TRUE	TRUE	KVEEEQEADEEDVsEEEAESK	1	Phospho (+80)	8.90021	0.741087	0	0.4685	0	2	2	0
Thioredoxin-related transmembrane protein 1 OS=Homo sapiens GN=TMX1 PE=1 SV=1	TMX1_HUMAN	TRUE	TRUE	TRUE	kVEEEQEADEEDVsEEEAESk	1	Label:13C(6)15N(2) (+8), Phospho (+80), Label:13C(6)15N(2) (+8)	8.00761	0.773565	0	0.4656	0	0	1	0
Thioredoxin-related transmembrane protein 1 OS=Homo sapiens GN=TMX1 PE=1 SV=1	TMX1_HUMAN	TRUE	TRUE	TRUE	sLGPSLATDKS	0.96	Phospho (+80)	3.05839	0.421351	0	-0.2014	0	1	0	0
Thioredoxin-related transmembrane protein 1 OS=Homo sapiens GN=TMX1 PE=1 SV=1	TMX1_HUMAN	TRUE	TRUE	TRUE	VEEEQEADEEDVsEEEAESK	1	Phospho (+80)	5.92008	0.820147	0	0.3663	0	1	0	0
Thioredoxin-related transmembrane protein 1 OS=Homo sapiens GN=TMX1 PE=1 SV=1	TMX1_HUMAN	TRUE	TRUE	TRUE	VEEEQEADEEDVsEEEAESk	1	Phospho (+80), Label:13C(6)15N(2) (+8)	3.88221	0.757258	0	0.2041	0	1	0	0
Thioredoxin-related transmembrane protein 1 OS=Homo sapiens GN=TMX1 PE=1 SV=1	TMX1_HUMAN	TRUE	TRUE	TRUE	VEEEqEADEEDVsEEEAESk	1	Deamidated (+1), Phospho (+80), Label:13C(6)15N(2) (+8)	3.31535	0.702412	0	1.536	0	1	0	0
Transformer-2 protein homolog beta OS=Homo sapiens GN=TRA2B PE=1 SV=1	TRA2B_HUMAN	TRUE	TRUE	TRUE	HsHsHsPMSTR	0.97	Phospho (+80), Phospho (+80), Phospho (+80)	2.48562	0.506787	0	0.8991	0	0	1	0
Transformer-2 protein homolog beta OS=Homo sapiens GN=TRA2B PE=1 SV=1	TRA2B_HUMAN	TRUE	TRUE	TRUE	RHsHsHsPMSTR	1	Phospho (+80), Phospho (+80), Phospho (+80)	4.25937	0.752856	0	0.5758	0	0	1	0
Transformer-2 protein homolog beta OS=Homo sapiens GN=TRA2B PE=1 SV=1	TRA2B_HUMAN	TRUE	TRUE	TRUE	RRHsHsHsPMSTR	0.97	Phospho (+80), Phospho (+80), Phospho (+80)	2.36169	0.552071	0	1.092	0	0	1	0
Transformer-2 protein homolog beta OS=Homo sapiens GN=TRA2B PE=1 SV=1	TRA2B_HUMAN	TRUE	TRUE	TRUE	RRsPsPYYSR	1	Phospho (+80), Phospho (+80)	3.33035	0.634022	0	-1.361	0	3	3	0
HIV Tat-specific factor 1 OS=Homo sapiens GN=HTATSF1 PE=1 SV=1	HTSF1_HUMAN	TRUE	TRUE	TRUE	DLDEEGsEk	0.98	Phospho (+80), Label:13C(6)15N(2) (+8)	2.36237	0.584534	0	0.8884	0	1	0	0
HIV Tat-specific factor 1 OS=Homo sapiens GN=HTATSF1 PE=1 SV=1	HTSF1_HUMAN	TRUE	TRUE	TRUE	ELEENDsENsEFEDDGsEK	1	Phospho (+80), Phospho (+80), Phospho (+80)	4.7626	0.936735	0	-0.6112	0	1	0	0
HIV Tat-specific factor 1 OS=Homo sapiens GN=HTATSF1 PE=1 SV=1	HTSF1_HUMAN	TRUE	TRUE	TRUE	ELEENDsENsEFEDDGsEk	0.99	Phospho (+80), Phospho (+80), Phospho (+80), Label:13C(6)15N(2) (+8)	2.8114	0.884148	0	0.6968	0	1	0	0
HIV Tat-specific factor 1 OS=Homo sapiens GN=HTATSF1 PE=1 SV=1	HTSF1_HUMAN	TRUE	TRUE	TRUE	LFDEEEDssEK	1	Phospho (+80), Phospho (+80)	4.3807	0.695302	0	0.4136	0	2	0	0
HIV Tat-specific factor 1 OS=Homo sapiens GN=HTATSF1 PE=1 SV=1	HTSF1_HUMAN	TRUE	TRUE	TRUE	LFEEsDDKEDEDADGK	0.96	Phospho (+80)	4.06271	0.372892	0	0.007282	0	1	1	0
HIV Tat-specific factor 1 OS=Homo sapiens GN=HTATSF1 PE=1 SV=1	HTSF1_HUMAN	TRUE	TRUE	TRUE	LFEEsDDkEDEDADGk	1	Phospho (+80), Label:13C(6)15N(2) (+8), Label:13C(6)15N(2) (+8)	3.27452	0.63333	0	1.556	0	1	0	0
HIV Tat-specific factor 1 OS=Homo sapiens GN=HTATSF1 PE=1 SV=1	HTSF1_HUMAN	TRUE	TRUE	TRUE	LFEEsDDKEDEDADGKEVEDADEK	1	Phospho (+80)	6.2134	0.66155	0	-0.08285	0	0	1	0
HIV Tat-specific factor 1 OS=Homo sapiens GN=HTATSF1 PE=1 SV=1	HTSF1_HUMAN	TRUE	TRUE	TRUE	LFEEsDDkEDEDADGkEVEDADEk	0.97	Phospho (+80), Label:13C(6)15N(2) (+8), Label:13C(6)15N(2) (+8), Label:13C(6)15N(2) (+8)	3.56912	0.520019	0	0.4342	0	0	1	0
HIV Tat-specific factor 1 OS=Homo sapiens GN=HTATSF1 PE=1 SV=1	HTSF1_HUMAN	TRUE	TRUE	TRUE	VFDDEsDEKEDEEYADEK	1	Phospho (+80)	4.06862	0.644888	0	0.8379	0	2	2	0
HIV Tat-specific factor 1 OS=Homo sapiens GN=HTATSF1 PE=1 SV=1	HTSF1_HUMAN	TRUE	TRUE	TRUE	VLDEEGsEREFDEDsDEKEEEEDTYEK	1	Phospho (+80), Phospho (+80)	7.59965	0.807283	0	0.3875	0	0	2	1
Nucleosome assembly protein 1-like 1 OS=Homo sapiens GN=NAP1L1 PE=1 SV=1	NP1L1_HUMAN	TRUE	TRUE	TRUE	EQsELDQDLDDVEEVEEEETGEETK	1	Phospho (+80)	5.23548	0.648154	0	-0.7145	0	0	1	0
Nucleosome assembly protein 1-like 1 OS=Homo sapiens GN=NAP1L1 PE=1 SV=1	NP1L1_HUMAN	TRUE	TRUE	TRUE	EQsELDqDLDDVEEVEEEETGEETK	1	Phospho (+80), Deamidated (+1)	4.01317	0.670618	0	0.8543	0	0	1	0
Nucleosome assembly protein 1-like 1 OS=Homo sapiens GN=NAP1L1 PE=1 SV=1	NP1L1_HUMAN	TRUE	TRUE	TRUE	LDGLVEtPTGYIESLPR	1	Phospho (+80)	4.26059	0.576499	0	-0.1865	0	1	0	0
Nucleosome assembly protein 1-like 1 OS=Homo sapiens GN=NAP1L1 PE=1 SV=1	NP1L1_HUMAN	TRUE	TRUE	TRUE	RFEIINAIYEPTEEEcEWKPDEEDEIsEELK	0.99	Carbamidomethyl (+57), Phospho (+80)	4.16909	0.505528	0	-1.112	0	0	0	1
Scaffold attachment factor B1 OS=Homo sapiens GN=SAFB PE=1 SV=4	SAFB1_HUMAN	TRUE	TRUE	TRUE	EESSELEQPFAQDTSsVGPDRK	1	Phospho (+80)	3.741	0.654621	0	-0.7094	0	0	1	0
Scaffold attachment factor B1 OS=Homo sapiens GN=SAFB PE=1 SV=4	SAFB1_HUMAN	TRUE	TRUE	TRUE	ETINNLDTSSsDFTILQEIEEPSLEPENEK	1	Phospho (+80)	6.03634	0.641639	0	-0.6529	0	0	2	0
Scaffold attachment factor B1 OS=Homo sapiens GN=SAFB PE=1 SV=4	SAFB1_HUMAN	TRUE	TRUE	TRUE	SEPVKEESsELEQPFAQDTSSVGPDRK	1	Phospho (+80)	4.35727	0.647096	0	-1.935	0	0	1	0
Scaffold attachment factor B1 OS=Homo sapiens GN=SAFB PE=1 SV=4	SAFB1_HUMAN	TRUE	TRUE	TRUE	TDcEPVGLEPAVEqSSAASELAEASSEELAEAPTEAPsPEAR	1	Carbamidomethyl (+57), Deamidated (+1), Phospho (+80)	5.46081	0.468272	0	-2.806	0	0	0	0
Inverted formin-2 OS=Homo sapiens GN=INF2 PE=1 SV=2	INF2_HUMAN	TRUE	TRUE	TRUE	DPTSLLGVLQAEADStSEGLEDAVHSR	1	Phospho (+80)	5.07194	0.568117	0	-0.08863	0	0	1	0
Inverted formin-2 OS=Homo sapiens GN=INF2 PE=1 SV=2	INF2_HUMAN	TRUE	TRUE	TRUE	DPTSLLGVLQAEADSTsEGLEDAVHSR	1	Phospho (+80)	6.51941	0.589242	0	-0.2248	0	0	2	0
Inverted formin-2 OS=Homo sapiens GN=INF2 PE=1 SV=2	INF2_HUMAN	TRUE	TRUE	TRUE	DPTSLLGVLQAEADsTsEGLEDAVHSR	1	Phospho (+80), Phospho (+80)	8.86275	0.771595	0	-0.6466	0	0	2	1
Inverted formin-2 OS=Homo sapiens GN=INF2 PE=1 SV=2	INF2_HUMAN	TRUE	TRUE	TRUE	DPTSLLGVLQAEADsTSEGLEDAVHSr	1	Phospho (+80), Label:13C(6)15N(4) (+10)	3.99559	0.588246	0	0.3937	0	0	1	0
Inverted formin-2 OS=Homo sapiens GN=INF2 PE=1 SV=2	INF2_HUMAN	TRUE	TRUE	TRUE	EHNSMWASLsSPDAEAVEPDFSSIER	1	Phospho (+80)	3.93387	0.670229	0	-1.017	0	0	1	0
Inverted formin-2 OS=Homo sapiens GN=INF2 PE=1 SV=2	INF2_HUMAN	TRUE	TRUE	TRUE	EHNSMWASLSsPDAEAVEPDFSSIER	1	Phospho (+80)	4.38517	0.693875	0	-1.214	0	0	1	0
Inverted formin-2 OS=Homo sapiens GN=INF2 PE=1 SV=2	INF2_HUMAN	TRUE	TRUE	TRUE	GARPPAAGPGGDEDEDEEDTAPESALDtSLDK	1	Phospho (+80)	7.30965	0.725473	0	-2.533	0	0	1	0
Inverted formin-2 OS=Homo sapiens GN=INF2 PE=1 SV=2	INF2_HUMAN	TRUE	TRUE	TRUE	GARPPAAGPGGDEDEDEEDtAPESALDtSLDK	1	Phospho (+80), Phospho (+80)	6.52063	0.719252	0	4.16	0	0	1	0
Inverted formin-2 OS=Homo sapiens GN=INF2 PE=1 SV=2	INF2_HUMAN	TRUE	TRUE	TRUE	GARPPAAGPGGDEDEDEEDtAPESALDtsLDK	1	Phospho (+80), Phospho (+80), Phospho (+80)	6.55583	0.702979	0	-3.072	0	0	1	0
Inverted formin-2 OS=Homo sapiens GN=INF2 PE=1 SV=2	INF2_HUMAN	TRUE	TRUE	TRUE	GSsPqnTTTPKPSVEGQQPAAAAAcEPVDHAQSESILK	1	Phospho (+80), Deamidated (+1), Deamidated (+1), Carbamidomethyl (+57)	4.041	0.597472	0	-3.123	0	0	0	1
Nucleolar and coiled-body phosphoprotein 1 OS=Homo sapiens GN=NOLC1 PE=1 SV=2	NOLC1_HUMAN	TRUE	TRUE	TRUE	GGSISVQVNSIKFDsE	1	Phospho (+80)	5.76089	0.736621	0	1.362	0	4	0	0
Nucleolar and coiled-body phosphoprotein 1 OS=Homo sapiens GN=NOLC1 PE=1 SV=2	NOLC1_HUMAN	TRUE	TRUE	TRUE	GKGsPRPQAPK	0.98	Phospho (+80)	2.73176	0.579383	0	-2.087	0	1	1	0
Nucleolar and coiled-body phosphoprotein 1 OS=Homo sapiens GN=NOLC1 PE=1 SV=2	NOLC1_HUMAN	TRUE	TRUE	TRUE	sPAVKPAAAPK	0.98	Phospho (+80)	2.22631	0.594971	0	-2.821	0	2	0	0
Heterogeneous nuclear ribonucleoproteins A2/B1 OS=Homo sapiens GN=HNRNPA2B1 PE=1 SV=2	ROA2_HUMAN	TRUE	TRUE	TRUE	GFGDGYnGYGGGPGGGNFGGsPGYGGGR	1	Deamidated (+1), Phospho (+80)	4.73475	0.707037	0	-0.7273	0	0	1	0
Splicing factor, arginine/serine-rich 19 OS=Homo sapiens GN=SCAF1 PE=1 SV=3	SFR19_HUMAN	TRUE	TRUE	TRUE	AAPPPPALtPDSQtVDSScKTPEVSFLPEEATEEAGVR	1	Phospho (+80), Phospho (+80), Carbamidomethyl (+57)	4.82748	0.56644	0	-3.439	0	0	0	1
Splicing factor, arginine/serine-rich 19 OS=Homo sapiens GN=SCAF1 PE=1 SV=3	SFR19_HUMAN	TRUE	TRUE	TRUE	AAPPPPALTPDSQtVDSScKtPEVSFLPEEATEEAGVR	1	Phospho (+80), Carbamidomethyl (+57), Phospho (+80)	4.30777	0.503642	0	-2.162	0	0	0	1
Splicing factor, arginine/serine-rich 19 OS=Homo sapiens GN=SCAF1 PE=1 SV=3	SFR19_HUMAN	TRUE	TRUE	TRUE	ESRsPFLKPDER	0.97	Phospho (+80)	3.77755	0.349631	0	0.8084	0	0	1	0
Splicing factor, arginine/serine-rich 19 OS=Homo sapiens GN=SCAF1 PE=1 SV=3	SFR19_HUMAN	TRUE	TRUE	TRUE	ISETLAGIYDDNSLSqDFPGDESPRPDAQPTQPtPAPGtPPQVDSTR	0.98	Deamidated (+1), Phospho (+80), Phospho (+80)	3.53474	0.562097	0	-1.176	0	0	0	1
Splicing factor, arginine/serine-rich 19 OS=Homo sapiens GN=SCAF1 PE=1 SV=3	SFR19_HUMAN	TRUE	TRUE	TRUE	QRsPsPAPAPAPAAAAGPPTR	1	Phospho (+80), Phospho (+80)	6.58595	0.699828	0	Value missing	0	1	1	0
Splicing factor, arginine/serine-rich 19 OS=Homo sapiens GN=SCAF1 PE=1 SV=3	SFR19_HUMAN	TRUE	TRUE	TRUE	REVLYDsEGLsGEER	1	Phospho (+80), Phospho (+80)	3.83199	0.663769	0	1.131	0	2	0	0
Src substrate cortactin OS=Homo sapiens GN=CTTN PE=1 SV=2	SRC8_HUMAN	TRUE	TRUE	TRUE	LPSsPVYEDAASFK	1	Phospho (+80)	5.28533	0.694472	0	-0.7114	0	2	0	0
Src substrate cortactin OS=Homo sapiens GN=CTTN PE=1 SV=2	SRC8_HUMAN	TRUE	TRUE	TRUE	TQtPPVSPAPQPTEER	1	Phospho (+80)	3.80756	0.689982	0	-2.237	0	2	0	0
Src substrate cortactin OS=Homo sapiens GN=CTTN PE=1 SV=2	SRC8_HUMAN	TRUE	TRUE	TRUE	tQTPPVsPAPQPTEER	1	Phospho (+80), Phospho (+80)	4.91925	0.722562	0	-3.21	0	2	0	0
Src substrate cortactin OS=Homo sapiens GN=CTTN PE=1 SV=2	SRC8_HUMAN	TRUE	TRUE	TRUE	TQTPPVSPAPQPTEERLPsSPVYEDAASFK	1	Phospho (+80)	4.55401	0.572813	0	-2.824	0	0	1	0
Src substrate cortactin OS=Homo sapiens GN=CTTN PE=1 SV=2	SRC8_HUMAN	TRUE	TRUE	TRUE	TQtPPVSPAPQPtEERLPSSPVYEDAASFK	1	Phospho (+80), Phospho (+80)	4.90984	0.642633	0	-2.699	0	0	2	0
Src substrate cortactin OS=Homo sapiens GN=CTTN PE=1 SV=2	SRC8_HUMAN	TRUE	TRUE	TRUE	TQtPPVSPAPQPtEERLPSSPVyEDAASFK	1	Phospho (+80), Phospho (+80), Phospho (+80)	4.83628	0.663858	0	-4.563	0	0	1	0
Torsin-1A-interacting protein 1 OS=Homo sapiens GN=TOR1AIP1 PE=1 SV=2	TOIP1_HUMAN	TRUE	TRUE	TRUE	DsHsSEEDEASSQTDLSQTISK	1	Phospho (+80), Phospho (+80)	6.29659	0.849762	0	1.48	0	0	1	0
Torsin-1A-interacting protein 1 OS=Homo sapiens GN=TOR1AIP1 PE=1 SV=2	TOIP1_HUMAN	TRUE	TRUE	TRUE	DSHssEEDEASSQTDLSQTISK	1	Phospho (+80), Phospho (+80)	2.94512	0.805913	0	1.728	0	2	1	0
Torsin-1A-interacting protein 1 OS=Homo sapiens GN=TOR1AIP1 PE=1 SV=2	TOIP1_HUMAN	TRUE	TRUE	TRUE	DsHsSEEDEASSQTDLSQTISk	1	Phospho (+80), Phospho (+80), Label:13C(6)15N(2) (+8)	6.31081	0.80616	0	0.09867	0	0	1	0
Torsin-1A-interacting protein 1 OS=Homo sapiens GN=TOR1AIP1 PE=1 SV=2	TOIP1_HUMAN	TRUE	TRUE	TRUE	DSHssEEDEASSQTDLSQTISk	1	Phospho (+80), Phospho (+80), Label:13C(6)15N(2) (+8)	4.89927	0.8036	0	1.046	0	1	2	0
Torsin-1A-interacting protein 1 OS=Homo sapiens GN=TOR1AIP1 PE=1 SV=2	TOIP1_HUMAN	TRUE	TRUE	TRUE	GLRDsHsSEEDEASSQTDLSQTISK	1	Phospho (+80), Phospho (+80)	6.69199	0.753589	0	1.948	0	0	1	0
Torsin-1A-interacting protein 1 OS=Homo sapiens GN=TOR1AIP1 PE=1 SV=2	TOIP1_HUMAN	TRUE	TRUE	TRUE	GLRDsHssEEDEASSQTDLSQTISK	1	Phospho (+80), Phospho (+80), Phospho (+80)	6.61259	0.831599	0	0.9098	0	0	2	0
Torsin-1A-interacting protein 1 OS=Homo sapiens GN=TOR1AIP1 PE=1 SV=2	TOIP1_HUMAN	TRUE	TRUE	TRUE	GLrDsHsSEEDEASSQTDLSQTISk	1	Label:13C(6)15N(4) (+10), Phospho (+80), Phospho (+80), Label:13C(6)15N(2) (+8)	7.02614	0.781906	0	1.439	0	0	1	0
Torsin-1A-interacting protein 1 OS=Homo sapiens GN=TOR1AIP1 PE=1 SV=2	TOIP1_HUMAN	TRUE	TRUE	TRUE	LQQQHSEQPPLQPsPVMTR	1	Phospho (+80)	5.65195	0.591307	0	-3.396	0	0	2	0
Torsin-1A-interacting protein 1 OS=Homo sapiens GN=TOR1AIP1 PE=1 SV=2	TOIP1_HUMAN	TRUE	TRUE	TRUE	RGLRDsHssEEDEASSQTDLSQTISK	1	Phospho (+80), Phospho (+80), Phospho (+80)	6.23739	0.78286	0	0.1158	0	0	3	0
Torsin-1A-interacting protein 1 OS=Homo sapiens GN=TOR1AIP1 PE=1 SV=2	TOIP1_HUMAN	TRUE	TRUE	TRUE	SELGNQsPSTSSR	0.98	Phospho (+80)	3.0409	0.594002	0	0.4587	0	1	0	0
Torsin-1A-interacting protein 1 OS=Homo sapiens GN=TOR1AIP1 PE=1 SV=2	TOIP1_HUMAN	TRUE	TRUE	TRUE	VNFsEEGETEEDDQDSSHSSVTTVK	1	Phospho (+80)	4.05495	0.584674	0	-0.6279	0	0	1	0
Torsin-1A-interacting protein 1 OS=Homo sapiens GN=TOR1AIP1 PE=1 SV=2	TOIP1_HUMAN	TRUE	TRUE	TRUE	VNFSEEGEtEEDDQDSSHSSVTTVK	1	Phospho (+80)	7.05952	0.756106	0	1.183	0	0	1	0
Torsin-1A-interacting protein 1 OS=Homo sapiens GN=TOR1AIP1 PE=1 SV=2	TOIP1_HUMAN	TRUE	TRUE	TRUE	VNFsEEGETEEDDQDsSHSSVTTVK	1	Phospho (+80), Phospho (+80)	5.09566	0.638785	0	0.9891	0	0	2	0
Ubiquitin-associated protein 2-like OS=Homo sapiens GN=UBAP2L PE=1 SV=2	UBP2L_HUMAN	TRUE	TRUE	TRUE	RYPSSISSsPQK	1	Phospho (+80)	4.14927	0.614911	0	-0.4477	0	1	3	0
Ubiquitin-associated protein 2-like OS=Homo sapiens GN=UBAP2L PE=1 SV=2	UBP2L_HUMAN	TRUE	TRUE	TRUE	RYPSsIsSSPQK	1	Phospho (+80), Phospho (+80)	3.74676	0.581909	0	-2.123	0	1	0	0
Ubiquitin-associated protein 2-like OS=Homo sapiens GN=UBAP2L PE=1 SV=2	UBP2L_HUMAN	TRUE	TRUE	TRUE	SPAVATSTAAPPPPSsPLPSK	1	Phospho (+80)	5.30688	0.601929	0	Value missing	0	0	1	0
Ubiquitin-associated protein 2-like OS=Homo sapiens GN=UBAP2L PE=1 SV=2	UBP2L_HUMAN	TRUE	TRUE	TRUE	SPAVATSTAAPPPPSSPLPsK	1	Phospho (+80)	5.37636	0.661314	0	Value missing	0	1	0	0
Ubiquitin-associated protein 2-like OS=Homo sapiens GN=UBAP2L PE=1 SV=2	UBP2L_HUMAN	TRUE	TRUE	TRUE	STSAPQMSPGSSDNQSSsPQPAQQK	1	Phospho (+80)	3.96505	0.618674	0	-1.898	0	0	1	0
Ubiquitin-associated protein 2-like OS=Homo sapiens GN=UBAP2L PE=1 SV=2	UBP2L_HUMAN	TRUE	TRUE	TRUE	StSAPQMSPGSSDNQSSsPQPAQQK	1	Phospho (+80), Phospho (+80)	5.08585	0.659542	0	-2.98	0	0	1	0
Ubiquitin-associated protein 2-like OS=Homo sapiens GN=UBAP2L PE=1 SV=2	UBP2L_HUMAN	TRUE	TRUE	TRUE	YPSSISSsPQK	1	Phospho (+80)	3.51252	0.705465	0	-0.7896	0	2	0	0
E3 ubiquitin-protein ligase UBR4 OS=Homo sapiens GN=UBR4 PE=1 SV=1	UBR4_HUMAN	TRUE	TRUE	TRUE	HVTLPSsPR	0.98	Phospho (+80)	2.56443	0.566742	0	-0.263	0	2	0	0
E3 ubiquitin-protein ligase UBR4 OS=Homo sapiens GN=UBR4 PE=1 SV=1	UBR4_HUMAN	TRUE	TRUE	TRUE	HVTLPSsPRsNTPMGDKDDDDDDDADEK	1	Phospho (+80), Phospho (+80)	4.37395	0.656097	0	-0.789	0	0	0	2
E3 ubiquitin-protein ligase UBR4 OS=Homo sapiens GN=UBR4 PE=1 SV=1	UBR4_HUMAN	TRUE	TRUE	TRUE	HVtLPSSPRsNtPMGDKDDDDDDDADEK	0.98	Phospho (+80), Phospho (+80), Phospho (+80)	2.45387	0.618658	0	0.6319	0	0	0	1
E3 ubiquitin-protein ligase UBR4 OS=Homo sapiens GN=UBR4 PE=1 SV=1	UBR4_HUMAN	TRUE	TRUE	TRUE	TGSTSsKEDDYESDAATIVQK	1	Phospho (+80)	6.85279	0.698779	0	0.7207	0	0	2	0
E3 ubiquitin-protein ligase UBR4 OS=Homo sapiens GN=UBR4 PE=1 SV=1	UBR4_HUMAN	TRUE	TRUE	TRUE	TGSTSskEDDYESDAATIVQk	0.98	Phospho (+80), Label:13C(6)15N(2) (+8), Label:13C(6)15N(2) (+8)	2.2655	0.670511	0	-0.1074	0	1	0	0
Zinc finger Ran-binding domain-containing protein 2 OS=Homo sapiens GN=ZRANB2 PE=1 SV=2	ZRAB2_HUMAN	TRUE	TRUE	TRUE	EEsDGEYDEFGRK	0.96	Phospho (+80)	2.38988	0.538572	0	0.429	0	0	1	0
Zinc finger Ran-binding domain-containing protein 2 OS=Homo sapiens GN=ZRANB2 PE=1 SV=2	ZRAB2_HUMAN	TRUE	TRUE	TRUE	ENVEYIEREEsDGEYDEFGR	1	Phospho (+80)	5.14977	0.727443	0	0.8979	0	0	2	0
Zinc finger Ran-binding domain-containing protein 2 OS=Homo sapiens GN=ZRANB2 PE=1 SV=2	ZRAB2_HUMAN	TRUE	TRUE	TRUE	ENVEYIEREEsDGEYDEFGRK	1	Phospho (+80)	5.81033	0.74983	0	0.8823	0	0	2	2
Zinc finger Ran-binding domain-containing protein 2 OS=Homo sapiens GN=ZRANB2 PE=1 SV=2	ZRAB2_HUMAN	TRUE	TRUE	TRUE	EVEDKEsEGEEEDEDEDLSK	1	Phospho (+80)	4.49197	0.631605	0	0.5376	0	1	0	0
Zinc finger Ran-binding domain-containing protein 2 OS=Homo sapiens GN=ZRANB2 PE=1 SV=2	ZRAB2_HUMAN	TRUE	TRUE	TRUE	EVEDkEsEGEEEDEDEDLSk	1	Label:13C(6)15N(2) (+8), Phospho (+80), Label:13C(6)15N(2) (+8)	4.69637	0.681311	0	0.458	0	1	2	0
Zinc finger Ran-binding domain-containing protein 2 OS=Homo sapiens GN=ZRANB2 PE=1 SV=2	ZRAB2_HUMAN	TRUE	TRUE	TRUE	YNLDAsEEEDSNk	1	Phospho (+80), Label:13C(6)15N(2) (+8)	3.93237	0.726105	0	0.9746	0	1	0	0
Zinc finger Ran-binding domain-containing protein 2 OS=Homo sapiens GN=ZRANB2 PE=1 SV=2	ZRAB2_HUMAN	TRUE	TRUE	TRUE	YNLDAsEEEDSNKK	0.97	Phospho (+80)	3.35939	0.459054	0	0.9603	0	1	1	0
Zinc finger Ran-binding domain-containing protein 2 OS=Homo sapiens GN=ZRANB2 PE=1 SV=2	ZRAB2_HUMAN	TRUE	TRUE	TRUE	YNLDAsEEEDSNkk	1	Phospho (+80), Label:13C(6)15N(2) (+8), Label:13C(6)15N(2) (+8)	4.24437	0.59555	0	1.26	0	0	1	0
Enhancer of mRNA-decapping protein 4 OS=Homo sapiens GN=EDC4 PE=1 SV=1	EDC4_HUMAN	TRUE	TRUE	TRUE	DSQDASAEQsDHDDEVASLASASGGFGTK	1	Phospho (+80)	4.94073	0.620285	0	0.3784	0	0	1	0
Enhancer of mRNA-decapping protein 4 OS=Homo sapiens GN=EDC4 PE=1 SV=1	EDC4_HUMAN	TRUE	TRUE	TRUE	DSQDASAEQsDHDDEVASLASASGGFGTk	1	Phospho (+80), Label:13C(6)15N(2) (+8)	5.22814	0.564994	0	0.9116	0	0	1	0
Enhancer of mRNA-decapping protein 4 OS=Homo sapiens GN=EDC4 PE=1 SV=1	EDC4_HUMAN	TRUE	TRUE	TRUE	FQPQLNPDVVAPLPTHTAHEDFTFGESRPELGSEGLGsAAHGSqPDLRR	1	Phospho (+80), Deamidated (+1)	8.5666	0.536637	0	-2.749	0	0	0	0
Enhancer of mRNA-decapping protein 4 OS=Homo sapiens GN=EDC4 PE=1 SV=1	EDC4_HUMAN	TRUE	TRUE	TRUE	FQPqLNPDVVAPLPTHTAHEDFTFGESRPELGSEGLGsAAHGSqPDLRR	1	Deamidated (+1), Phospho (+80), Deamidated (+1)	8.08615	0.512948	0	-4.536	0	0	0	0
Enhancer of mRNA-decapping protein 4 OS=Homo sapiens GN=EDC4 PE=1 SV=1	EDC4_HUMAN	TRUE	TRUE	TRUE	GPGQVPTATSALSLELQEVEPLGLPQAsPSR	1	Phospho (+80)	6.05796	0.689568	0	-4.476	0	0	0	1
Enhancer of mRNA-decapping protein 4 OS=Homo sapiens GN=EDC4 PE=1 SV=1	EDC4_HUMAN	TRUE	TRUE	TRUE	GPGQVPTATSALSLELQEVEPLGLPQASPsR	1	Phospho (+80)	7.11427	0.716028	0	-3.209	0	0	2	0
Enhancer of mRNA-decapping protein 4 OS=Homo sapiens GN=EDC4 PE=1 SV=1	EDC4_HUMAN	TRUE	TRUE	TRUE	sPDVISSASTALSQDIPEIASEALSR	1	Phospho (+80)	7.06509	0.726603	0	-0.6844	0	0	2	0
Enhancer of mRNA-decapping protein 4 OS=Homo sapiens GN=EDC4 PE=1 SV=1	EDC4_HUMAN	TRUE	TRUE	TRUE	tRSPDVISSASTALSQDIPEIASEALSR	1	Phospho (+80)	7.23003	0.727099	0	-0.5713	0	0	2	0
Enhancer of mRNA-decapping protein 4 OS=Homo sapiens GN=EDC4 PE=1 SV=1	EDC4_HUMAN	TRUE	TRUE	TRUE	TRsPDVISSASTALSQDIPEIASEALSR	1	Phospho (+80)	4.36053	0.638275	0	-2.534	0	0	0	1
Ras GTPase-activating protein-binding protein 1 OS=Homo sapiens GN=G3BP1 PE=1 SV=1	G3BP1_HUMAN	TRUE	TRUE	TRUE	sSSPAPADIAQTVQEDLR	1	Phospho (+80)	5.03007	0.741549	0	-0.5078	0	1	0	0
Ras GTPase-activating protein-binding protein 1 OS=Homo sapiens GN=G3BP1 PE=1 SV=1	G3BP1_HUMAN	TRUE	TRUE	TRUE	SsSPAPADIAQTVQEDLR	1	Phospho (+80)	4.8285	0.733121	0	-0.5065	0	1	0	0
Ras GTPase-activating protein-binding protein 1 OS=Homo sapiens GN=G3BP1 PE=1 SV=1	G3BP1_HUMAN	TRUE	TRUE	TRUE	SSsPAPADIAQTVQEDLR	1	Phospho (+80)	6.35033	0.668074	0	-0.7533	0	0	1	0
Ras GTPase-activating protein-binding protein 1 OS=Homo sapiens GN=G3BP1 PE=1 SV=1	G3BP1_HUMAN	TRUE	TRUE	TRUE	SSsPAPADIAQTVQEDLr	1	Phospho (+80), Label:13C(6)15N(4) (+10)	5.26877	0.64447	0	-0.589	0	0	1	0
Ras GTPase-activating protein-binding protein 1 OS=Homo sapiens GN=G3BP1 PE=1 SV=1	G3BP1_HUMAN	TRUE	TRUE	TRUE	YQDEVFGGFVTEPQEEsEEEVEEPEER	1	Phospho (+80)	5.82078	0.707444	0	-0.9863	0	0	2	0
Hepatoma-derived growth factor-related protein 2 OS=Homo sapiens GN=HDGFRP2 PE=1 SV=1	HDGR2_HUMAN	TRUE	TRUE	TRUE	ADsDGAKPEPVAMAR	1	Phospho (+80)	4.22388	0.59499	0	-0.7507	0	0	1	0
Hepatoma-derived growth factor-related protein 2 OS=Homo sapiens GN=HDGFRP2 PE=1 SV=1	HDGR2_HUMAN	TRUE	TRUE	TRUE	cGssEDLHDSVR	0.99	Carbamidomethyl (+57), Phospho (+80), Phospho (+80)	2.42527	0.781109	0	1.475	0	1	0	0
Hepatoma-derived growth factor-related protein 2 OS=Homo sapiens GN=HDGFRP2 PE=1 SV=1	HDGR2_HUMAN	TRUE	TRUE	TRUE	cGssEDLHDSVr	1	Carbamidomethyl (+57), Phospho (+80), Phospho (+80), Label:13C(6)15N(4) (+10)	2.81166	0.735562	0	1.338	0	1	0	0
Hepatoma-derived growth factor-related protein 2 OS=Homo sapiens GN=HDGFRP2 PE=1 SV=1	HDGR2_HUMAN	TRUE	TRUE	TRUE	EHEEGRDsEEGPR	0.98	Phospho (+80)	2.57549	0.617788	0	-0.6821	0	0	1	0
Hepatoma-derived growth factor-related protein 2 OS=Homo sapiens GN=HDGFRP2 PE=1 SV=1	HDGR2_HUMAN	TRUE	TRUE	TRUE	GEAERGsGGssGDELREDDEPVK	1	Phospho (+80), Phospho (+80), Phospho (+80)	3.78746	0.645681	0	0.01158	0	1	2	0
Hepatoma-derived growth factor-related protein 2 OS=Homo sapiens GN=HDGFRP2 PE=1 SV=1	HDGR2_HUMAN	TRUE	TRUE	TRUE	GRGPPsssDsEPEAELER	0.98	Phospho (+80), Phospho (+80), Phospho (+80), Phospho (+80)	2.22218	0.795557	0	-0.1277	0	4	0	0
La-related protein 7 OS=Homo sapiens GN=LARP7 PE=1 SV=1	LARP7_HUMAN	TRUE	TRUE	TRUE	DIEIstEEEK	0.97	Phospho (+80), Phospho (+80)	3.12693	0.494986	0	1.096	0	1	0	0
La-related protein 7 OS=Homo sapiens GN=LARP7 PE=1 SV=1	LARP7_HUMAN	TRUE	TRUE	TRUE	ENRDIEIstEEEK	0.99	Phospho (+80), Phospho (+80)	3.45938	0.577317	0	0.178	0	2	0	0
La-related protein 7 OS=Homo sapiens GN=LARP7 PE=1 SV=1	LARP7_HUMAN	TRUE	TRUE	TRUE	ENrDIEIstEEEk	1	Label:13C(6)15N(4) (+10), Phospho (+80), Phospho (+80), Label:13C(6)15N(2) (+8)	3.70928	0.548223	0	0.04177	0	1	0	0
La-related protein 7 OS=Homo sapiens GN=LARP7 PE=1 SV=1	LARP7_HUMAN	TRUE	TRUE	TRUE	SRPTSEGsDIESTEPQK	1	Phospho (+80)	3.08273	0.633571	0	-0.7078	0	1	1	0
La-related protein 7 OS=Homo sapiens GN=LARP7 PE=1 SV=1	LARP7_HUMAN	TRUE	TRUE	TRUE	SRPTsEGsDIESTEPQK	1	Phospho (+80), Phospho (+80)	3.39867	0.715554	0	-1.238	0	2	2	0
La-related protein 7 OS=Homo sapiens GN=LARP7 PE=1 SV=1	LARP7_HUMAN	TRUE	TRUE	TRUE	sSSEDAESLAPr	1	Phospho (+80), Label:13C(6)15N(4) (+10)	3.23378	0.758715	0	-1.639	0	1	0	0
La-related protein 7 OS=Homo sapiens GN=LARP7 PE=1 SV=1	LARP7_HUMAN	TRUE	TRUE	TRUE	SssEDAESLAPR	1	Phospho (+80), Phospho (+80)	3.74391	0.816039	0	-4.21	0	2	0	0
La-related protein 7 OS=Homo sapiens GN=LARP7 PE=1 SV=1	LARP7_HUMAN	TRUE	TRUE	TRUE	SsSEDAESLAPr	1	Phospho (+80), Label:13C(6)15N(4) (+10)	3.55771	0.698618	0	-0.3348	0	1	0	0
Nuclear cap-binding protein subunit 1 OS=Homo sapiens GN=NCBP1 PE=1 SV=1	NCBP1_HUMAN	TRUE	TRUE	TRUE	KtSDANETEDHLESLIcK	1	Phospho (+80), Carbamidomethyl (+57)	7.58258	0.717839	0	1.201	0	0	1	0
Nuclear cap-binding protein subunit 1 OS=Homo sapiens GN=NCBP1 PE=1 SV=1	NCBP1_HUMAN	TRUE	TRUE	TRUE	kTsDANETEDHLESLIck	1	Label:13C(6)15N(2) (+8), Phospho (+80), Carbamidomethyl (+57), Label:13C(6)15N(2) (+8)	5.41953	0.694171	0	1.25	0	0	1	0
Nuclear cap-binding protein subunit 1 OS=Homo sapiens GN=NCBP1 PE=1 SV=1	NCBP1_HUMAN	TRUE	TRUE	TRUE	RKtSDANETEDHLESLIcK	1	Phospho (+80), Carbamidomethyl (+57)	6.01658	0.688059	0	1.069	0	0	0	1
Nuclear cap-binding protein subunit 1 OS=Homo sapiens GN=NCBP1 PE=1 SV=1	NCBP1_HUMAN	TRUE	TRUE	TRUE	RKTsDANETEDHLESLIcK	1	Phospho (+80), Carbamidomethyl (+57)	6.07507	0.597307	0	0.6759	0	0	1	0
Nuclear cap-binding protein subunit 1 OS=Homo sapiens GN=NCBP1 PE=1 SV=1	NCBP1_HUMAN	TRUE	TRUE	TRUE	rktSDANETEDHLESLIck	1	Label:13C(6)15N(4) (+10), Label:13C(6)15N(2) (+8), Phospho (+80), Carbamidomethyl (+57), Label:13C(6)15N(2) (+8)	5.67623	0.622087	0	1.735	0	0	1	0
Nuclear cap-binding protein subunit 1 OS=Homo sapiens GN=NCBP1 PE=1 SV=1	NCBP1_HUMAN	TRUE	TRUE	TRUE	rkTsDANETEDHLESLIck	1	Label:13C(6)15N(4) (+10), Label:13C(6)15N(2) (+8), Phospho (+80), Carbamidomethyl (+57), Label:13C(6)15N(2) (+8)	5.81405	0.655003	0	1.425	0	0	0	2
Nuclear cap-binding protein subunit 1 OS=Homo sapiens GN=NCBP1 PE=1 SV=1	NCBP1_HUMAN	TRUE	TRUE	TRUE	tSDANETEDHLESLIcK	1	Phospho (+80), Carbamidomethyl (+57)	3.80897	0.669096	0	0.7214	0	1	0	0
Nuclear cap-binding protein subunit 1 OS=Homo sapiens GN=NCBP1 PE=1 SV=1	NCBP1_HUMAN	TRUE	TRUE	TRUE	TsDANETEDHLESLIcK	1	Phospho (+80), Carbamidomethyl (+57)	4.23812	0.675334	0	0.7719	0	1	2	0
Nucleolar complex protein 2 homolog OS=Homo sapiens GN=NOC2L PE=1 SV=4	NOC2L_HUMAN	TRUE	TRUE	TRUE	DLFDLNssEEDDTEGFSER	1	Phospho (+80), Phospho (+80)	4.31127	0.705829	0	0.3938	0	2	3	0
Nucleolar complex protein 2 homolog OS=Homo sapiens GN=NOC2L PE=1 SV=4	NOC2L_HUMAN	TRUE	TRUE	TRUE	DLFDLnssEEDDTEGFSER	1	Deamidated (+1), Phospho (+80), Phospho (+80)	3.24788	0.763472	0	1.108	0	1	0	0
Nucleolar complex protein 2 homolog OS=Homo sapiens GN=NOC2L PE=1 SV=4	NOC2L_HUMAN	TRUE	TRUE	TRUE	DLFDLNssEEDDTEGFSEr	1	Phospho (+80), Phospho (+80), Label:13C(6)15N(4) (+10)	5.94071	0.78581	0	1.04	0	1	0	0
Nucleolar complex protein 2 homolog OS=Homo sapiens GN=NOC2L PE=1 SV=4	NOC2L_HUMAN	TRUE	TRUE	TRUE	DLFDLnssEEDDTEGFSEr	1	Deamidated (+1), Phospho (+80), Phospho (+80), Label:13C(6)15N(4) (+10)	3.02024	0.756107	0	2.841	0	1	0	0
Nucleolar complex protein 2 homolog OS=Homo sapiens GN=NOC2L PE=1 SV=4	NOC2L_HUMAN	TRUE	TRUE	TRUE	EAARsPDKPGGSPSASR	0.98	Phospho (+80)	3.25484	0.539147	0	-1.92	0	0	2	0
Nucleolar complex protein 2 homolog OS=Homo sapiens GN=NOC2L PE=1 SV=4	NOC2L_HUMAN	TRUE	TRUE	TRUE	EAARsPDKPGGsPSASR	1	Phospho (+80), Phospho (+80)	4.47706	0.596403	0	-1.663	0	2	2	0
Nuclear pore complex protein Nup160 OS=Homo sapiens GN=NUP160 PE=1 SV=3	NU160_HUMAN	TRUE	TRUE	TRUE	LIRPEYAWIVQPVSGAVYDRPGAsPK	1	Phospho (+80)	7.70805	0.779559	0	-2.097	0	0	2	2
Serine/threonine-protein phosphatase 6 regulatory subunit 3 OS=Homo sapiens GN=PPP6R3 PE=1 SV=2	PP6R3_HUMAN	TRUE	TRUE	TRUE	IQQFDDGGsDEEDIWEEK	1	Phospho (+80)	6.04268	0.760033	0	0.8745	0	2	1	0
Serine/threonine-protein phosphatase 6 regulatory subunit 3 OS=Homo sapiens GN=PPP6R3 PE=1 SV=2	PP6R3_HUMAN	TRUE	TRUE	TRUE	IQQFDDGGsDEEDIWEEk	1	Phospho (+80), Label:13C(6)15N(2) (+8)	3.41086	0.653366	0	1.049	0	0	1	0
Serine/threonine-protein phosphatase 6 regulatory subunit 3 OS=Homo sapiens GN=PPP6R3 PE=1 SV=2	PP6R3_HUMAN	TRUE	TRUE	TRUE	RNTVDLVTTcHIHssSDDEIDFK	1	Carbamidomethyl (+57), Phospho (+80), Phospho (+80)	4.83282	0.506255	0	0.9364	0	0	1	1
Serine/threonine-protein phosphatase 6 regulatory subunit 3 OS=Homo sapiens GN=PPP6R3 PE=1 SV=2	PP6R3_HUMAN	TRUE	TRUE	TRUE	SNsPVEMETsTEPMDPLTPSAAALAVQPEAAGSVAMEASSDGEEDAESTDK	1	Phospho (+80), Phospho (+80)	3.82892	0.64584	0	-0.8513	0	0	0	1
Serine/threonine-protein phosphatase 6 regulatory subunit 3 OS=Homo sapiens GN=PPP6R3 PE=1 SV=2	PP6R3_HUMAN	TRUE	TRUE	TRUE	SNSPVEMETSTEPMDPLTPSAAALAVQPEAAGsVAMEAsSDGEEDAESTDK	1	Phospho (+80), Phospho (+80)	4.20711	0.687363	0	-1.191	0	0	0	1
Telomere-associated protein RIF1 OS=Homo sapiens GN=RIF1 PE=1 SV=2	RIF1_HUMAN	TRUE	TRUE	TRUE	ELDPSLVSANDsPSGMQTR	1	Phospho (+80)	4.93487	0.67052	0	-0.8928	0	1	1	0
Telomere-associated protein RIF1 OS=Homo sapiens GN=RIF1 PE=1 SV=2	RIF1_HUMAN	TRUE	TRUE	TRUE	RDsFDNcSLGESSK	1	Phospho (+80), Carbamidomethyl (+57)	4.93744	0.7291	0	-0.7056	0	1	0	0
Telomere-associated protein RIF1 OS=Homo sapiens GN=RIF1 PE=1 SV=2	RIF1_HUMAN	TRUE	TRUE	TRUE	RRsEVVESTTESQDK	1	Phospho (+80)	4.80903	0.578308	0	0.2246	0	0	1	0
Telomere-associated protein RIF1 OS=Homo sapiens GN=RIF1 PE=1 SV=2	RIF1_HUMAN	TRUE	TRUE	TRUE	sPLHIKDDVLPK	1	Phospho (+80)	5.189	0.700057	0	-1.315	0	0	2	0
Telomere-associated protein RIF1 OS=Homo sapiens GN=RIF1 PE=1 SV=2	RIF1_HUMAN	TRUE	TRUE	TRUE	VEEPSQcLASGTAISELIIEDNNAsPQK	1	Carbamidomethyl (+57), Phospho (+80)	8.25813	0.734068	0	-1.196	0	0	3	0
Telomere-associated protein RIF1 OS=Homo sapiens GN=RIF1 PE=1 SV=2	RIF1_HUMAN	TRUE	TRUE	TRUE	VKsPQRPSDWSK	0.98	Phospho (+80)	3.62141	0.521826	0	-2.548	0	0	1	0
Actin filament-associated protein 1 OS=Homo sapiens GN=AFAP1 PE=1 SV=2	AFAP1_HUMAN	TRUE	TRUE	TRUE	KKPSTDEQTssAEEDVPTcGYLNVLSNSR	1	Phospho (+80), Phospho (+80), Carbamidomethyl (+57)	6.52563	0.648234	0	-0.6585	0	0	2	0
Actin filament-associated protein 1 OS=Homo sapiens GN=AFAP1 PE=1 SV=2	AFAP1_HUMAN	TRUE	TRUE	TRUE	KLSsERPsSDGEGVVEnGITTcNGK	1	Phospho (+80), Phospho (+80), Deamidated (+1), Carbamidomethyl (+57)	6.31226	0.667984	0	-0.4967	0	0	2	0
Actin filament-associated protein 1 OS=Homo sapiens GN=AFAP1 PE=1 SV=2	AFAP1_HUMAN	TRUE	TRUE	TRUE	KLSSERPssDGEGVVEnGITTcNGK	1	Phospho (+80), Phospho (+80), Deamidated (+1), Carbamidomethyl (+57)	6.81343	0.70255	0	0.1946	0	0	1	0
Actin filament-associated protein 1 OS=Homo sapiens GN=AFAP1 PE=1 SV=2	AFAP1_HUMAN	TRUE	TRUE	TRUE	KLSSERPssDGEGVVENGITTcnGK	1	Phospho (+80), Phospho (+80), Carbamidomethyl (+57), Deamidated (+1)	6.26611	0.682767	0	0.1189	0	0	1	0
Actin filament-associated protein 1 OS=Homo sapiens GN=AFAP1 PE=1 SV=2	AFAP1_HUMAN	TRUE	TRUE	TRUE	KLssERPSSDGEGVVEnGITTcnGK	1	Phospho (+80), Phospho (+80), Deamidated (+1), Carbamidomethyl (+57), Deamidated (+1)	7.81504	0.706652	0	-0.3293	0	0	6	0
Actin filament-associated protein 1 OS=Homo sapiens GN=AFAP1 PE=1 SV=2	AFAP1_HUMAN	TRUE	TRUE	TRUE	KLSsERPsSDGEGVVEnGITTcnGK	0.97	Phospho (+80), Phospho (+80), Deamidated (+1), Carbamidomethyl (+57), Deamidated (+1)	1.13085	0.579978	0	-0.3779	0	1	2	0
Actin filament-associated protein 1 OS=Homo sapiens GN=AFAP1 PE=1 SV=2	AFAP1_HUMAN	TRUE	TRUE	TRUE	QETANSLPAPPQMPLPEIPQPWLPPDSGPPPLPTSSLPEGYYEEAVPLsPGK	1	Phospho (+80)	3.7255	0.627995	0	0.06631	0	0	0	1
Actin filament-associated protein 1 OS=Homo sapiens GN=AFAP1 PE=1 SV=2	AFAP1_HUMAN	TRUE	TRUE	TRUE	QETANSLPAPPQmPLPEIPqPWLPPDSGPPPLPTSSLPEGYYEEAVPLsPGK	0.97	Oxidation (+16), Deamidated (+1), Phospho (+80)	3.89525	0.532923	0	1.042	0	0	0	1
Actin filament-associated protein 1 OS=Homo sapiens GN=AFAP1 PE=1 SV=2	AFAP1_HUMAN	TRUE	TRUE	TRUE	SGTSSPQsPVFR	0.99	Phospho (+80)	3.05628	0.590361	0	-0.4975	0	2	0	0
Actin filament-associated protein 1 OS=Homo sapiens GN=AFAP1 PE=1 SV=2	AFAP1_HUMAN	TRUE	TRUE	TRUE	SGTSsPQsPVFR	0.98	Phospho (+80), Phospho (+80)	2.34099	0.620988	0	-1.261	0	2	0	0
Cell cycle and apoptosis regulator protein 2 OS=Homo sapiens GN=CCAR2 PE=1 SV=2	CCAR2_HUMAN	TRUE	TRUE	TRUE	LEDSEVRsVAsNQSEMEFSSLQDMPK	1	Phospho (+80), Phospho (+80)	6.84606	0.796083	0	0.5788	0	0	1	0
Cell cycle and apoptosis regulator protein 2 OS=Homo sapiens GN=CCAR2 PE=1 SV=2	CCAR2_HUMAN	TRUE	TRUE	TRUE	LEDSEVRsVAsNQsEMEFSSLQDMPK	1	Phospho (+80), Phospho (+80), Phospho (+80)	5.79733	0.755312	0	0.2781	0	0	2	0
Cell cycle and apoptosis regulator protein 2 OS=Homo sapiens GN=CCAR2 PE=1 SV=2	CCAR2_HUMAN	TRUE	TRUE	TRUE	LEDSEVRsVAsNQSEmEFSSLQDMPK	0.98	Phospho (+80), Phospho (+80), Oxidation (+16)	2.86069	0.592345	0	2.635	0	0	1	0
Cell cycle and apoptosis regulator protein 2 OS=Homo sapiens GN=CCAR2 PE=1 SV=2	CCAR2_HUMAN	TRUE	TRUE	TRUE	LEDSEVrsVAsNQSEMEFSSLQDMPk	1	Label:13C(6)15N(4) (+10), Phospho (+80), Phospho (+80), Label:13C(6)15N(2) (+8)	4.38276	0.548268	0	0.6173	0	0	1	0
Cell cycle and apoptosis regulator protein 2 OS=Homo sapiens GN=CCAR2 PE=1 SV=2	CCAR2_HUMAN	TRUE	TRUE	TRUE	LEDSEVRsVAsNQsEmEFSSLQDMPK	1	Phospho (+80), Phospho (+80), Phospho (+80), Oxidation (+16)	3.94467	0.626231	0	-0.3452	0	0	2	0
Cell cycle and apoptosis regulator protein 2 OS=Homo sapiens GN=CCAR2 PE=1 SV=2	CCAR2_HUMAN	TRUE	TRUE	TRUE	sVASNQSEMEFSSLQDMPK	1	Phospho (+80)	4.8594	0.697536	0	0.3402	0	2	0	0
Cell cycle and apoptosis regulator protein 2 OS=Homo sapiens GN=CCAR2 PE=1 SV=2	CCAR2_HUMAN	TRUE	TRUE	TRUE	SVAsNQsEMEFSSLQDMPK	1	Phospho (+80), Phospho (+80)	4.22084	0.68254	0	-0.5806	0	2	2	0
Cell cycle and apoptosis regulator protein 2 OS=Homo sapiens GN=CCAR2 PE=1 SV=2	CCAR2_HUMAN	TRUE	TRUE	TRUE	sVAsNQsEMEFSSLQDMPK	1	Phospho (+80), Phospho (+80), Phospho (+80)	3.84239	0.839617	0	-0.7781	0	1	0	0
Oxysterol-binding protein 1 OS=Homo sapiens GN=OSBP PE=1 SV=1	OSBP1_HUMAN	TRUE	TRUE	TRUE	DQccsGKGDMSDEDDENEFFDAPEIITMPENLGHK	1	Carbamidomethyl (+57), Carbamidomethyl (+57), Phospho (+80)	7.76867	0.82494	0	-0.3005	0	0	0	1
Oxysterol-binding protein 1 OS=Homo sapiens GN=OSBP PE=1 SV=1	OSBP1_HUMAN	TRUE	TRUE	TRUE	GDMsDEDDENEFFDAPEIITMPENLGHK	1	Phospho (+80)	7.8845	0.846616	0	-1.193	0	0	2	1
Oxysterol-binding protein 1 OS=Homo sapiens GN=OSBP PE=1 SV=1	OSBP1_HUMAN	TRUE	TRUE	TRUE	GDmsDEDDENEFFDAPEIITMPENLGHK	1	Oxidation (+16), Phospho (+80)	5.85477	0.817704	0	-0.5843	0	0	2	0
Oxysterol-binding protein 1 OS=Homo sapiens GN=OSBP PE=1 SV=1	OSBP1_HUMAN	TRUE	TRUE	TRUE	MLAEsDEsGDEESVSQTDK	1	Phospho (+80), Phospho (+80)	5.75141	0.826095	0	1.407	0	1	1	0
Oxysterol-binding protein 1 OS=Homo sapiens GN=OSBP PE=1 SV=1	OSBP1_HUMAN	TRUE	TRUE	TRUE	mLAEsDEsGDEESVSQTDK	0.99	Oxidation (+16), Phospho (+80), Phospho (+80)	2.71301	0.811352	0	0.5407	0	2	0	0
Oxysterol-binding protein 1 OS=Homo sapiens GN=OSBP PE=1 SV=1	OSBP1_HUMAN	TRUE	TRUE	TRUE	MLAEsDEsGDEESVSQTDk	1	Phospho (+80), Phospho (+80), Label:13C(6)15N(2) (+8)	3.61545	0.828388	0	1.095	0	1	0	0
Oxysterol-binding protein 1 OS=Homo sapiens GN=OSBP PE=1 SV=1	OSBP1_HUMAN	TRUE	TRUE	TRUE	MLAEsDEsGDEESVSQTDKTELQNTLR	1	Phospho (+80), Phospho (+80)	4.4182	0.681575	0	0.1512	0	0	2	0
Oxysterol-binding protein 1 OS=Homo sapiens GN=OSBP PE=1 SV=1	OSBP1_HUMAN	TRUE	TRUE	TRUE	RTGsNIsGASSDISLDEQYK	1	Phospho (+80), Phospho (+80)	5.64796	0.651624	0	1.586	0	0	1	0
Protein SET OS=Homo sapiens GN=SET PE=1 SV=3	SET_HUMAN	TRUE	TRUE	TRUE	EQQEAIEHIDEVQNEIDRLNEQAsEEILK	1	Phospho (+80)	6.18752	0.51819	0	-0.1178	0	0	0	1
Splicing factor 3B subunit 2 OS=Homo sapiens GN=SF3B2 PE=1 SV=2	SF3B2_HUMAN	TRUE	TRUE	TRUE	GFEEEHKDsDDDssDDEQEK	0.97	Phospho (+80), Phospho (+80), Phospho (+80)	1.22434	0.8358	0	0.603	0	4	2	0
Splicing factor 3B subunit 2 OS=Homo sapiens GN=SF3B2 PE=1 SV=2	SF3B2_HUMAN	TRUE	TRUE	TRUE	KGFEEEHKDsDDDssDDEQEK	0.98	Phospho (+80), Phospho (+80), Phospho (+80)	2.63441	0.732891	0	-0.4646	0	0	1	0
Splicing factor 3B subunit 2 OS=Homo sapiens GN=SF3B2 PE=1 SV=2	SF3B2_HUMAN	TRUE	TRUE	TRUE	SSLGQsAsETEEDTVSVSK	1	Phospho (+80), Phospho (+80)	4.21554	0.76885	0	1.133	0	5	0	0
Splicing factor 3B subunit 2 OS=Homo sapiens GN=SF3B2 PE=1 SV=2	SF3B2_HUMAN	TRUE	TRUE	TRUE	SSLGQsAsETEEDTVSVSk	1	Phospho (+80), Phospho (+80), Label:13C(6)15N(2) (+8)	3.34774	0.729858	0	0.8936	0	2	0	0
Serrate RNA effector molecule homolog OS=Homo sapiens GN=SRRT PE=1 SV=1	SRRT_HUMAN	TRUE	TRUE	TRUE	ERFsPPRHELsPPQK	0.97	Phospho (+80), Phospho (+80)	2.22322	0.497839	0	-2.025	0	0	5	3
Serrate RNA effector molecule homolog OS=Homo sapiens GN=SRRT PE=1 SV=1	SRRT_HUMAN	TRUE	TRUE	TRUE	FsPPRHELsPPQKR	0.96	Phospho (+80), Phospho (+80)	2.19913	0.496854	0	-2.704	0	0	1	0
Serrate RNA effector molecule homolog OS=Homo sapiens GN=SRRT PE=1 SV=1	SRRT_HUMAN	TRUE	TRUE	TRUE	TQLWASEPGtPPLPTSLPSQNPILK	1	Phospho (+80)	6.68517	0.730281	0	-3.3	0	0	2	0
Bifunctional glutamate/proline--tRNA ligase OS=Homo sapiens GN=EPRS PE=1 SV=5	SYEP_HUMAN	TRUE	TRUE	TRUE	EYIPGQPPLSQSSDSsPTR	1	Phospho (+80)	4.11041	0.693206	0	-1.349	0	3	0	0
Bifunctional glutamate/proline--tRNA ligase OS=Homo sapiens GN=EPRS PE=1 SV=5	SYEP_HUMAN	TRUE	TRUE	TRUE	EYIPGQPPLSQSsDsSPTR	1	Phospho (+80), Phospho (+80)	3.7802	0.731073	0	-2.022	0	3	0	0
Transcription intermediary factor 1-beta OS=Homo sapiens GN=TRIM28 PE=1 SV=5	TIF1B_HUMAN	TRUE	TRUE	TRUE	LAsPSGSTSSGLEVVAPEGTSAPGGGPGTLDDSATIcR	1	Phospho (+80), Carbamidomethyl (+57)	7.80417	0.653822	0	-4.017	0	0	1	0
Transcription intermediary factor 1-beta OS=Homo sapiens GN=TRIM28 PE=1 SV=5	TIF1B_HUMAN	TRUE	TRUE	TRUE	LASPSGSTssGLEVVAPEGTSAPGGGPGTLDDSATIcR	1	Phospho (+80), Phospho (+80), Carbamidomethyl (+57)	3.98669	0.584636	0	-0.9805	0	0	1	0
Transcription intermediary factor 1-beta OS=Homo sapiens GN=TRIM28 PE=1 SV=5	TIF1B_HUMAN	TRUE	TRUE	TRUE	RSTAPSAAASASASAAAsSPAGGGAEALELLEHcGVcR	1	Phospho (+80), Carbamidomethyl (+57), Carbamidomethyl (+57)	9.00957	0.67766	0	-0.1602	0	0	0	1
Transcription intermediary factor 1-beta OS=Homo sapiens GN=TRIM28 PE=1 SV=5	TIF1B_HUMAN	TRUE	TRUE	TRUE	sGEGEVSGLMR	1	Phospho (+80)	3.5773	0.660555	0	-0.4835	0	2	0	0
Transcription intermediary factor 1-beta OS=Homo sapiens GN=TRIM28 PE=1 SV=5	TIF1B_HUMAN	TRUE	TRUE	TRUE	SRsGEGEVSGLMR	0.97	Phospho (+80)	3.15645	0.555649	0	-0.8336	0	2	0	0
Wings apart-like protein homolog OS=Homo sapiens GN=WAPAL PE=1 SV=1	WAPL_HUMAN	TRUE	TRUE	TRUE	RPEsPSEISPIK	1	Phospho (+80)	3.97486	0.576787	0	-3.026	0	1	0	0
Wings apart-like protein homolog OS=Homo sapiens GN=WAPAL PE=1 SV=1	WAPL_HUMAN	TRUE	TRUE	TRUE	RPEsPsEISPIK	1	Phospho (+80), Phospho (+80)	3.73448	0.620636	0	-1.979	0	1	0	0
Wings apart-like protein homolog OS=Homo sapiens GN=WAPAL PE=1 SV=1	WAPL_HUMAN	TRUE	TRUE	TRUE	RPESPsEIsPIK	1	Phospho (+80), Phospho (+80)	4.27224	0.597473	0	-1.934	0	1	2	0
Wings apart-like protein homolog OS=Homo sapiens GN=WAPAL PE=1 SV=1	WAPL_HUMAN	TRUE	TRUE	TRUE	VEEESTGDPFGFDsDDESLPVSSK	1	Phospho (+80)	5.61291	0.720957	0	-1.788	0	0	1	0
Wings apart-like protein homolog OS=Homo sapiens GN=WAPAL PE=1 SV=1	WAPL_HUMAN	TRUE	TRUE	TRUE	YFGFDDLsEsEDDEDDDcQVER	0.99	Phospho (+80), Phospho (+80), Carbamidomethyl (+57)	2.59188	0.81804	0	0.243	0	3	2	0
Wings apart-like protein homolog OS=Homo sapiens GN=WAPAL PE=1 SV=1	WAPL_HUMAN	TRUE	TRUE	TRUE	YFGFDDLsEsEDDEDDDcQVEr	0.96	Phospho (+80), Phospho (+80), Carbamidomethyl (+57), Label:13C(6)15N(4) (+10)	0.886649	0.509718	0	0.1887	0	1	0	0
EH domain-binding protein 1 OS=Homo sapiens GN=EHBP1 PE=1 SV=3	EHBP1_HUMAN	TRUE	TRUE	TRUE	DLStSPKPsPIPsPVLGR	1	Phospho (+80), Phospho (+80), Phospho (+80)	3.38922	0.63882	0	-2.8	0	1	1	0
EH domain-binding protein 1 OS=Homo sapiens GN=EHBP1 PE=1 SV=3	EHBP1_HUMAN	TRUE	TRUE	TRUE	EVQTPQYLNPFDEPEAFVTIKDsPPQSTK	1	Phospho (+80)	6.14217	0.712672	0	-3.015	0	0	2	0
EH domain-binding protein 1 OS=Homo sapiens GN=EHBP1 PE=1 SV=3	EHBP1_HUMAN	TRUE	TRUE	TRUE	KPsEDEVLNK	1	Phospho (+80)	4.16461	0.482022	0	-1.114	0	1	0	0
EH domain-binding protein 1 OS=Homo sapiens GN=EHBP1 PE=1 SV=3	EHBP1_HUMAN	TRUE	TRUE	TRUE	tSGSDDPGIcSNTDSTQAQVLLGK	0.98	Phospho (+80), Carbamidomethyl (+57)	2.5932	0.548597	0	-0.4243	0	0	1	0
E3 ubiquitin-protein ligase HUWE1 OS=Homo sapiens GN=HUWE1 PE=1 SV=3	HUWE1_HUMAN	TRUE	TRUE	TRUE	AcSPcSsQSSSSGIcTDFWDLLVK	1	Carbamidomethyl (+57), Carbamidomethyl (+57), Phospho (+80), Carbamidomethyl (+57)	5.26022	0.68551	0	0.5378	0	0	1	0
E3 ubiquitin-protein ligase HUWE1 OS=Homo sapiens GN=HUWE1 PE=1 SV=3	HUWE1_HUMAN	TRUE	TRUE	TRUE	DGGsGNsTIIVSR	0.99	Phospho (+80), Phospho (+80)	2.65171	0.625994	0	1.816	0	1	0	0
E3 ubiquitin-protein ligase HUWE1 OS=Homo sapiens GN=HUWE1 PE=1 SV=3	HUWE1_HUMAN	TRUE	TRUE	TRUE	GSGTAsDDEFENLr	1	Phospho (+80), Label:13C(6)15N(4) (+10)	3.24267	0.636628	0	1.4	0	2	0	0
E3 ubiquitin-protein ligase HUWE1 OS=Homo sapiens GN=HUWE1 PE=1 SV=3	HUWE1_HUMAN	TRUE	TRUE	TRUE	REESPMDVDQPSPsAQDTQSIASDGTPQGEK	1	Phospho (+80)	5.14348	0.709452	0	-1.76	0	0	1	0
E3 ubiquitin-protein ligase HUWE1 OS=Homo sapiens GN=HUWE1 PE=1 SV=3	HUWE1_HUMAN	TRUE	TRUE	TRUE	REESPMDVDQPsPSAqDTQSIASDGTPQGEK	1	Phospho (+80), Deamidated (+1)	4.72353	0.768502	0	-3.522	0	0	1	0
Protein LSM14 homolog A OS=Homo sapiens GN=LSM14A PE=1 SV=3	LS14A_HUMAN	TRUE	TRUE	TRUE	sPTMEQAVQTASAHLPAPAAVGR	1	Phospho (+80)	3.6995	0.690943	0	-1.709	0	1	0	1
Protein LSM14 homolog A OS=Homo sapiens GN=LSM14A PE=1 SV=3	LS14A_HUMAN	TRUE	TRUE	TRUE	SPtMEQAVQTASAHLPAPAAVGR	1	Phospho (+80)	5.72647	0.698038	0	-1.613	0	0	2	0
Protein LSM14 homolog A OS=Homo sapiens GN=LSM14A PE=1 SV=3	LS14A_HUMAN	TRUE	TRUE	TRUE	sPTmEQAVQTASAHLPAPAAVGR	1	Phospho (+80), Oxidation (+16)	4.44815	0.651731	0	-0.8957	0	0	1	0
Protein LSM14 homolog A OS=Homo sapiens GN=LSM14A PE=1 SV=3	LS14A_HUMAN	TRUE	TRUE	TRUE	sPVSTRPLPSASQK	1	Phospho (+80)	4.01136	0.646224	0	-1.42	0	1	2	0
Protein LSM14 homolog A OS=Homo sapiens GN=LSM14A PE=1 SV=3	LS14A_HUMAN	TRUE	TRUE	TRUE	sPVSTrPLPSASQk	1	Phospho (+80), Label:13C(6)15N(4) (+10), Label:13C(6)15N(2) (+8)	3.81821	0.553637	0	-1.44	0	1	0	0
Protein LSM14 homolog A OS=Homo sapiens GN=LSM14A PE=1 SV=3	LS14A_HUMAN	TRUE	TRUE	TRUE	SsPQLDPLRK	0.99	Phospho (+80)	2.7795	0.633221	0	-0.9115	0	2	2	0
Protein LSM14 homolog A OS=Homo sapiens GN=LSM14A PE=1 SV=3	LS14A_HUMAN	TRUE	TRUE	TRUE	TQLsQGRsSPQLDPLRK	1	Phospho (+80), Phospho (+80)	5.043	0.676202	0	-0.7719	0	1	2	0
Membrane-associated progesterone receptor component 1 OS=Homo sapiens GN=PGRMC1 PE=1 SV=3	PGRC1_HUMAN	TRUE	TRUE	TRUE	EGEEPTVYsDEEEPK	1	Phospho (+80)	4.81459	0.756342	0	-0.793	0	2	0	0
Membrane-associated progesterone receptor component 1 OS=Homo sapiens GN=PGRMC1 PE=1 SV=3	PGRC1_HUMAN	TRUE	TRUE	TRUE	EGEEPTVYsDEEEPKDESAR	1	Phospho (+80)	6.86006	0.733168	0	-1.156	0	0	2	0
Membrane-associated progesterone receptor component 1 OS=Homo sapiens GN=PGRMC1 PE=1 SV=3	PGRC1_HUMAN	TRUE	TRUE	TRUE	EGEEPTVYsDEEEPKDESARK	1	Phospho (+80)	4.75809	0.613773	0	-1.478	0	0	0	2
Membrane-associated progesterone receptor component 1 OS=Homo sapiens GN=PGRMC1 PE=1 SV=3	PGRC1_HUMAN	TRUE	TRUE	TRUE	GDQPAASGDsDDDEPPPLPR	1	Phospho (+80)	4.76712	0.80763	0	-2.912	0	2	1	0
Membrane-associated progesterone receptor component 1 OS=Homo sapiens GN=PGRMC1 PE=1 SV=3	PGRC1_HUMAN	TRUE	TRUE	TRUE	IVRGDQPAASGDsDDDEPPPLPR	1	Phospho (+80)	6.32629	0.646492	0	-2.858	0	0	1	0
Tyrosine-protein phosphatase non-receptor type 12 OS=Homo sapiens GN=PTPN12 PE=1 SV=3	PTN12_HUMAN	TRUE	TRUE	TRUE	DVDVSEDsPPPLPER	1	Phospho (+80)	5.47883	0.69892	0	-2.745	0	3	1	0
Tyrosine-protein phosphatase non-receptor type 12 OS=Homo sapiens GN=PTPN12 PE=1 SV=3	PTN12_HUMAN	TRUE	TRUE	TRUE	TPLSFTNPLHsDDsDSDER	1	Phospho (+80), Phospho (+80)	6.71848	0.749259	0	-1.274	0	0	1	0
Tyrosine-protein phosphatase non-receptor type 12 OS=Homo sapiens GN=PTPN12 PE=1 SV=3	PTN12_HUMAN	TRUE	TRUE	TRUE	TPLSFTNPLHSDDsDsDER	1	Phospho (+80), Phospho (+80)	5.71248	0.65553	0	-2.209	0	0	1	0
Tyrosine-protein phosphatase non-receptor type 12 OS=Homo sapiens GN=PTPN12 PE=1 SV=3	PTN12_HUMAN	TRUE	TRUE	TRUE	TPLSFTNPLHsDDsDSDERNSDGAVTQNK	1	Phospho (+80), Phospho (+80)	6.4541	0.771649	0	-0.6307	0	0	2	0
Tyrosine-protein phosphatase non-receptor type 12 OS=Homo sapiens GN=PTPN12 PE=1 SV=3	PTN12_HUMAN	TRUE	TRUE	TRUE	TPLSFTNPLHSDDsDsDERNSDGAVTQNK	1	Phospho (+80), Phospho (+80)	7.58213	0.681915	0	-1.418	0	0	0	1
Tyrosine-protein phosphatase non-receptor type 12 OS=Homo sapiens GN=PTPN12 PE=1 SV=3	PTN12_HUMAN	TRUE	TRUE	TRUE	TPLSFTnPLHsDDsDSDERNSDGAVTQNK	1	Deamidated (+1), Phospho (+80), Phospho (+80)	7.72076	0.6391	0	-1.439	0	0	0	1
Tyrosine-protein phosphatase non-receptor type 12 OS=Homo sapiens GN=PTPN12 PE=1 SV=3	PTN12_HUMAN	TRUE	TRUE	TRUE	TPLSFTNPLHsDDsDsDERNSDGAVTQNK	1	Phospho (+80), Phospho (+80), Phospho (+80)	6.48489	0.752672	0	-0.8365	0	0	2	1
Tyrosine-protein phosphatase non-receptor type 12 OS=Homo sapiens GN=PTPN12 PE=1 SV=3	PTN12_HUMAN	TRUE	TRUE	TRUE	TVSLTPsPTTQVETPDLVDHDNTsPLFR	0.96	Phospho (+80), Phospho (+80)	3.61159	0.439126	0	-1.759	0	0	1	0
Tyrosine-protein phosphatase non-receptor type 12 OS=Homo sapiens GN=PTPN12 PE=1 SV=3	PTN12_HUMAN	TRUE	TRUE	TRUE	TVsLTPsPTTQVETPDLVDHDNTsPLFR	0.96	Phospho (+80), Phospho (+80), Phospho (+80)	2.54448	0.49608	0	-1.08	0	0	1	0
Small acidic protein OS=Homo sapiens GN=SMAP PE=1 SV=1	SMAP_HUMAN	TRUE	TRUE	TRUE	RsASPDDDLGSSNWEAADLGNEER	1	Phospho (+80)	8.09427	0.732726	0	-0.4894	0	0	2	0
Small acidic protein OS=Homo sapiens GN=SMAP PE=1 SV=1	SMAP_HUMAN	TRUE	TRUE	TRUE	RSAsPDDDLGSSNWEAADLGNEER	0.99	Phospho (+80)	2.48011	0.694975	0	-0.8247	0	1	0	0
Small acidic protein OS=Homo sapiens GN=SMAP PE=1 SV=1	SMAP_HUMAN	TRUE	TRUE	TRUE	RsASPDDDLGSSNWEAADLGNEERK	1	Phospho (+80)	7.27376	0.740926	0	0.8744	0	0	2	1
Small acidic protein OS=Homo sapiens GN=SMAP PE=1 SV=1	SMAP_HUMAN	TRUE	TRUE	TRUE	sASPDDDLGSSNWEAADLGNEER	1	Phospho (+80)	6.21341	0.751193	0	0.07169	0	2	2	0
Small acidic protein OS=Homo sapiens GN=SMAP PE=1 SV=1	SMAP_HUMAN	TRUE	TRUE	TRUE	sASPDDDLGSSNWEAADLGNEERK	1	Phospho (+80)	6.92135	0.749103	0	0.3946	0	0	2	0
Small acidic protein OS=Homo sapiens GN=SMAP PE=1 SV=1	SMAP_HUMAN	TRUE	TRUE	TRUE	SAsPDDDLGSSNWEAADLGNEERK	0.99	Phospho (+80)	3.08997	0.748845	0	0.2745	0	2	0	0
General transcription factor IIF subunit 1 OS=Homo sapiens GN=GTF2F1 PE=1 SV=2	T2FA_HUMAN	TRUE	TRUE	TRUE	GNsRPGTPsAEGGSTSSTLR	1	Phospho (+80), Phospho (+80)	3.86745	0.662937	0	-0.8356	0	0	1	0
General transcription factor IIF subunit 1 OS=Homo sapiens GN=GTF2F1 PE=1 SV=2	T2FA_HUMAN	TRUE	TRUE	TRUE	GVDEQsDssEEsEEEKPPEEDKEEEEEK	1	Phospho (+80), Phospho (+80), Phospho (+80), Phospho (+80)	5.81282	0.798006	0	0.4863	0	0	4	0
General transcription factor IIF subunit 1 OS=Homo sapiens GN=GTF2F1 PE=1 SV=2	T2FA_HUMAN	TRUE	TRUE	TRUE	IHDLEDDLEMssDAsDAsGEEGGRVPK	1	Phospho (+80), Phospho (+80), Phospho (+80), Phospho (+80)	9.38389	0.913175	0	0.5802	0	0	4	0
General transcription factor IIF subunit 1 OS=Homo sapiens GN=GTF2F1 PE=1 SV=2	T2FA_HUMAN	TRUE	TRUE	TRUE	KPsGGssRGNSRPGTPSAEGGSTSSTLR	1	Phospho (+80), Phospho (+80), Phospho (+80)	3.50174	0.597002	0	-2.217	0	0	1	1
General transcription factor IIF subunit 1 OS=Homo sapiens GN=GTF2F1 PE=1 SV=2	T2FA_HUMAN	TRUE	TRUE	TRUE	KPsGGssRGNsRPGTPSAEGGSTSSTLR	1	Phospho (+80), Phospho (+80), Phospho (+80), Phospho (+80)	3.61048	0.686087	0	-2.327	0	0	1	0
TBC1 domain family member 4 OS=Homo sapiens GN=TBC1D4 PE=1 SV=2	TBCD4_HUMAN	TRUE	TRUE	TRUE	GPDPGEDLADLEVVVPGsPGDcLPEEADGTDTHLGLPAGASQPALTSSR	1	Phospho (+80), Carbamidomethyl (+57)	8.20708	0.738642	0	-3.455	0	0	0	2
TBC1 domain family member 4 OS=Homo sapiens GN=TBC1D4 PE=1 SV=2	TBCD4_HUMAN	TRUE	TRUE	TRUE	HAsAPSHVQPSDSEK	1	Phospho (+80)	4.60292	0.694748	0	-1.673	0	0	2	0
TBC1 domain family member 4 OS=Homo sapiens GN=TBC1D4 PE=1 SV=2	TBCD4_HUMAN	TRUE	TRUE	TRUE	LGsVDSFER	0.97	Phospho (+80)	3.1954	0.575434	0	0.4197	0	2	0	0
TBC1 domain family member 4 OS=Homo sapiens GN=TBC1D4 PE=1 SV=2	TBCD4_HUMAN	TRUE	TRUE	TRUE	RTssTcSNESLSVGGTSVTPR	0.97	Phospho (+80), Phospho (+80), Carbamidomethyl (+57)	1.52467	0.640616	0	-0.0638	0	1	0	0
TBC1 domain family member 4 OS=Homo sapiens GN=TBC1D4 PE=1 SV=2	TBCD4_HUMAN	TRUE	TRUE	TRUE	RTSsTcsNESLSVGGTSVTPR	1	Phospho (+80), Carbamidomethyl (+57), Phospho (+80)	5.3428	0.658299	0	0.2312	0	0	2	0
TBC1 domain family member 4 OS=Homo sapiens GN=TBC1D4 PE=1 SV=2	TBCD4_HUMAN	TRUE	TRUE	TRUE	RTSsTcsNEsLSVGGTSVTPR	0.98	Phospho (+80), Carbamidomethyl (+57), Phospho (+80), Phospho (+80)	2.70538	0.566196	0	0.02699	0	0	1	0
TBC1 domain family member 4 OS=Homo sapiens GN=TBC1D4 PE=1 SV=2	TBCD4_HUMAN	TRUE	TRUE	TRUE	SPSAMQQQDGLDRNELLPLSPLSPtMEEEPLVVFLSGEDDPEK	1	Phospho (+80)	3.69855	0.659378	0	0.6109	0	0	0	1
TBC1 domain family member 4 OS=Homo sapiens GN=TBC1D4 PE=1 SV=2	TBCD4_HUMAN	TRUE	TRUE	TRUE	TssTcSNESLSVGGTSVTPR	1	Phospho (+80), Phospho (+80), Carbamidomethyl (+57)	3.07214	0.737793	0	0.2935	0	2	0	0
28 kDa heat- and acid-stable phosphoprotein OS=Homo sapiens GN=PDAP1 PE=1 SV=1	HAP28_HUMAN	TRUE	TRUE	TRUE	SLDSDEsEDEEDDYQQK	0.99	Phospho (+80)	2.54926	0.766219	0	1.136	0	1	0	0
28 kDa heat- and acid-stable phosphoprotein OS=Homo sapiens GN=PDAP1 PE=1 SV=1	HAP28_HUMAN	TRUE	TRUE	TRUE	SLDsDEsEDEEDDYQQK	1	Phospho (+80), Phospho (+80)	4.03388	0.69291	0	-0.5944	0	2	1	0
28 kDa heat- and acid-stable phosphoprotein OS=Homo sapiens GN=PDAP1 PE=1 SV=1	HAP28_HUMAN	TRUE	TRUE	TRUE	sLDsDEsEDEEDDYQQK	1	Phospho (+80), Phospho (+80), Phospho (+80)	2.84224	0.822968	0	-0.4551	0	2	0	0
28 kDa heat- and acid-stable phosphoprotein OS=Homo sapiens GN=PDAP1 PE=1 SV=1	HAP28_HUMAN	TRUE	TRUE	TRUE	SLDsDEsEDEEDDYQQk	1	Phospho (+80), Phospho (+80), Label:13C(6)15N(2) (+8)	4.3167	0.896275	0	0.914	0	1	0	0
28 kDa heat- and acid-stable phosphoprotein OS=Homo sapiens GN=PDAP1 PE=1 SV=1	HAP28_HUMAN	TRUE	TRUE	TRUE	SLDsDEsEDEEDDYqQk	0.96	Phospho (+80), Phospho (+80), Deamidated (+1), Label:13C(6)15N(2) (+8)	2.69416	0.719511	0	1.138	0	1	0	0
28 kDa heat- and acid-stable phosphoprotein OS=Homo sapiens GN=PDAP1 PE=1 SV=1	HAP28_HUMAN	TRUE	TRUE	TRUE	SLDsDEsEDEEDDYQQKR	1	Phospho (+80), Phospho (+80)	3.01649	0.651885	0	2.195	0	0	1	0
HLA class I histocompatibility antigen, A-2 alpha chain OS=Homo sapiens GN=HLA-A PE=1 SV=1	1A02_HUMAN	TRUE	TRUE	TRUE	KGGSYSQAASSDSAQGsDVsLTAcKV	1	Phospho (+80), Phospho (+80), Carbamidomethyl (+57)	4.37439	0.457275	0	0.6798	0	0	1	0
Eukaryotic translation initiation factor 3 subunit G OS=Homo sapiens GN=EIF3G PE=1 SV=2	EIF3G_HUMAN	TRUE	TRUE	TRUE	GIPLATGDTsPEPELLPGAPLPPPK	1	Phospho (+80)	5.39282	0.680393	0	-5.967	0	2	3	0
Eukaryotic translation initiation factor 3 subunit G OS=Homo sapiens GN=EIF3G PE=1 SV=2	EIF3G_HUMAN	TRUE	TRUE	TRUE	GIPLAtGDTsPEPELLPGAPLPPPK	1	Phospho (+80), Phospho (+80)	5.84973	0.686916	0	-3.914	0	0	1	0
Sister chromatid cohesion protein PDS5 homolog B OS=Homo sapiens GN=PDS5B PE=1 SV=1	PDS5B_HUMAN	TRUE	TRUE	TRUE	AEsPESSAIESTQSTPQK	1	Phospho (+80)	6.27801	0.746584	0	-0.8791	0	2	0	0
Sister chromatid cohesion protein PDS5 homolog B OS=Homo sapiens GN=PDS5B PE=1 SV=1	PDS5B_HUMAN	TRUE	TRUE	TRUE	EDILENEDEQNsPPKK	1	Phospho (+80)	3.35552	0.665616	0	-0.7908	0	1	2	0
Sister chromatid cohesion protein PDS5 homolog B OS=Homo sapiens GN=PDS5B PE=1 SV=1	PDS5B_HUMAN	TRUE	TRUE	TRUE	GHTAsESDEQQWPEEK	0.99	Phospho (+80)	2.71751	0.667064	0	0.4216	0	1	0	0
Sister chromatid cohesion protein PDS5 homolog B OS=Homo sapiens GN=PDS5B PE=1 SV=1	PDS5B_HUMAN	TRUE	TRUE	TRUE	GRLDSSEMDHsENEDYTMSSPLPGK	1	Phospho (+80)	6.04505	0.781539	0	-0.454	0	0	2	0
Sister chromatid cohesion protein PDS5 homolog B OS=Homo sapiens GN=PDS5B PE=1 SV=1	PDS5B_HUMAN	TRUE	TRUE	TRUE	GRLDSsEMDHsENEDYTMSSPLPGK	1	Phospho (+80), Phospho (+80)	7.84473	0.845815	0	-1.195	0	0	2	0
Sister chromatid cohesion protein PDS5 homolog B OS=Homo sapiens GN=PDS5B PE=1 SV=1	PDS5B_HUMAN	TRUE	TRUE	TRUE	GRLDssEMDHsENEDYTMSSPLPGK	0.98	Phospho (+80), Phospho (+80), Phospho (+80)	1.89113	0.661983	0	-1.944	0	0	2	0
Sister chromatid cohesion protein PDS5 homolog B OS=Homo sapiens GN=PDS5B PE=1 SV=1	PDS5B_HUMAN	TRUE	TRUE	TRUE	GRPsKTPsPSQPK	0.97	Phospho (+80), Phospho (+80)	2.70334	0.505712	0	-3.074	0	0	1	0
Sister chromatid cohesion protein PDS5 homolog B OS=Homo sapiens GN=PDS5B PE=1 SV=1	PDS5B_HUMAN	TRUE	TRUE	TRUE	GRPSKtPSPsQPK	0.97	Phospho (+80), Phospho (+80)	2.47456	0.583163	0	-3.175	0	2	0	0
Sister chromatid cohesion protein PDS5 homolog B OS=Homo sapiens GN=PDS5B PE=1 SV=1	PDS5B_HUMAN	TRUE	TRUE	TRUE	METVSNASSSSNPsSPGR	1	Phospho (+80)	5.33938	0.812191	0	-1.745	0	1	0	0
Phosphoglycerate kinase 1 OS=Homo sapiens GN=PGK1 PE=1 SV=3	PGK1_HUMAN	TRUE	TRUE	TRUE	ALEsPERPFLAILGGAK	1	Phospho (+80)	4.28997	0.561658	0	-1.211	0	2	2	0
Protein PRRC2C OS=Homo sapiens GN=PRRC2C PE=1 SV=4	PRC2C_HUMAN	TRUE	TRUE	TRUE	LPDLsPVENK	1	Phospho (+80)	4.24137	0.539522	0	-0.7146	0	2	0	0
Protein PRRC2C OS=Homo sapiens GN=PRRC2C PE=1 SV=4	PRC2C_HUMAN	TRUE	TRUE	TRUE	QREEsETRsESSDFEVVPK	0.97	Phospho (+80), Phospho (+80)	3.1931	0.548181	0	0.331	0	0	1	0
Protein PRRC2C OS=Homo sapiens GN=PRRC2C PE=1 SV=4	PRC2C_HUMAN	TRUE	TRUE	TRUE	QREESETRsEsSDFEVVPK	0.97	Phospho (+80), Phospho (+80)	2.97782	0.457535	0	1.874	0	0	1	0
Protein PRRC2C OS=Homo sapiens GN=PRRC2C PE=1 SV=4	PRC2C_HUMAN	TRUE	TRUE	TRUE	sVEDVRPHHTDANNQSAcFEAPDQK	1	Phospho (+80), Carbamidomethyl (+57)	7.1301	0.684391	0	-1.626	0	0	2	2
Protein PRRC2C OS=Homo sapiens GN=PRRC2C PE=1 SV=4	PRC2C_HUMAN	TRUE	TRUE	TRUE	sVSHGSNHTQKPDEQR	1	Phospho (+80)	3.71137	0.652807	0	-1.16	0	0	1	0
Structural maintenance of chromosomes protein 4 OS=Homo sapiens GN=SMC4 PE=1 SV=2	SMC4_HUMAN	TRUE	TRUE	TRUE	ISLHPIEDNPIEEIsVLSPEDLEAIK	1	Phospho (+80)	5.05117	0.428808	0	-2.585	0	0	1	0
Structural maintenance of chromosomes protein 4 OS=Homo sapiens GN=SMC4 PE=1 SV=2	SMC4_HUMAN	TRUE	TRUE	TRUE	RREEGPPPPsPDGAsSDAEPEPPSGR	1	Phospho (+80), Phospho (+80)	6.35502	0.655939	0	-1.189	0	0	2	1
Structural maintenance of chromosomes protein 4 OS=Homo sapiens GN=SMC4 PE=1 SV=2	SMC4_HUMAN	TRUE	TRUE	TRUE	TEsPATAAETASEELDNR	1	Phospho (+80)	4.98548	0.653021	0	-0.1943	0	0	2	0
SRSF protein kinase 1 OS=Homo sapiens GN=SRPK1 PE=1 SV=2	SRPK1_HUMAN	TRUE	TRUE	TRUE	GSAPHSESDLPEQEEEILGsDDDEQEDPNDYcK	1	Phospho (+80), Carbamidomethyl (+57)	6.86054	0.781947	0	-1.943	0	0	1	2
SRSF protein kinase 1 OS=Homo sapiens GN=SRPK1 PE=1 SV=2	SRPK1_HUMAN	TRUE	TRUE	TRUE	GSAPHSEsDLPEQEEEILGsDDDEQEDPNDYcK	1	Phospho (+80), Phospho (+80), Carbamidomethyl (+57)	5.14181	0.75681	0	-2.528	0	0	1	0
SRSF protein kinase 1 OS=Homo sapiens GN=SRPK1 PE=1 SV=2	SRPK1_HUMAN	TRUE	TRUE	TRUE	QEESEsPVERPLK	1	Phospho (+80)	3.7355	0.643023	0	-0.9279	0	0	2	0
SRSF protein kinase 1 OS=Homo sapiens GN=SRPK1 PE=1 SV=2	SRPK1_HUMAN	TRUE	TRUE	TRUE	RPNKQEEsEsPVERPLK	1	Phospho (+80), Phospho (+80)	5.46262	0.669041	0	-1.541	0	0	1	0
Transgelin-2 OS=Homo sapiens GN=TAGLN2 PE=1 SV=3	TAGL2_HUMAN	TRUE	TRUE	TRUE	NFsDNQLQEGk	1	Phospho (+80), Label:13C(6)15N(2) (+8)	3.96024	0.640045	0	1.683	0	2	0	0
40S ribosomal protein S6 OS=Homo sapiens GN=RPS6 PE=1 SV=1	RS6_HUMAN	TRUE	TRUE	TRUE	LSsLRAsTSK	0.99	Phospho (+80), Phospho (+80)	2.85251	0.63558	0	-0.5144	0	1	0	0
40S ribosomal protein S6 OS=Homo sapiens GN=RPS6 PE=1 SV=1	RS6_HUMAN	TRUE	TRUE	TRUE	LSsLrAsTSk	1	Phospho (+80), Label:13C(6)15N(4) (+10), Phospho (+80), Label:13C(6)15N(2) (+8)	3.43218	0.610726	0	-0.342	0	1	0	0
40S ribosomal protein S6 OS=Homo sapiens GN=RPS6 PE=1 SV=1	RS6_HUMAN	TRUE	TRUE	TRUE	RLssLRASTSK	0.97	Phospho (+80), Phospho (+80)	2.49462	0.505046	0	0.04397	0	2	0	0
40S ribosomal protein S6 OS=Homo sapiens GN=RPS6 PE=1 SV=1	RS6_HUMAN	TRUE	TRUE	TRUE	RLSsLRAsTSK	0.98	Phospho (+80), Phospho (+80)	2.64955	0.549722	0	-0.5522	0	1	0	0
40S ribosomal protein S6 OS=Homo sapiens GN=RPS6 PE=1 SV=1	RS6_HUMAN	TRUE	TRUE	TRUE	RLssLRAsTSK	1	Phospho (+80), Phospho (+80), Phospho (+80)	3.59218	0.696899	0	-1.32	0	2	1	0
Nuclear migration protein nudC OS=Homo sapiens GN=NUDC PE=1 SV=1	NUDC_HUMAN	TRUE	TRUE	TRUE	NGSLDsPGKQDTEEDEEEDEK	1	Phospho (+80)	7.71882	0.740365	0	-0.2496	0	0	2	0
Nuclear migration protein nudC OS=Homo sapiens GN=NUDC PE=1 SV=1	NUDC_HUMAN	TRUE	TRUE	TRUE	nGSLDsPGKQDTEEDEEEDEK	1	Deamidated (+1), Phospho (+80)	7.96345	0.7537	0	-0.6099	0	1	2	0
Centrosomal protein of 170 kDa OS=Homo sapiens GN=CEP170 PE=1 SV=1	CE170_HUMAN	TRUE	TRUE	TRUE	DNDDDQsDKGTYTIELENPNSEEVEAR	1	Phospho (+80)	4.97591	0.721567	0	-0.4918	0	0	1	0
Centrosomal protein of 170 kDa OS=Homo sapiens GN=CEP170 PE=1 SV=1	CE170_HUMAN	TRUE	TRUE	TRUE	DNDDDQSDKGTYtIELENPNSEEVEAR	1	Phospho (+80)	6.0056	0.673233	0	-0.599	0	0	1	0
Centrosomal protein of 170 kDa OS=Homo sapiens GN=CEP170 PE=1 SV=1	CE170_HUMAN	TRUE	TRUE	TRUE	DNsIsPEsDVDTASTISLVTGETERK	1	Phospho (+80), Phospho (+80), Phospho (+80)	4.01695	0.719399	0	1.396	0	0	1	0
Centrosomal protein of 170 kDa OS=Homo sapiens GN=CEP170 PE=1 SV=1	CE170_HUMAN	TRUE	TRUE	TRUE	LGEAsDSELADADK	1	Phospho (+80)	5.15081	0.611692	0	-0.01784	0	2	0	0
Centrosomal protein of 170 kDa OS=Homo sapiens GN=CEP170 PE=1 SV=1	CE170_HUMAN	TRUE	TRUE	TRUE	QLQAINAMIDPDGTLEALNNMGFPSAMLPsPPK	1	Phospho (+80)	2.92458	0.683133	0	-3.536	0	0	1	0
Centrosomal protein of 170 kDa OS=Homo sapiens GN=CEP170 PE=1 SV=1	CE170_HUMAN	TRUE	TRUE	TRUE	SEsLDPDSSMDTTLILK	1	Phospho (+80)	3.91513	0.689198	0	-1.086	0	1	0	0
Centrosomal protein of 170 kDa OS=Homo sapiens GN=CEP170 PE=1 SV=1	CE170_HUMAN	TRUE	TRUE	TRUE	sIKsDVPVYLK	0.98	Phospho (+80), Phospho (+80)	3.80004	0.445736	0	0.006287	0	2	0	0
H/ACA ribonucleoprotein complex subunit 4 OS=Homo sapiens GN=DKC1 PE=1 SV=3	DKC1_HUMAN	TRUE	TRUE	TRUE	AGLEsGAEPGDGDSDTTK	1	Phospho (+80)	4.28254	0.699133	0	-0.9783	0	2	0	0
H/ACA ribonucleoprotein complex subunit 4 OS=Homo sapiens GN=DKC1 PE=1 SV=3	DKC1_HUMAN	TRUE	TRUE	TRUE	AGLESGAEPGDGDsDTTK	1	Phospho (+80)	5.28862	0.663392	0	0.7191	0	1	0	0
H/ACA ribonucleoprotein complex subunit 4 OS=Homo sapiens GN=DKC1 PE=1 SV=3	DKC1_HUMAN	TRUE	TRUE	TRUE	AGLEsGAEPGDGDsDTTK	1	Phospho (+80), Phospho (+80)	4.69469	0.662683	0	-0.1216	0	2	0	0
H/ACA ribonucleoprotein complex subunit 4 OS=Homo sapiens GN=DKC1 PE=1 SV=3	DKC1_HUMAN	TRUE	TRUE	TRUE	AGLESGAEPGDGDsDTTk	1	Phospho (+80), Label:13C(6)15N(2) (+8)	4.11645	0.642848	0	0.453	0	1	0	0
H/ACA ribonucleoprotein complex subunit 4 OS=Homo sapiens GN=DKC1 PE=1 SV=3	DKC1_HUMAN	TRUE	TRUE	TRUE	KREsEsESDETPPAAPQLIK	1	Phospho (+80), Phospho (+80)	4.76952	0.695601	0	-2.067	0	1	2	0
H/ACA ribonucleoprotein complex subunit 4 OS=Homo sapiens GN=DKC1 PE=1 SV=3	DKC1_HUMAN	TRUE	TRUE	TRUE	KREsEsEsDETPPAAPQLIK	1	Phospho (+80), Phospho (+80), Phospho (+80)	5.6091	0.755226	0	-1.531	0	2	3	0
H/ACA ribonucleoprotein complex subunit 4 OS=Homo sapiens GN=DKC1 PE=1 SV=3	DKC1_HUMAN	TRUE	TRUE	TRUE	REsEsEsDETPPAAPQLIK	0.96	Phospho (+80), Phospho (+80), Phospho (+80)	1.72143	0.636235	0	2.305	0	1	0	0
H/ACA ribonucleoprotein complex subunit 4 OS=Homo sapiens GN=DKC1 PE=1 SV=3	DKC1_HUMAN	TRUE	TRUE	TRUE	sLPEEDVAEIQHAEEFLIKPESK	1	Phospho (+80)	4.57314	0.653903	0	-0.542	0	0	2	1
Golgi-specific brefeldin A-resistance guanine nucleotide exchange factor 1 OS=Homo sapiens GN=GBF1 PE=1 SV=2	GBF1_HUMAN	TRUE	TRUE	TRUE	ADAPDAGAQSDsELPSYHQNDVSLDR	1	Phospho (+80)	6.66298	0.699981	0	-0.8638	0	0	2	0
Golgi-specific brefeldin A-resistance guanine nucleotide exchange factor 1 OS=Homo sapiens GN=GBF1 PE=1 SV=2	GBF1_HUMAN	TRUE	TRUE	TRUE	EDLTDLEQPGsPGYSTATEPGSSELGVPEQPDLQEGTHVEK	1	Phospho (+80)	6.33505	0.63034	0	-2.611	0	0	0	1
Golgi-specific brefeldin A-resistance guanine nucleotide exchange factor 1 OS=Homo sapiens GN=GBF1 PE=1 SV=2	GBF1_HUMAN	TRUE	TRUE	TRUE	GGQsDDDEDEGVPASYHTVSLQVSQDLLDLMHTLHTR	1	Phospho (+80)	7.35431	0.711574	0	0.06923	0	0	0	0
Golgi-specific brefeldin A-resistance guanine nucleotide exchange factor 1 OS=Homo sapiens GN=GBF1 PE=1 SV=2	GBF1_HUMAN	TRUE	TRUE	TRUE	GGQsDDDEDEGVPASYHTVSLQVSqDLLDLMHTLHTR	1	Phospho (+80), Deamidated (+1)	6.54061	0.680776	0	-0.5806	0	0	0	0
Golgi-specific brefeldin A-resistance guanine nucleotide exchange factor 1 OS=Homo sapiens GN=GBF1 PE=1 SV=2	GBF1_HUMAN	TRUE	TRUE	TRUE	GYTsDSEVYTDHGRPGK	1	Phospho (+80)	3.48966	0.611696	0	-0.02503	0	0	2	0
Golgi-specific brefeldin A-resistance guanine nucleotide exchange factor 1 OS=Homo sapiens GN=GBF1 PE=1 SV=2	GBF1_HUMAN	TRUE	TRUE	TRUE	SQSAsVEsIPEVLEEcTSPADHSDSASVHDMDYVNPR	1	Phospho (+80), Phospho (+80), Carbamidomethyl (+57)	11.3327	0.769891	0	-2.326	0	0	0	1
HIRA-interacting protein 3 OS=Homo sapiens GN=HIRIP3 PE=1 SV=3	HIRP3_HUMAN	TRUE	TRUE	TRUE	EAAssGDDsGRDREPPVQR	1	Phospho (+80), Phospho (+80), Phospho (+80)	3.44466	0.702907	0	0.5504	0	0	4	0
HIRA-interacting protein 3 OS=Homo sapiens GN=HIRIP3 PE=1 SV=3	HIRP3_HUMAN	TRUE	TRUE	TRUE	EEsEEsEAEPVQR	1	Phospho (+80), Phospho (+80)	4.60377	0.813937	0	-4.71	0	1	0	0
HIRA-interacting protein 3 OS=Homo sapiens GN=HIRIP3 PE=1 SV=3	HIRP3_HUMAN	TRUE	TRUE	TRUE	ESEQEsEEEILAQK	1	Phospho (+80)	4.31727	0.652963	0	0.5812	0	1	0	0
HIRA-interacting protein 3 OS=Homo sapiens GN=HIRIP3 PE=1 SV=3	HIRP3_HUMAN	TRUE	TRUE	TRUE	LLGDsDsEEEQK	1	Phospho (+80), Phospho (+80)	4.33058	0.743015	0	1.625	0	2	0	0
HIRA-interacting protein 3 OS=Homo sapiens GN=HIRIP3 PE=1 SV=3	HIRP3_HUMAN	TRUE	TRUE	TRUE	rLLGDsDsEEEQk	1	Label:13C(6)15N(4) (+10), Phospho (+80), Phospho (+80), Label:13C(6)15N(2) (+8)	5.08458	0.746471	0	0.7645	0	1	0	0
HIRA-interacting protein 3 OS=Homo sapiens GN=HIRIP3 PE=1 SV=3	HIRP3_HUMAN	TRUE	TRUE	TRUE	RPPtPcsDPERK	0.98	Phospho (+80), Carbamidomethyl (+57), Phospho (+80)	3.16258	0.574021	0	-2.819	0	1	1	0
HIRA-interacting protein 3 OS=Homo sapiens GN=HIRIP3 PE=1 SV=3	HIRP3_HUMAN	TRUE	TRUE	TRUE	SLKEsEQEsEEEILAQKK	1	Phospho (+80), Phospho (+80)	6.00287	0.727968	0	-0.2415	0	0	2	0
HIRA-interacting protein 3 OS=Homo sapiens GN=HIRIP3 PE=1 SV=3	HIRP3_HUMAN	TRUE	TRUE	TRUE	TLDsDEERPRPAPPDWSHMR	1	Phospho (+80)	5.21779	0.684012	0	-2.544	0	0	0	2
Nucleolar protein 56 OS=Homo sapiens GN=NOP56 PE=1 SV=4	NOP56_HUMAN	TRUE	TRUE	TRUE	EELMsSDLEETAGSTSIPK	1	Phospho (+80)	4.69883	0.599956	0	0.3934	0	1	2	0
Nucleolar protein 56 OS=Homo sapiens GN=NOP56 PE=1 SV=4	NOP56_HUMAN	TRUE	TRUE	TRUE	EELMssDLEETAGSTSIPK	1	Phospho (+80), Phospho (+80)	6.51487	0.831134	0	-0.9871	0	2	1	0
Nucleolar protein 56 OS=Homo sapiens GN=NOP56 PE=1 SV=4	NOP56_HUMAN	TRUE	TRUE	TRUE	EELMSsDLEETAGSTSIPk	1	Phospho (+80), Label:13C(6)15N(2) (+8)	4.71598	0.772006	0	0.3009	0	1	0	0
Nucleolar protein 56 OS=Homo sapiens GN=NOP56 PE=1 SV=4	NOP56_HUMAN	TRUE	TRUE	TRUE	EEPVSsGPEEAVGK	0.98	Phospho (+80)	3.328	0.524577	0	0.03136	0	1	0	0
Nucleolar protein 56 OS=Homo sapiens GN=NOP56 PE=1 SV=4	NOP56_HUMAN	TRUE	TRUE	TRUE	EEPVssGPEEAVGK	1	Phospho (+80), Phospho (+80)	4.69569	0.746259	0	-1.568	0	1	0	0
Nucleolar protein 56 OS=Homo sapiens GN=NOP56 PE=1 SV=4	NOP56_HUMAN	TRUE	TRUE	TRUE	EEPVssGPEEAVGk	1	Phospho (+80), Phospho (+80), Label:13C(6)15N(2) (+8)	3.43231	0.711848	0	-0.5735	0	1	0	0
Nuclear mitotic apparatus protein 1 OS=Homo sapiens GN=NUMA1 PE=1 SV=2	NUMA1_HUMAN	TRUE	TRUE	TRUE	APVPSTcSSTFPEELsPPSHQAK	1	Carbamidomethyl (+57), Phospho (+80)	5.53664	0.673728	0	-2.644	0	0	3	0
Nuclear mitotic apparatus protein 1 OS=Homo sapiens GN=NUMA1 PE=1 SV=2	NUMA1_HUMAN	TRUE	TRUE	TRUE	KNsLISSLEEEVSILNR	1	Phospho (+80)	5.01307	0.708743	0	1.313	0	1	1	0
Nuclear mitotic apparatus protein 1 OS=Homo sapiens GN=NUMA1 PE=1 SV=2	NUMA1_HUMAN	TRUE	TRUE	TRUE	kNsLISSLEEEVSILNr	1	Label:13C(6)15N(2) (+8), Phospho (+80), Label:13C(6)15N(4) (+10)	5.1513	0.736792	0	1.41	0	0	1	0
Nuclear mitotic apparatus protein 1 OS=Homo sapiens GN=NUMA1 PE=1 SV=2	NUMA1_HUMAN	TRUE	TRUE	TRUE	TQPDGTSVPGEPAsPISQR	1	Phospho (+80)	5.06752	0.697105	0	-2.31	0	2	0	0
Cellular tumor antigen p53 OS=Homo sapiens GN=TP53 PE=1 SV=4	P53_HUMAN	TRUE	TRUE	TRUE	ALPNNTSSsPQPK	1	Phospho (+80)	2.68139	0.660305	0	-1.941	0	1	0	0
Cellular tumor antigen p53 OS=Homo sapiens GN=TP53 PE=1 SV=4	P53_HUMAN	TRUE	TRUE	TRUE	LLPENNVLsPLPSQAMDDLMLSPDDIEQWFTEDPGPDEAPR	1	Phospho (+80)	4.03033	0.660227	0	-3.545	0	0	0	1
Cellular tumor antigen p53 OS=Homo sapiens GN=TP53 PE=1 SV=4	P53_HUMAN	TRUE	TRUE	TRUE	LLPENNVLSPLPSQAMDDLMLsPDDIEQWFTEDPGPDEAPR	0.96	Phospho (+80)	2.85818	0.51222	0	-1.461	0	0	0	1
Cellular tumor antigen p53 OS=Homo sapiens GN=TP53 PE=1 SV=4	P53_HUMAN	TRUE	TRUE	TRUE	mEEPQsDPSVEPPLSQETFSDLWK	1	Acetyl (+42), Phospho (+80)	4.40145	0.728355	0	-3.017	0	0	3	0
Cellular tumor antigen p53 OS=Homo sapiens GN=TP53 PE=1 SV=4	P53_HUMAN	TRUE	TRUE	TRUE	mEEPQSDPsVEPPLsQETFSDLWK	0.98	Acetyl (+42), Phospho (+80), Phospho (+80)	3.02085	0.568012	0	-2.532	0	0	3	0
Pericentriolar material 1 protein OS=Homo sapiens GN=PCM1 PE=1 SV=4	PCM1_HUMAN	TRUE	TRUE	TRUE	ELVHYYEQTSDMMTDAVnENRKDEETEEsEYDsEHENsEPVTNIR	1	Deamidated (+1), Phospho (+80), Phospho (+80), Phospho (+80)	3.80514	0.582103	0	0.02627	0	0	0	0
Pericentriolar material 1 protein OS=Homo sapiens GN=PCM1 PE=1 SV=4	PCM1_HUMAN	TRUE	TRUE	TRUE	KDEEtEESEYDsEHENsEPVTNIR	1	Phospho (+80), Phospho (+80), Phospho (+80)	2.96969	0.686645	0	-0.4091	0	0	1	0
Pericentriolar material 1 protein OS=Homo sapiens GN=PCM1 PE=1 SV=4	PCM1_HUMAN	TRUE	TRUE	TRUE	NVRsDIsDQEEDEESEGcPVSINLSK	1	Phospho (+80), Phospho (+80), Carbamidomethyl (+57)	6.03159	0.777559	0	-0.12	0	0	2	0
Pericentriolar material 1 protein OS=Homo sapiens GN=PCM1 PE=1 SV=4	PCM1_HUMAN	TRUE	TRUE	TRUE	NVRsDIsDQEEDEEsEGcPVSINLSK	1	Phospho (+80), Phospho (+80), Phospho (+80), Carbamidomethyl (+57)	6.25534	0.740004	0	-0.5283	0	0	1	0
Pericentriolar material 1 protein OS=Homo sapiens GN=PCM1 PE=1 SV=4	PCM1_HUMAN	TRUE	TRUE	TRUE	RVTNDIsPESSPGVGR	0.98	Phospho (+80)	2.91366	0.606853	0	-1.106	0	2	0	0
Pericentriolar material 1 protein OS=Homo sapiens GN=PCM1 PE=1 SV=4	PCM1_HUMAN	TRUE	TRUE	TRUE	RVTNDIsPEsSPGVGR	0.98	Phospho (+80), Phospho (+80)	3.72022	0.559157	0	-1.654	0	1	1	0
Pericentriolar material 1 protein OS=Homo sapiens GN=PCM1 PE=1 SV=4	PCM1_HUMAN	TRUE	TRUE	TRUE	SAQETPESSLAGSPDTESPVLVNDYEAESGnIsQKsDEEDFVK	1	Deamidated (+1), Phospho (+80), Phospho (+80)	4.58191	0.591233	0	3.004	0	0	0	1
Pre-mRNA-splicing factor 38A OS=Homo sapiens GN=PRPF38A PE=1 SV=1	PR38A_HUMAN	TRUE	TRUE	TRUE	sKsPGHHR	0.99	Phospho (+80), Phospho (+80)	3.1827	0.612054	0	0.4967	0	0	1	0
Pre-mRNA-splicing factor 38A OS=Homo sapiens GN=PRPF38A PE=1 SV=1	PR38A_HUMAN	TRUE	TRUE	TRUE	VSALEEDMDDVEssEEEEEEDEK	1	Phospho (+80), Phospho (+80)	3.10024	0.806618	0	-0.6278	0	2	2	0
Pre-mRNA-splicing factor 38A OS=Homo sapiens GN=PRPF38A PE=1 SV=1	PR38A_HUMAN	TRUE	TRUE	TRUE	VSALEEDMDDVEssEEEEEEDEKLER	1	Phospho (+80), Phospho (+80)	5.76778	0.597761	0	1.254	0	0	2	0
Pre-mRNA-splicing factor 38A OS=Homo sapiens GN=PRPF38A PE=1 SV=1	PR38A_HUMAN	TRUE	TRUE	TRUE	VSALEEDMDDVEssEEEEEEDEKLERVPsPDHR	1	Phospho (+80), Phospho (+80), Phospho (+80)	7.04051	0.744331	0	-1.348	0	0	0	1
RalBP1-associated Eps domain-containing protein 1 OS=Homo sapiens GN=REPS1 PE=1 SV=3	REPS1_HUMAN	TRUE	TRUE	TRUE	HAASYsSDSENQGSYSGVIPPPPGR	1	Phospho (+80)	3.39811	0.679605	0	-1.407	0	0	1	0
RalBP1-associated Eps domain-containing protein 1 OS=Homo sapiens GN=REPS1 PE=1 SV=3	REPS1_HUMAN	TRUE	TRUE	TRUE	LIDLEDSADVGDQPGEVGYSGsPAEAPPSK	1	Phospho (+80)	4.90122	0.703901	0	-1.184	0	0	1	0
RalBP1-associated Eps domain-containing protein 1 OS=Homo sapiens GN=REPS1 PE=1 SV=3	REPS1_HUMAN	TRUE	TRUE	TRUE	LKsEDELRPEVDEHTQK	1	Phospho (+80)	5.19494	0.575893	0	-0.3578	0	0	0	2
RalBP1-associated Eps domain-containing protein 1 OS=Homo sapiens GN=REPS1 PE=1 SV=3	REPS1_HUMAN	TRUE	TRUE	TRUE	RLKsEDELRPEVDEHTQK	1	Phospho (+80)	5.95113	0.599764	0	-1.07	0	0	0	1
RalBP1-associated Eps domain-containing protein 1 OS=Homo sapiens GN=REPS1 PE=1 SV=3	REPS1_HUMAN	TRUE	TRUE	TRUE	RQssSYDDPWK	0.98	Phospho (+80), Phospho (+80)	2.84139	0.612024	0	-0.0188	0	2	0	0
RalBP1-associated Eps domain-containing protein 1 OS=Homo sapiens GN=REPS1 PE=1 SV=3	REPS1_HUMAN	TRUE	TRUE	TRUE	RTGSDHTNPtSPLLVKPSDLLEENK	1	Phospho (+80)	7.46039	0.674849	0	-1.561	0	0	0	1
RalBP1-associated Eps domain-containing protein 1 OS=Homo sapiens GN=REPS1 PE=1 SV=3	REPS1_HUMAN	TRUE	TRUE	TRUE	RTGSDHTNPTsPLLVKPSDLLEENK	1	Phospho (+80)	6.75058	0.705363	0	-1.34	0	0	0	1
RalBP1-associated Eps domain-containing protein 1 OS=Homo sapiens GN=REPS1 PE=1 SV=3	REPS1_HUMAN	TRUE	TRUE	TRUE	TSADAQEPAsPVVsPQQsPPTsPHTWR	0.98	Phospho (+80), Phospho (+80), Phospho (+80), Phospho (+80)	3.50166	0.530064	0	-1.101	0	0	1	0
THUMP domain-containing protein 1 OS=Homo sapiens GN=THUMPD1 PE=1 SV=2	THUM1_HUMAN	TRUE	TRUE	TRUE	DQQPsGsEGEDDDAEAALK	1	Phospho (+80), Phospho (+80)	3.12908	0.743736	0	-0.6424	0	4	0	0
THUMP domain-containing protein 1 OS=Homo sapiens GN=THUMPD1 PE=1 SV=2	THUM1_HUMAN	TRUE	TRUE	TRUE	DQQPsGsEGEDDDAEAALk	1	Phospho (+80), Phospho (+80), Label:13C(6)15N(2) (+8)	3.24	0.716229	0	-1.9	0	1	0	0
THUMP domain-containing protein 1 OS=Homo sapiens GN=THUMPD1 PE=1 SV=2	THUM1_HUMAN	TRUE	TRUE	TRUE	DQQPsGsEGEDDDAEAALKK	1	Phospho (+80), Phospho (+80)	6.07512	0.682959	0	0.07753	0	1	2	0
THUMP domain-containing protein 1 OS=Homo sapiens GN=THUMPD1 PE=1 SV=2	THUM1_HUMAN	TRUE	TRUE	TRUE	DQQPsGsEGEDDDAEAALkk	0.99	Phospho (+80), Phospho (+80), Label:13C(6)15N(2) (+8), Label:13C(6)15N(2) (+8)	2.56436	0.721322	0	-0.04006	0	1	0	0
THUMP domain-containing protein 1 OS=Homo sapiens GN=THUMPD1 PE=1 SV=2	THUM1_HUMAN	TRUE	TRUE	TRUE	FTDKDQQPsGsEGEDDDAEAALKK	0.97	Phospho (+80), Phospho (+80)	3.29668	0.500446	0	-3.163	0	0	1	0
BAG family molecular chaperone regulator 3 OS=Homo sapiens GN=BAG3 PE=1 SV=3	BAG3_HUMAN	TRUE	TRUE	TRUE	sQSPAASDcSSSSSSASLPSSGR	1	Phospho (+80), Carbamidomethyl (+57)	4.7868	0.748125	0	-1.396	0	1	1	0
BAG family molecular chaperone regulator 3 OS=Homo sapiens GN=BAG3 PE=1 SV=3	BAG3_HUMAN	TRUE	TRUE	TRUE	SQsPAASDcSSSSSSASLPSSGR	1	Phospho (+80), Carbamidomethyl (+57)	4.6469	0.836412	0	-1.046	0	1	1	0
BAG family molecular chaperone regulator 3 OS=Homo sapiens GN=BAG3 PE=1 SV=3	BAG3_HUMAN	TRUE	TRUE	TRUE	SsTPLHsPSPIR	0.99	Phospho (+80), Phospho (+80)	3.07818	0.598757	0	-1.702	0	1	0	0
BAG family molecular chaperone regulator 3 OS=Homo sapiens GN=BAG3 PE=1 SV=3	BAG3_HUMAN	TRUE	TRUE	TRUE	VPPAPVPcPPPsPGPsAVPSSPK	1	Carbamidomethyl (+57), Phospho (+80), Phospho (+80)	7.56825	0.759025	0	-6.22	0	0	3	0
Transcriptional repressor p66-alpha OS=Homo sapiens GN=GATAD2A PE=1 SV=1	P66A_HUMAN	TRUE	TRUE	TRUE	RPPsPDVIVLsDNEQPSSPR	1	Phospho (+80), Phospho (+80)	5.92177	0.679787	0	-3.916	0	0	1	0
Transcriptional repressor p66-alpha OS=Homo sapiens GN=GATAD2A PE=1 SV=1	P66A_HUMAN	TRUE	TRUE	TRUE	RPPsPDVIVLsDNEQPsSPR	1	Phospho (+80), Phospho (+80), Phospho (+80)	6.1958	0.648528	0	-6.266	0	0	2	0
Transcriptional repressor p66-alpha OS=Homo sapiens GN=GATAD2A PE=1 SV=1	P66A_HUMAN	TRUE	TRUE	TRUE	RPPsPDVIVLsDNEQPsSPRVnGLTTVALK	1	Phospho (+80), Phospho (+80), Phospho (+80), Deamidated (+1)	8.89715	0.759971	0	-2.361	0	0	0	3
Survival motor neuron protein OS=Homo sapiens GN=SMN1 PE=1 SV=1	SMN_HUMAN	TRUE	TRUE	TRUE	GtGQSDDSDIWDDTALIK	1	Phospho (+80)	5.01339	0.725516	0	1.264	0	2	0	0
Survival motor neuron protein OS=Homo sapiens GN=SMN1 PE=1 SV=1	SMN_HUMAN	TRUE	TRUE	TRUE	GtGQSDDsDIWDDTALIK	1	Phospho (+80), Phospho (+80)	5.53751	0.726508	0	1.061	0	1	0	0
Survival motor neuron protein OS=Homo sapiens GN=SMN1 PE=1 SV=1	SMN_HUMAN	TRUE	TRUE	TRUE	GTGQsDDsDIWDDTALIK	1	Phospho (+80), Phospho (+80)	5.6704	0.737596	0	0.6864	0	1	1	0
Survival motor neuron protein OS=Homo sapiens GN=SMN1 PE=1 SV=1	SMN_HUMAN	TRUE	TRUE	TRUE	GTGQsDDsDIWDDTALIk	1	Phospho (+80), Phospho (+80), Label:13C(6)15N(2) (+8)	3.53829	0.663704	0	1.039	0	0	1	0
Survival motor neuron protein OS=Homo sapiens GN=SMN1 PE=1 SV=1	SMN_HUMAN	TRUE	TRUE	TRUE	RGtGQSDDsDIWDDTALIK	1	Phospho (+80), Phospho (+80)	5.21936	0.717443	0	0.8989	0	1	0	0
Survival motor neuron protein OS=Homo sapiens GN=SMN1 PE=1 SV=1	SMN_HUMAN	TRUE	TRUE	TRUE	RGTGQsDDsDIWDDTALIK	1	Phospho (+80), Phospho (+80)	6.31544	0.660986	0	1.064	0	0	1	0
Survival motor neuron protein OS=Homo sapiens GN=SMN1 PE=1 SV=1	SMN_HUMAN	TRUE	TRUE	TRUE	rGtGQSDDsDIWDDTALIk	1	Label:13C(6)15N(4) (+10), Phospho (+80), Phospho (+80), Label:13C(6)15N(2) (+8)	5.13842	0.718272	0	1.1	0	1	1	0
Afadin OS=Homo sapiens GN=MLLT4 PE=1 SV=3	AFAD_HUMAN	TRUE	TRUE	TRUE	SQDADsPGSSGAPENLTFK	1	Phospho (+80)	4.95932	0.80297	0	-0.9498	0	1	0	0
Afadin OS=Homo sapiens GN=MLLT4 PE=1 SV=3	AFAD_HUMAN	TRUE	TRUE	TRUE	sQEELREDK	0.97	Phospho (+80)	3.03252	0.468061	0	0.3734	0	2	0	0
Afadin OS=Homo sapiens GN=MLLT4 PE=1 SV=3	AFAD_HUMAN	TRUE	TRUE	TRUE	SSPNVANQPPsPGGK	1	Phospho (+80)	4.58765	0.670855	0	-2.346	0	2	0	0
Afadin OS=Homo sapiens GN=MLLT4 PE=1 SV=3	AFAD_HUMAN	TRUE	TRUE	TRUE	TIsNPEVVMK	0.97	Phospho (+80)	2.43252	0.504284	0	-0.1406	0	2	0	0
Ataxin-2-like protein OS=Homo sapiens GN=ATXN2L PE=1 SV=2	ATX2L_HUMAN	TRUE	TRUE	TRUE	EVDGLLTSEPMGsPVSSK	1	Phospho (+80)	6.43658	0.708816	0	-0.4107	0	1	0	0
Ataxin-2-like protein OS=Homo sapiens GN=ATXN2L PE=1 SV=2	ATX2L_HUMAN	TRUE	TRUE	TRUE	EVDGLLTSEPMGsPVSSk	1	Phospho (+80), Label:13C(6)15N(2) (+8)	5.08192	0.62472	0	-0.6345	0	1	0	0
Ataxin-2-like protein OS=Homo sapiens GN=ATXN2L PE=1 SV=2	ATX2L_HUMAN	TRUE	TRUE	TRUE	GPPQsPVFEGVYNNSR	1	Phospho (+80)	5.36119	0.651309	0	-1.052	0	1	1	0
Ataxin-2-like protein OS=Homo sapiens GN=ATXN2L PE=1 SV=2	ATX2L_HUMAN	TRUE	TRUE	TRUE	RPPGGTSPPNGGLPGPLATsAAPPGPPAAASPcLGPVAAAGSGLR	1	Phospho (+80), Carbamidomethyl (+57)	5.60673	0.671658	0	-0.1517	0	0	0	1
Ataxin-2-like protein OS=Homo sapiens GN=ATXN2L PE=1 SV=2	ATX2L_HUMAN	TRUE	TRUE	TRUE	STSTPTsPGPR	1	Phospho (+80)	2.77754	0.662452	0	-0.8249	0	1	0	0
B-cell CLL/lymphoma 9-like protein OS=Homo sapiens GN=BCL9L PE=1 SV=1	BCL9L_HUMAN	TRUE	TRUE	TRUE	EAPGsPPLsPR	1	Phospho (+80), Phospho (+80)	3.41956	0.652134	0	-3.426	0	2	0	0
B-cell CLL/lymphoma 9-like protein OS=Homo sapiens GN=BCL9L PE=1 SV=1	BCL9L_HUMAN	TRUE	TRUE	TRUE	RPsDLTISINQMGSPGMGHLK	1	Phospho (+80)	7.16068	0.694189	0	-2.449	0	0	2	0
B-cell CLL/lymphoma 9-like protein OS=Homo sapiens GN=BCL9L PE=1 SV=1	BCL9L_HUMAN	TRUE	TRUE	TRUE	SPQTPsQMVPLPSANPPGPLK	1	Phospho (+80)	4.14892	0.670054	0	-3.957	0	0	1	0
B-cell CLL/lymphoma 9-like protein OS=Homo sapiens GN=BCL9L PE=1 SV=1	BCL9L_HUMAN	TRUE	TRUE	TRUE	SPQVLGSSLSVRsPTGsPSR	1	Phospho (+80), Phospho (+80)	5.26525	0.687521	0	-2.248	0	0	1	0
B-cell CLL/lymphoma 9-like protein OS=Homo sapiens GN=BCL9L PE=1 SV=1	BCL9L_HUMAN	TRUE	TRUE	TRUE	sPTLSQVHSPLVTSPSANLK	1	Phospho (+80)	5.61729	0.693727	0	-2.284	0	0	1	0
B-cell CLL/lymphoma 9-like protein OS=Homo sapiens GN=BCL9L PE=1 SV=1	BCL9L_HUMAN	TRUE	TRUE	TRUE	SPtLSQVHSPLVTSPSANLK	1	Phospho (+80)	3.92619	0.736588	0	-2.049	0	1	1	0
B-cell CLL/lymphoma 9-like protein OS=Homo sapiens GN=BCL9L PE=1 SV=1	BCL9L_HUMAN	TRUE	TRUE	TRUE	SPtLSQVHSPLVtSPSANLK	1	Phospho (+80), Phospho (+80)	4.128	0.721086	0	-2.113	0	1	0	0
B-cell CLL/lymphoma 9-like protein OS=Homo sapiens GN=BCL9L PE=1 SV=1	BCL9L_HUMAN	TRUE	TRUE	TRUE	SVsVDSGEQR	1	Phospho (+80)	2.91445	0.701761	0	0.3427	0	2	0	0
DNA ligase 1 OS=Homo sapiens GN=LIG1 PE=1 SV=1	DNLI1_HUMAN	TRUE	TRUE	TRUE	AEtPTESVSEPEVATK	1	Phospho (+80)	3.85754	0.709179	0	-1.717	0	1	0	0
DNA ligase 1 OS=Homo sapiens GN=LIG1 PE=1 SV=1	DNLI1_HUMAN	TRUE	TRUE	TRUE	EGEDGDQPTtPPKPLK	1	Phospho (+80)	3.04447	0.749799	0	-2.456	0	2	2	0
DNA ligase 1 OS=Homo sapiens GN=LIG1 PE=1 SV=1	DNLI1_HUMAN	TRUE	TRUE	TRUE	RTIQEVLEEQsEDEDREAK	0.97	Phospho (+80)	6.31371	0.248379	0	0.862	0	0	1	0
DNA ligase 1 OS=Homo sapiens GN=LIG1 PE=1 SV=1	DNLI1_HUMAN	TRUE	TRUE	TRUE	rTIQEVLEEQsEDEDrEAk	0.97	Label:13C(6)15N(4) (+10), Phospho (+80), Label:13C(6)15N(4) (+10), Label:13C(6)15N(2) (+8)	6.05684	0.2748	0	0.7701	0	0	1	0
DNA ligase 1 OS=Homo sapiens GN=LIG1 PE=1 SV=1	DNLI1_HUMAN	TRUE	TRUE	TRUE	TIQEVLEEQsEDEDREAK	1	Phospho (+80)	4.5834	0.627283	0	0.5864	0	0	2	0
DNA ligase 1 OS=Homo sapiens GN=LIG1 PE=1 SV=1	DNLI1_HUMAN	TRUE	TRUE	TRUE	VLGsEGEEEDEALsPAK	1	Phospho (+80), Phospho (+80)	7.54018	0.82732	0	0.1641	0	2	0	0
DNA ligase 1 OS=Homo sapiens GN=LIG1 PE=1 SV=1	DNLI1_HUMAN	TRUE	TRUE	TRUE	VLGsEGEEEDEALSPAk	0.99	Phospho (+80), Label:13C(6)15N(2) (+8)	2.56621	0.638463	0	-1.946	0	1	0	0
Interferon regulatory factor 2-binding protein-like OS=Homo sapiens GN=IRF2BPL PE=1 SV=1	I2BPL_HUMAN	TRUE	TRUE	TRUE	KAsPEPPDSAEGALK	1	Phospho (+80)	4.531	0.549645	0	-2.512	0	2	0	0
Interferon regulatory factor 2-binding protein-like OS=Homo sapiens GN=IRF2BPL PE=1 SV=1	I2BPL_HUMAN	TRUE	TRUE	TRUE	RKAsPEPPDSAEGALK	0.97	Phospho (+80)	3.47733	0.401286	0	-2.598	0	0	2	0
Interferon regulatory factor 2-binding protein-like OS=Homo sapiens GN=IRF2BPL PE=1 SV=1	I2BPL_HUMAN	TRUE	TRUE	TRUE	RNssSPVSPASVPGQR	0.96	Phospho (+80), Phospho (+80)	2.48641	0.723581	0	-2.275	0	1	0	0
Interferon regulatory factor 2-binding protein-like OS=Homo sapiens GN=IRF2BPL PE=1 SV=1	I2BPL_HUMAN	TRUE	TRUE	TRUE	RNSssPVSPASVPGQR	1	Phospho (+80), Phospho (+80)	4.32269	0.705269	0	-2.987	0	0	2	0
Interferon regulatory factor 2-binding protein-like OS=Homo sapiens GN=IRF2BPL PE=1 SV=1	I2BPL_HUMAN	TRUE	TRUE	TRUE	RNSssPVsPASVPGQR	0.98	Phospho (+80), Phospho (+80), Phospho (+80)	3.51542	0.523189	0	-4.389	0	1	0	0
Interleukin enhancer-binding factor 3 OS=Homo sapiens GN=ILF3 PE=1 SV=3	ILF3_HUMAN	TRUE	TRUE	TRUE	DSSKGEDsAEETEAKPAVVAPAPVVEAVSTPSAAFPSDATAEqGPILTK	1	Phospho (+80), Deamidated (+1)	6.29188	0.579556	0	-4.716	0	0	0	0
Interleukin enhancer-binding factor 3 OS=Homo sapiens GN=ILF3 PE=1 SV=3	ILF3_HUMAN	TRUE	TRUE	TRUE	GEDSAEEtEAKPAVVAPAPVVEAVSTPSAAFPSDATAEQGPILTK	1	Phospho (+80)	9.57373	0.732765	0	-2.128	0	0	0	1
Interleukin enhancer-binding factor 3 OS=Homo sapiens GN=ILF3 PE=1 SV=3	ILF3_HUMAN	TRUE	TRUE	TRUE	RPMEEDGEEKsPSK	1	Phospho (+80)	2.85264	0.756352	0	-0.7526	0	2	2	0
Interleukin enhancer-binding factor 3 OS=Homo sapiens GN=ILF3 PE=1 SV=3	ILF3_HUMAN	TRUE	TRUE	TRUE	RPmEEDGEEKsPSK	1	Oxidation (+16), Phospho (+80)	5.32383	0.68401	0	-0.584	0	0	2	0
Interleukin enhancer-binding factor 3 OS=Homo sapiens GN=ILF3 PE=1 SV=3	ILF3_HUMAN	TRUE	TRUE	TRUE	RPMEEDGEEKsPSKK	1	Phospho (+80)	4.2594	0.587999	0	-0.1761	0	0	1	0
Myb-binding protein 1A OS=Homo sapiens GN=MYBBP1A PE=1 SV=2	MBB1A_HUMAN	TRUE	TRUE	TRUE	ALGGEDsENEEELGDEAMMALDQSLASLFAEQK	1	Phospho (+80)	9.80539	0.812532	0	1.01	0	0	1	2
Myb-binding protein 1A OS=Homo sapiens GN=MYBBP1A PE=1 SV=2	MBB1A_HUMAN	TRUE	TRUE	TRUE	ALGGEDsENEEELGDEAMmALDQSLASLFAEQK	1	Phospho (+80), Oxidation (+16)	4.38699	0.711159	0	0.5896	0	0	1	0
Myb-binding protein 1A OS=Homo sapiens GN=MYBBP1A PE=1 SV=2	MBB1A_HUMAN	TRUE	TRUE	TRUE	ALGGEDsENEEELGDEAMMALDQSLASLFAEQk	1	Phospho (+80), Label:13C(6)15N(2) (+8)	6.66728	0.832549	0	0.6302	0	0	1	0
Myb-binding protein 1A OS=Homo sapiens GN=MYBBP1A PE=1 SV=2	MBB1A_HUMAN	TRUE	TRUE	TRUE	EIPSATQsPISK	1	Phospho (+80)	2.99012	0.689887	0	-0.7027	0	2	0	0
Myb-binding protein 1A OS=Homo sapiens GN=MYBBP1A PE=1 SV=2	MBB1A_HUMAN	TRUE	TRUE	TRUE	NQKPSQVnGAPGsPTEPAGQK	1	Deamidated (+1), Phospho (+80)	6.15779	0.666071	0	-1.926	0	0	2	0
Serine/threonine-protein kinase OSR1 OS=Homo sapiens GN=OXSR1 PE=1 SV=1	OXSR1_HUMAN	TRUE	TRUE	TRUE	TAQALSSGsGSQETK	1	Phospho (+80)	4.07567	0.636767	0	0.7171	0	1	0	0
Serine/threonine-protein kinase OSR1 OS=Homo sapiens GN=OXSR1 PE=1 SV=1	OXSR1_HUMAN	TRUE	TRUE	TRUE	TAQALSSGSGsQETK	1	Phospho (+80)	3.82685	0.619179	0	0.9998	0	1	0	0
Serine/threonine-protein kinase OSR1 OS=Homo sapiens GN=OXSR1 PE=1 SV=1	OXSR1_HUMAN	TRUE	TRUE	TRUE	TEDGGWEWsDDEFDEESEEGK	1	Phospho (+80)	4.22747	0.749715	0	0.9878	0	2	0	0
Serine/threonine-protein kinase OSR1 OS=Homo sapiens GN=OXSR1 PE=1 SV=1	OXSR1_HUMAN	TRUE	TRUE	TRUE	TEDGGWEWsDDEFDEESEEGk	1	Phospho (+80), Label:13C(6)15N(2) (+8)	3.02833	0.704157	0	0.7246	0	0	1	0
PHD finger protein 3 OS=Homo sapiens GN=PHF3 PE=1 SV=3	PHF3_HUMAN	TRUE	TRUE	TRUE	HSDNEAESIADALSSTSNILASEFFEEEKQEsPK	1	Phospho (+80)	4.4782	0.736196	0	0.02932	0	0	2	0
PHD finger protein 3 OS=Homo sapiens GN=PHF3 PE=1 SV=3	PHF3_HUMAN	TRUE	TRUE	TRUE	KHsDNEAESIADALSSTSNILASEFFEEEK	1	Phospho (+80)	4.16252	0.662283	0	-0.1936	0	0	0	1
PHD finger protein 3 OS=Homo sapiens GN=PHF3 PE=1 SV=3	PHF3_HUMAN	TRUE	TRUE	TRUE	KHSDNEAEsIADALSSTSNILASEFFEEEK	1	Phospho (+80)	6.58264	0.726033	0	0.5361	0	0	1	0
PHD finger protein 3 OS=Homo sapiens GN=PHF3 PE=1 SV=3	PHF3_HUMAN	TRUE	TRUE	TRUE	kHsDNEAESIADALSSTSNILASEFFEEEk	1	Label:13C(6)15N(2) (+8), Phospho (+80), Label:13C(6)15N(2) (+8)	3.45256	0.608777	0	0.2226	0	0	1	0
PHD finger protein 3 OS=Homo sapiens GN=PHF3 PE=1 SV=3	PHF3_HUMAN	TRUE	TRUE	TRUE	KHSDNEAESIADALSSTSnILASEFFEEEKQEsPK	1	Deamidated (+1), Phospho (+80)	4.60113	0.549746	0	0.07356	0	0	0	1
PHD finger protein 3 OS=Homo sapiens GN=PHF3 PE=1 SV=3	PHF3_HUMAN	TRUE	TRUE	TRUE	RQLQEDQENNLQDNQTSNSsPcR	1	Phospho (+80), Carbamidomethyl (+57)	4.25937	0.750057	0	1.373	0	0	1	0
PHD finger protein 3 OS=Homo sapiens GN=PHF3 PE=1 SV=3	PHF3_HUMAN	TRUE	TRUE	TRUE	sFSLDEPPLFIPDNIATIR	1	Phospho (+80)	3.93351	0.684102	0	-2.824	0	0	1	0
Peptidyl-prolyl cis-trans isomerase G OS=Homo sapiens GN=PPIG PE=1 SV=2	PPIG_HUMAN	TRUE	TRUE	TRUE	FRRsEtPPHWR	0.97	Phospho (+80), Phospho (+80)	2.80119	0.482121	0	-0.6551	0	0	2	2
Peptidyl-prolyl cis-trans isomerase G OS=Homo sapiens GN=PPIG PE=1 SV=2	PPIG_HUMAN	TRUE	TRUE	TRUE	KFDHEssPGtDEDK	1	Phospho (+80), Phospho (+80), Phospho (+80)	4.29894	0.671363	0	0.07128	0	0	2	0
Peptidyl-prolyl cis-trans isomerase G OS=Homo sapiens GN=PPIG PE=1 SV=2	PPIG_HUMAN	TRUE	TRUE	TRUE	KFDHEssPGtDEDKsG	0.96	Phospho (+80), Phospho (+80), Phospho (+80), Phospho (+80)	1.20631	0.820635	0	-0.6736	0	1	0	0
Peptidyl-prolyl cis-trans isomerase G OS=Homo sapiens GN=PPIG PE=1 SV=2	PPIG_HUMAN	TRUE	TRUE	TRUE	KsPPKADEK	0.98	Phospho (+80)	3.70521	0.43764	0	-0.5054	0	0	2	0
Peptidyl-prolyl cis-trans isomerase G OS=Homo sapiens GN=PPIG PE=1 SV=2	PPIG_HUMAN	TRUE	TRUE	TRUE	NVsEsPNRK	0.96	Phospho (+80), Phospho (+80)	1.81769	0.544902	0	0.2809	0	1	0	0
Peptidyl-prolyl cis-trans isomerase G OS=Homo sapiens GN=PPIG PE=1 SV=2	PPIG_HUMAN	TRUE	TRUE	TRUE	RsEtPPHWR	0.96	Phospho (+80), Phospho (+80)	2.46199	0.504042	0	-0.2667	0	0	1	0
Septin-9 OS=Homo sapiens GN=SEPT9 PE=1 SV=2	SEPT9_HUMAN	TRUE	TRUE	TRUE	HVDSLSQRsPK	1	Phospho (+80)	4.23962	0.660669	0	0.2352	0	2	1	0
Septin-9 OS=Homo sapiens GN=SEPT9 PE=1 SV=2	SEPT9_HUMAN	TRUE	TRUE	TRUE	HVDSLSQrsPk	1	Label:13C(6)15N(4) (+10), Phospho (+80), Label:13C(6)15N(2) (+8)	4.98891	0.605957	0	0.2173	0	0	1	0
Septin-9 OS=Homo sapiens GN=SEPT9 PE=1 SV=2	SEPT9_HUMAN	TRUE	TRUE	TRUE	sFEVEEVETPNSTPPR	1	Phospho (+80)	4.91143	0.70853	0	-3.009	0	2	0	0
Septin-9 OS=Homo sapiens GN=SEPT9 PE=1 SV=2	SEPT9_HUMAN	TRUE	TRUE	TRUE	sFEVEEVETPNSTPPRR	0.99	Phospho (+80)	3.66064	0.538847	0	-3.215	0	0	1	0
Sequestosome-1 OS=Homo sapiens GN=SQSTM1 PE=1 SV=1	SQSTM_HUMAN	TRUE	TRUE	TRUE	EVDPSTGELQSLQMPESEGPsSLDPSQEGPTGLK	1	Phospho (+80)	6.03116	0.677019	0	-2.607	0	0	2	1
Sequestosome-1 OS=Homo sapiens GN=SQSTM1 PE=1 SV=1	SQSTM_HUMAN	TRUE	TRUE	TRUE	EVDPSTGELQSLQMPESEGPSsLDPSQEGPTGLK	1	Phospho (+80)	5.59667	0.624946	0	-2.935	0	0	0	1
Sequestosome-1 OS=Homo sapiens GN=SQSTM1 PE=1 SV=1	SQSTM_HUMAN	TRUE	TRUE	TRUE	IALESEGRPEEQMESDNcsGGDDDWTHLSSK	1	Carbamidomethyl (+57), Phospho (+80)	5.83047	0.794513	0	0.3025	0	0	1	0
Sequestosome-1 OS=Homo sapiens GN=SQSTM1 PE=1 SV=1	SQSTM_HUMAN	TRUE	TRUE	TRUE	IALESEGRPEEQMEsDNcsGGDDDWTHLSSK	1	Phospho (+80), Carbamidomethyl (+57), Phospho (+80)	5.33789	0.810649	0	-0.3458	0	0	2	2
Sequestosome-1 OS=Homo sapiens GN=SQSTM1 PE=1 SV=1	SQSTM_HUMAN	TRUE	TRUE	TRUE	IALESEGrPEEQMESDNcsGGDDDWTHLSSk	1	Label:13C(6)15N(4) (+10), Carbamidomethyl (+57), Phospho (+80), Label:13C(6)15N(2) (+8)	6.25855	0.646511	0	0.3639	0	0	0	2
Sequestosome-1 OS=Homo sapiens GN=SQSTM1 PE=1 SV=1	SQSTM_HUMAN	TRUE	TRUE	TRUE	sRLTPVsPESSSTEEK	0.99	Phospho (+80), Phospho (+80)	3.33297	0.582155	0	2.553	0	1	0	0
Zinc finger protein 185 OS=Homo sapiens GN=ZNF185 PE=1 SV=3	ZN185_HUMAN	TRUE	TRUE	TRUE	GGQGDPAVPAQQPADPStPER	1	Phospho (+80)	4.65156	0.577132	0	-0.294	0	0	1	0
Zinc finger protein 185 OS=Homo sapiens GN=ZNF185 PE=1 SV=3	ZN185_HUMAN	TRUE	TRUE	TRUE	QSsPSGSEQLVR	1	Phospho (+80)	3.8046	0.557203	0	0.04611	0	2	0	0
Zinc finger protein 185 OS=Homo sapiens GN=ZNF185 PE=1 SV=3	ZN185_HUMAN	TRUE	TRUE	TRUE	REscGSSVLTDFEGK	1	Phospho (+80), Carbamidomethyl (+57)	5.0296	0.690439	0	0.5507	0	1	2	0
Zinc finger protein 185 OS=Homo sapiens GN=ZNF185 PE=1 SV=3	ZN185_HUMAN	TRUE	TRUE	TRUE	RssTSGDTEEEEEEEVVPFSSDEQK	1	Phospho (+80), Phospho (+80)	5.73189	0.752249	0	-0.8211	0	0	2	0
Acetyl-CoA carboxylase 1 OS=Homo sapiens GN=ACACA PE=1 SV=2	ACACA_HUMAN	TRUE	TRUE	TRUE	FIIGSVsEDNsEDEISNLVK	1	Phospho (+80), Phospho (+80)	4.88174	0.737882	0	1.241	0	2	1	0
Acetyl-CoA carboxylase 1 OS=Homo sapiens GN=ACACA PE=1 SV=2	ACACA_HUMAN	TRUE	TRUE	TRUE	FIIGSVSEDNsEDEISNLVk	1	Phospho (+80), Label:13C(6)15N(2) (+8)	3.46905	0.653821	0	1.201	0	2	0	0
Acetyl-CoA carboxylase 1 OS=Homo sapiens GN=ACACA PE=1 SV=2	ACACA_HUMAN	TRUE	TRUE	TRUE	IFDEVMGcFSDsPPQsPTFPEAGHTSLYDEDK	1	Carbamidomethyl (+57), Phospho (+80), Phospho (+80)	7.54921	0.703565	0	-1.757	0	0	2	1
Acetyl-CoA carboxylase 1 OS=Homo sapiens GN=ACACA PE=1 SV=2	ACACA_HUMAN	TRUE	TRUE	TRUE	IFDEVMGcFSDsPPQsPTFPEAGHTSLYDEDKVPR	1	Carbamidomethyl (+57), Phospho (+80), Phospho (+80)	6.41387	0.669443	0	-0.1868	0	0	0	1
Acetyl-CoA carboxylase 1 OS=Homo sapiens GN=ACACA PE=1 SV=2	ACACA_HUMAN	TRUE	TRUE	TRUE	SSMsGLHLVK	1	Phospho (+80)	3.34469	0.609165	0	1.111	0	1	0	0
Acetyl-CoA carboxylase 1 OS=Homo sapiens GN=ACACA PE=1 SV=2	ACACA_HUMAN	TRUE	TRUE	TRUE	SSMsGLHLVk	1	Phospho (+80), Label:13C(6)15N(2) (+8)	3.76965	0.590672	0	1.141	0	1	0	0
Cyclin-dependent kinase 1 OS=Homo sapiens GN=CDK1 PE=1 SV=3	CDK1_HUMAN	TRUE	TRUE	TRUE	IGEGTyGVVYK	1	Phospho (+80)	3.70645	0.623634	0	1.066	0	2	0	0
Cyclin-dependent kinase 1 OS=Homo sapiens GN=CDK1 PE=1 SV=3	CDK1_HUMAN	TRUE	TRUE	TRUE	IGEGtyGVVYK	1	Phospho (+80), Phospho (+80)	3.84456	0.563626	0	1.589	0	1	0	0
Cyclin-dependent kinase 1 OS=Homo sapiens GN=CDK1 PE=1 SV=3	CDK1_HUMAN	TRUE	TRUE	TRUE	IGEGtyGVVYk	1	Phospho (+80), Phospho (+80), Label:13C(6)15N(2) (+8)	3.55764	0.595721	0	1.131	0	1	0	0
Heat shock protein 105 kDa OS=Homo sapiens GN=HSPH1 PE=1 SV=1	HS105_HUMAN	TRUE	TRUE	TRUE	IEsPKLER	0.97	Phospho (+80)	2.73291	0.4741	0	0.2267	0	1	0	0
Heat shock protein 105 kDa OS=Homo sapiens GN=HSPH1 PE=1 SV=1	HS105_HUMAN	TRUE	TRUE	TRUE	NVQQDNSEAGTQPQVQTDAQQTSQSPPsPELTSEENKIPDADK	1	Phospho (+80)	8.88238	0.714638	0	0.4654	0	0	0	1
Heat shock protein 105 kDa OS=Homo sapiens GN=HSPH1 PE=1 SV=1	HS105_HUMAN	TRUE	TRUE	TRUE	NVQQDNSEAGTQPQVQTDAQQTSQSPPSPELtSEENKIPDADK	1	Phospho (+80)	9.13565	0.640345	0	-1.743	0	0	0	1
Protein phosphatase 1 regulatory subunit 12A OS=Homo sapiens GN=PPP1R12A PE=1 SV=1	MYPT1_HUMAN	TRUE	TRUE	TRUE	KtGSYGALAEITASK	1	Phospho (+80)	4.59243	0.552437	0	0.1956	0	0	1	0
Protein phosphatase 1 regulatory subunit 12A OS=Homo sapiens GN=PPP1R12A PE=1 SV=1	MYPT1_HUMAN	TRUE	TRUE	TRUE	KTGsYGALAEITASK	1	Phospho (+80)	3.17643	0.61703	0	1.349	0	1	0	0
Protein phosphatase 1 regulatory subunit 12A OS=Homo sapiens GN=PPP1R12A PE=1 SV=1	MYPT1_HUMAN	TRUE	TRUE	TRUE	LAsTSDIEEK	0.98	Phospho (+80)	3.48696	0.55082	0	0.409	0	2	0	0
Protein phosphatase 1 regulatory subunit 12A OS=Homo sapiens GN=PPP1R12A PE=1 SV=1	MYPT1_HUMAN	TRUE	TRUE	TRUE	SGsYSYLEER	1	Phospho (+80)	3.02533	0.675079	0	0.4632	0	2	0	0
Protein phosphatase 1 regulatory subunit 12A OS=Homo sapiens GN=PPP1R12A PE=1 SV=1	MYPT1_HUMAN	TRUE	TRUE	TRUE	STGVSFWTQDsDENEQEQQsDTEEGSNKK	1	Phospho (+80), Phospho (+80)	3.50981	0.638291	0	0.4442	0	0	3	0
Protein phosphatase 1 regulatory subunit 12A OS=Homo sapiens GN=PPP1R12A PE=1 SV=1	MYPT1_HUMAN	TRUE	TRUE	TRUE	STGVSFWTQDSDENEQEQQsDTEEGSNkk	1	Phospho (+80), Label:13C(6)15N(2) (+8), Label:13C(6)15N(2) (+8)	4.9141	0.72065	0	1.414	0	0	2	0
Protein phosphatase 1 regulatory subunit 12A OS=Homo sapiens GN=PPP1R12A PE=1 SV=1	MYPT1_HUMAN	TRUE	TRUE	TRUE	STGVSFWTQDSDENEQEQQSDtEEGSNkk	0.98	Phospho (+80), Label:13C(6)15N(2) (+8), Label:13C(6)15N(2) (+8)	2.7156	0.574033	0	0.8946	0	0	1	0
Protein phosphatase 1 regulatory subunit 12A OS=Homo sapiens GN=PPP1R12A PE=1 SV=1	MYPT1_HUMAN	TRUE	TRUE	TRUE	TGsYGALAEITASk	1	Phospho (+80), Label:13C(6)15N(2) (+8)	3.96875	0.759788	0	1.323	0	1	0	0
Paxillin OS=Homo sapiens GN=PXN PE=1 SV=3	PAXI_HUMAN	TRUE	TRUE	TRUE	FIHQQPQSsSPVYGSSAK	0.98	Phospho (+80)	3.0891	0.525944	0	-0.5479	0	0	1	0
Paxillin OS=Homo sapiens GN=PXN PE=1 SV=3	PAXI_HUMAN	TRUE	TRUE	TRUE	GLEDVRPSVESLLDELESSVPSPVPAITVNQGEMsSPQR	1	Phospho (+80)	6.83755	0.664289	0	-1.762	0	0	0	1
Paxillin OS=Homo sapiens GN=PXN PE=1 SV=3	PAXI_HUMAN	TRUE	TRUE	TRUE	LLLELNAVQHNPPGFPADEAnSsPPLPGALSPLYGVPETNSPLGGK	1	Deamidated (+1), Phospho (+80)	4.76318	0.629589	0	-4.219	0	0	0	1
Paxillin OS=Homo sapiens GN=PXN PE=1 SV=3	PAXI_HUMAN	TRUE	TRUE	TRUE	LLLELNAVQHNPPGFPADEANSsPPLPGALsPLYGVPETNSPLGGK	1	Phospho (+80), Phospho (+80)	4.58806	0.638037	0	-1.865	0	0	0	1
Paxillin OS=Homo sapiens GN=PXN PE=1 SV=3	PAXI_HUMAN	TRUE	TRUE	TRUE	sAEPsPTVMSTSLGSNLSELDR	0.97	Phospho (+80), Phospho (+80)	2.68468	0.520278	0	-1.963	0	0	1	0
Paxillin OS=Homo sapiens GN=PXN PE=1 SV=3	PAXI_HUMAN	TRUE	TRUE	TRUE	TGsSSPPGGPPKPGSQLDSMLGSLQSDLNK	1	Phospho (+80)	5.68102	0.690689	0	1.139	0	0	1	0
Paxillin OS=Homo sapiens GN=PXN PE=1 SV=3	PAXI_HUMAN	TRUE	TRUE	TRUE	TGSSsPPGGPPKPGSQLDSMLGSLQSDLNK	1	Phospho (+80)	4.09832	0.644921	0	1.101	0	0	1	0
Paxillin OS=Homo sapiens GN=PXN PE=1 SV=3	PAXI_HUMAN	TRUE	TRUE	TRUE	TSSVSNPQDSVGsPcSR	1	Phospho (+80), Carbamidomethyl (+57)	5.01175	0.806217	0	-0.6787	0	2	0	0
Remodeling and spacing factor 1 OS=Homo sapiens GN=RSF1 PE=1 SV=2	RSF1_HUMAN	TRUE	TRUE	TRUE	DAQRLsPIPEEVPK	1	Phospho (+80)	3.7864	0.571751	0	-1.529	0	1	0	0
Remodeling and spacing factor 1 OS=Homo sapiens GN=RSF1 PE=1 SV=2	RSF1_HUMAN	TRUE	TRUE	TRUE	IEsDEEEDFENVGK	1	Phospho (+80)	5.54629	0.719243	0	1.155	0	2	0	0
Remodeling and spacing factor 1 OS=Homo sapiens GN=RSF1 PE=1 SV=2	RSF1_HUMAN	TRUE	TRUE	TRUE	KPYRIEsDEEEDFENVGK	1	Phospho (+80)	5.35605	0.6512	0	1.239	0	0	1	0
Remodeling and spacing factor 1 OS=Homo sapiens GN=RSF1 PE=1 SV=2	RSF1_HUMAN	TRUE	TRUE	TRUE	STLESEKPGsPEAAETSPPSNIIDHcEK	1	Phospho (+80), Carbamidomethyl (+57)	6.64431	0.642628	0	-1.584	0	0	1	1
Remodeling and spacing factor 1 OS=Homo sapiens GN=RSF1 PE=1 SV=2	RSF1_HUMAN	TRUE	TRUE	TRUE	STLESEKPGsPEAAETsPPSNIIDHcEK	1	Phospho (+80), Phospho (+80), Carbamidomethyl (+57)	3.66182	0.624283	0	-1.384	0	0	2	0
Protein SCAF11 OS=Homo sapiens GN=SCAF11 PE=1 SV=2	SCAFB_HUMAN	TRUE	TRUE	TRUE	ESRRsEsLsPR	0.97	Phospho (+80), Phospho (+80), Phospho (+80)	2.4076	0.531615	0	0.1431	0	0	1	0
Protein SCAF11 OS=Homo sapiens GN=SCAF11 PE=1 SV=2	SCAFB_HUMAN	TRUE	TRUE	TRUE	FHsPsTTWSPNK	1	Phospho (+80), Phospho (+80)	3.13736	0.624176	0	-1.295	0	2	0	0
Protein SCAF11 OS=Homo sapiens GN=SCAF11 PE=1 SV=2	SCAFB_HUMAN	TRUE	TRUE	TRUE	FHSPsTTWsPNK	0.98	Phospho (+80), Phospho (+80)	3.085	0.565429	0	-1.083	0	0	1	0
Protein SCAF11 OS=Homo sapiens GN=SCAF11 PE=1 SV=2	SCAFB_HUMAN	TRUE	TRUE	TRUE	FHsPsTTWSPNk	0.99	Phospho (+80), Phospho (+80), Label:13C(6)15N(2) (+8)	2.67214	0.685454	0	-1.016	0	1	0	0
Protein SCAF11 OS=Homo sapiens GN=SCAF11 PE=1 SV=2	SCAFB_HUMAN	TRUE	TRUE	TRUE	KRPQsPsPR	0.98	Phospho (+80), Phospho (+80)	2.4947	0.565612	0	-1.116	0	2	0	0
Protein SCAF11 OS=Homo sapiens GN=SCAF11 PE=1 SV=2	SCAFB_HUMAN	TRUE	TRUE	TRUE	TEELIEsPKLESSEGEIIQTVDR	1	Phospho (+80)	6.47371	0.737013	0	-0.7886	0	0	1	0
Protein SCAF11 OS=Homo sapiens GN=SCAF11 PE=1 SV=2	SCAFB_HUMAN	TRUE	TRUE	TRUE	VETVSQPSEsPKDTIDK	0.98	Phospho (+80)	3.58562	0.461568	0	-3.556	0	0	1	0
Exportin-1 OS=Homo sapiens GN=XPO1 PE=1 SV=1	XPO1_HUMAN	TRUE	TRUE	TRUE	RQMsVPGIFNPHEIPEEMcD	1	Phospho (+80), Carbamidomethyl (+57)	4.56268	0.63231	0	-2.129	0	0	1	0
Astrocytic phosphoprotein PEA-15 OS=Homo sapiens GN=PEA15 PE=1 SV=2	PEA15_HUMAN	TRUE	TRUE	TRUE	DIIrQPsEEEIIk	0.97	Label:13C(6)15N(4) (+10), Phospho (+80), Label:13C(6)15N(2) (+8)	3.74701	0.393199	0	0.3121	0	2	2	0
Astrocytic phosphoprotein PEA-15 OS=Homo sapiens GN=PEA15 PE=1 SV=2	PEA15_HUMAN	TRUE	TRUE	TRUE	QPsEEEIIK	0.99	Phospho (+80)	2.47515	0.659566	0	-0.3892	0	3	0	0
Proline-rich AKT1 substrate 1 OS=Homo sapiens GN=AKT1S1 PE=1 SV=1	AKTS1_HUMAN	TRUE	TRUE	TRUE	AATAARPPAPPPAPQPPSPtPSPPRPtLAR	1	Phospho (+80), Phospho (+80)	8.54484	0.647164	0	-4.848	0	0	0	1
Proline-rich AKT1 substrate 1 OS=Homo sapiens GN=AKT1S1 PE=1 SV=1	AKTS1_HUMAN	TRUE	TRUE	TRUE	RTEARssDEENGPPsSPDLDR	1	Phospho (+80), Phospho (+80), Phospho (+80)	5.70742	0.768197	0	-1.503	0	0	1	0
Proline-rich AKT1 substrate 1 OS=Homo sapiens GN=AKT1S1 PE=1 SV=1	AKTS1_HUMAN	TRUE	TRUE	TRUE	sLPVSVPVWGFK	1	Phospho (+80)	3.17164	0.617	0	-0.9879	0	2	0	0
Tyrosine-protein kinase BAZ1B OS=Homo sapiens GN=BAZ1B PE=1 SV=2	BAZ1B_HUMAN	TRUE	TRUE	TRUE	LAEDEGDsEPEAVGQSR	1	Phospho (+80)	5.08719	0.752787	0	-0.0281	0	2	1	0
Tyrosine-protein kinase BAZ1B OS=Homo sapiens GN=BAZ1B PE=1 SV=2	BAZ1B_HUMAN	TRUE	TRUE	TRUE	NTGsPDRKPSK	0.97	Phospho (+80)	2.87627	0.50283	0	-0.9907	0	1	0	0
Tyrosine-protein kinase BAZ1B OS=Homo sapiens GN=BAZ1B PE=1 SV=2	BAZ1B_HUMAN	TRUE	TRUE	TRUE	RSDVQEEsEGsDTDDNK	1	Phospho (+80), Phospho (+80)	3.30981	0.675071	0	0.9038	0	2	0	0
Tyrosine-protein kinase BAZ1B OS=Homo sapiens GN=BAZ1B PE=1 SV=2	BAZ1B_HUMAN	TRUE	TRUE	TRUE	RSDVQEEsEGsDTDDNKDSAAFEDNEVQDEFLEK	1	Phospho (+80), Phospho (+80)	5.15178	0.768265	0	-0.5444	0	0	0	1
Tyrosine-protein kinase BAZ1B OS=Homo sapiens GN=BAZ1B PE=1 SV=2	BAZ1B_HUMAN	TRUE	TRUE	TRUE	RSDVQEESEGSDtDDNKDsAAFEDNEVQDEFLEK	1	Phospho (+80), Phospho (+80)	6.64254	0.761642	0	1.586	0	0	0	1
Chromobox protein homolog 3 OS=Homo sapiens GN=CBX3 PE=1 SV=4	CBX3_HUMAN	TRUE	TRUE	TRUE	RKsLsDSESDDSK	1	Phospho (+80), Phospho (+80)	5.68825	0.659223	0	0.964	0	1	1	0
Chromobox protein homolog 3 OS=Homo sapiens GN=CBX3 PE=1 SV=4	CBX3_HUMAN	TRUE	TRUE	TRUE	RKsLsDsESDDSK	0.98	Phospho (+80), Phospho (+80), Phospho (+80)	2.12422	0.572184	0	0.876	0	1	2	0
Chromobox protein homolog 3 OS=Homo sapiens GN=CBX3 PE=1 SV=4	CBX3_HUMAN	TRUE	TRUE	TRUE	SLsDSESDDSK	1	Phospho (+80)	3.47369	0.595397	0	1.207	0	2	0	0
ATP-dependent RNA helicase DDX42 OS=Homo sapiens GN=DDX42 PE=1 SV=1	DDX42_HUMAN	TRUE	TRUE	TRUE	QQFHsKPVDsDSDDDPLEAFMAEVEDQAAR	1	Phospho (+80), Phospho (+80)	6.29913	0.7078	0	-0.8807	0	0	0	1
ATP-dependent RNA helicase DDX42 OS=Homo sapiens GN=DDX42 PE=1 SV=1	DDX42_HUMAN	TRUE	TRUE	TRUE	QQFHSKPVDsDsDDDPLEAFMAEVEDQAAR	1	Phospho (+80), Phospho (+80)	6.46244	0.742467	0	-0.9183	0	0	1	1
ATP-dependent RNA helicase DDX42 OS=Homo sapiens GN=DDX42 PE=1 SV=1	DDX42_HUMAN	TRUE	TRUE	TRUE	YMAENPTAGVVQEEEEDNLEYDsDGNPIAPTK	1	Phospho (+80)	5.19966	0.695121	0	-1.46	0	0	1	0
ATP-dependent RNA helicase DDX42 OS=Homo sapiens GN=DDX42 PE=1 SV=1	DDX42_HUMAN	TRUE	TRUE	TRUE	YMAENPTAGVVQEEEEDNLEyDSDGNPIAPTKK	1	Phospho (+80)	5.64942	0.710455	0	-1.783	0	0	1	0
ATP-dependent RNA helicase DDX42 OS=Homo sapiens GN=DDX42 PE=1 SV=1	DDX42_HUMAN	TRUE	TRUE	TRUE	YMAENPTAGVVQEEEEDNLEYDsDGNPIAPTKK	1	Phospho (+80)	5.58862	0.73649	0	-2.066	0	0	1	0
Lamin-B1 OS=Homo sapiens GN=LMNB1 PE=1 SV=2	LMNB1_HUMAN	TRUE	TRUE	TRUE	AGGPTtPLSPtR	1	Phospho (+80), Phospho (+80)	2.68624	0.699739	0	-2.502	0	1	0	0
Lamin-B1 OS=Homo sapiens GN=LMNB1 PE=1 SV=2	LMNB1_HUMAN	TRUE	TRUE	FALSE	LKLsPsPSSR	1	Phospho (+80), Phospho (+80)	3.86306	0.551972	0	-0.4462	0	0	2	0	LMNB2_HUMAN
Lamin-B1 OS=Homo sapiens GN=LMNB1 PE=1 SV=2	LMNB1_HUMAN	TRUE	TRUE	FALSE	LkLsPsPSSr	0.99	Label:13C(6)15N(2) (+8), Phospho (+80), Phospho (+80), Label:13C(6)15N(4) (+10)	3.36193	0.573157	0	-0.3498	0	2	0	0	LMNB2_HUMAN
Lamin-B1 OS=Homo sapiens GN=LMNB1 PE=1 SV=2	LMNB1_HUMAN	TRUE	TRUE	TRUE	TTIPEEEEEEEEAAGVVVEEELFHQQGtPR	1	Phospho (+80)	5.2585	0.741831	0	-2.346	0	0	1	0
Pre-mRNA-splicing factor 38B OS=Homo sapiens GN=PRPF38B PE=1 SV=1	PR38B_HUMAN	TRUE	TRUE	TRUE	EGHGSSsFDrELEr	0.97	Phospho (+80), Label:13C(6)15N(4) (+10), Label:13C(6)15N(4) (+10)	2.10865	0.516289	0	1.161	0	0	1	0
Pre-mRNA-splicing factor 38B OS=Homo sapiens GN=PRPF38B PE=1 SV=1	PR38B_HUMAN	TRUE	TRUE	TRUE	RRsQsIEQESQEK	1	Phospho (+80), Phospho (+80)	3.61238	0.597203	0	0.6589	0	1	2	0
Pre-mRNA-splicing factor 38B OS=Homo sapiens GN=PRPF38B PE=1 SV=1	PR38B_HUMAN	TRUE	TRUE	TRUE	SQsIEQESQEK	0.97	Phospho (+80)	2.88677	0.465469	0	1.599	0	1	0	0
26S proteasome non-ATPase regulatory subunit 1 OS=Homo sapiens GN=PSMD1 PE=1 SV=2	PSMD1_HUMAN	TRUE	TRUE	TRUE	TSsAFVGKTPEAsPEPK	1	Phospho (+80), Phospho (+80)	4.28184	0.518083	0	-1.826	0	1	2	0
26S proteasome non-ATPase regulatory subunit 2 OS=Homo sapiens GN=PSMD2 PE=1 SV=3	PSMD2_HUMAN	TRUE	TRUE	TRUE	APVQPQQsPAAAPGGTDEKPSGK	1	Phospho (+80)	6.07206	0.713788	0	-3.711	0	0	2	0
Zyxin OS=Homo sapiens GN=ZYX PE=1 SV=1	ZYX_HUMAN	TRUE	TRUE	TRUE	FsPGAPGGSGSQPNQK	0.98	Phospho (+80)	2.45964	0.529294	0	-1.604	0	1	0	0
Zyxin OS=Homo sapiens GN=ZYX PE=1 SV=1	ZYX_HUMAN	TRUE	TRUE	TRUE	FTPVASKFsPGAPGGSGSQPNQK	1	Phospho (+80)	4.3029	0.577326	0	-1.43	0	0	1	0
Zyxin OS=Homo sapiens GN=ZYX PE=1 SV=1	ZYX_HUMAN	TRUE	TRUE	TRUE	sPGAPGPLTLK	1	Phospho (+80)	3.02066	0.748724	0	-1.357	0	2	0	0
Zyxin OS=Homo sapiens GN=ZYX PE=1 SV=1	ZYX_HUMAN	TRUE	TRUE	TRUE	VSsIDLEIDSLSSLLDDMTK	1	Phospho (+80)	4.03462	0.71589	0	0.7165	0	0	2	0
Zyxin OS=Homo sapiens GN=ZYX PE=1 SV=1	ZYX_HUMAN	TRUE	TRUE	TRUE	VSsIDLEIDSLSSLLDDMTk	1	Phospho (+80), Label:13C(6)15N(2) (+8)	4.20154	0.755221	0	0.9967	0	2	0	0
Calcium-regulated heat stable protein 1 OS=Homo sapiens GN=CARHSP1 PE=1 SV=2	CHSP1_HUMAN	TRUE	TRUE	TRUE	ERsPsPLR	0.97	Phospho (+80), Phospho (+80)	2.81367	0.475411	0	-0.6936	0	1	0	0
Calcium-regulated heat stable protein 1 OS=Homo sapiens GN=CARHSP1 PE=1 SV=2	CHSP1_HUMAN	TRUE	TRUE	TRUE	ErsPsPLr	0.97	Label:13C(6)15N(4) (+10), Phospho (+80), Phospho (+80), Label:13C(6)15N(4) (+10)	1.90293	0.543283	0	-0.6968	0	1	0	0
Calcium-regulated heat stable protein 1 OS=Homo sapiens GN=CARHSP1 PE=1 SV=2	CHSP1_HUMAN	TRUE	TRUE	TRUE	ERsPsPLRGNVVPSPLPTR	1	Phospho (+80), Phospho (+80)	4.92756	0.669756	0	-2.598	0	0	2	1
Calcium-regulated heat stable protein 1 OS=Homo sapiens GN=CARHSP1 PE=1 SV=2	CHSP1_HUMAN	TRUE	TRUE	TRUE	ERsPsPLRGNVVPsPLPTR	1	Phospho (+80), Phospho (+80), Phospho (+80)	4.69514	0.680157	0	-3.3	0	0	2	0
Calcium-regulated heat stable protein 1 OS=Homo sapiens GN=CARHSP1 PE=1 SV=2	CHSP1_HUMAN	TRUE	TRUE	TRUE	GNVVPsPLPTR	0.98	Phospho (+80)	2.35428	0.582686	0	-3.176	0	1	0	0
Calcium-regulated heat stable protein 1 OS=Homo sapiens GN=CARHSP1 PE=1 SV=2	CHSP1_HUMAN	TRUE	TRUE	TRUE	GNVVPsPLPTRR	0.96	Phospho (+80)	2.98193	0.463369	0	3.094	0	0	1	0
E3 ubiquitin-protein ligase UBR5 OS=Homo sapiens GN=UBR5 PE=1 SV=2	UBR5_HUMAN	TRUE	TRUE	TRUE	ELLELGIDNEDSEHEnDDDtNQSATLNDKDDDSLPAETGQNHPFFR	0.99	Deamidated (+1), Phospho (+80)	4.04084	0.532126	0	-1.006	0	0	0	0
E3 ubiquitin-protein ligase UBR5 OS=Homo sapiens GN=UBR5 PE=1 SV=2	UBR5_HUMAN	TRUE	TRUE	TRUE	RSDsMTFLGcIPPNPFEVPLAEAIPLADQPHLLQPNAR	1	Phospho (+80), Carbamidomethyl (+57)	5.53235	0.7054	0	-3.194	0	0	0	1
Desmoplakin OS=Homo sapiens GN=DSP PE=1 SV=3	DESP_HUMAN	TRUE	TRUE	TRUE	NLTIRSSsFsDTLEESSPIAAIFDTENLEK	1	Phospho (+80), Phospho (+80)	3.63866	0.576129	0	-0.7063	0	0	1	0
Desmoplakin OS=Homo sapiens GN=DSP PE=1 SV=3	DESP_HUMAN	TRUE	TRUE	TRUE	SsSFSDTLEESSPIAAIFDTENLEK	0.98	Phospho (+80)	2.49227	0.608699	0	-1.2	0	1	0	0
Desmoplakin OS=Homo sapiens GN=DSP PE=1 SV=3	DESP_HUMAN	TRUE	TRUE	TRUE	SSSFsDTLEESSPIAAIFDTENLEK	1	Phospho (+80)	6.24172	0.701746	0	0.002977	0	0	2	0
Desmoplakin OS=Homo sapiens GN=DSP PE=1 SV=3	DESP_HUMAN	TRUE	TRUE	TRUE	SssFSDTLEESSPIAAIFDTENLEK	0.97	Phospho (+80), Phospho (+80)	2.61639	0.513941	0	-1.319	0	0	1	0
Cation-independent mannose-6-phosphate receptor OS=Homo sapiens GN=IGF2R PE=1 SV=3	MPRI_HUMAN	TRUE	TRUE	TRUE	ALSsLHGDDQDSEDEVLTIPEVK	1	Phospho (+80)	5.37747	0.671233	0	-0.217	0	0	1	0
Cation-independent mannose-6-phosphate receptor OS=Homo sapiens GN=IGF2R PE=1 SV=3	MPRI_HUMAN	TRUE	TRUE	TRUE	ALSSLHGDDQDsEDEVLTIPEVK	1	Phospho (+80)	3.67951	0.745949	0	0.1496	0	2	1	0
Cation-independent mannose-6-phosphate receptor OS=Homo sapiens GN=IGF2R PE=1 SV=3	MPRI_HUMAN	TRUE	TRUE	TRUE	ALSsLHGDDQDsEDEVLTIPEVK	1	Phospho (+80), Phospho (+80)	3.61936	0.707703	0	-3.318	0	0	1	0
Splicing factor 1 OS=Homo sapiens GN=SF1 PE=1 SV=4	SF01_HUMAN	TRUE	TRUE	TRUE	TGDLGIPPNPEDRsPsPEPIYNSEGK	1	Phospho (+80), Phospho (+80)	6.34869	0.64197	0	-1.642	0	0	8	0
GTPase-activating protein and VPS9 domain-containing protein 1 OS=Homo sapiens GN=GAPVD1 PE=1 SV=2	GAPD1_HUMAN	TRUE	TRUE	TRUE	ELPPAAAIGATSLVAAPHSSsSSPSK	1	Phospho (+80)	5.46617	0.671614	0	-2.253	0	0	1	0
GTPase-activating protein and VPS9 domain-containing protein 1 OS=Homo sapiens GN=GAPVD1 PE=1 SV=2	GAPD1_HUMAN	TRUE	TRUE	TRUE	ELPPAAAIGATSLVAAPHSSSSSPsK	1	Phospho (+80)	6.31078	0.70646	0	-3.52	0	0	1	0
GTPase-activating protein and VPS9 domain-containing protein 1 OS=Homo sapiens GN=GAPVD1 PE=1 SV=2	GAPD1_HUMAN	TRUE	TRUE	TRUE	EVSSRPsTPGLSVVSGISATSEDIPNK	1	Phospho (+80)	4.62285	0.600541	0	-2.616	0	0	1	0
GTPase-activating protein and VPS9 domain-containing protein 1 OS=Homo sapiens GN=GAPVD1 PE=1 SV=2	GAPD1_HUMAN	TRUE	TRUE	TRUE	EVssRPSTPGLSVVSGISATSEDIPNK	1	Phospho (+80), Phospho (+80)	5.88339	0.723555	0	-1.985	0	0	2	0
GTPase-activating protein and VPS9 domain-containing protein 1 OS=Homo sapiens GN=GAPVD1 PE=1 SV=2	GAPD1_HUMAN	TRUE	TRUE	TRUE	EVSsRPsTPGLSVVSGISATSEDIPNKIEDLR	1	Phospho (+80), Phospho (+80)	4.26043	0.664784	0	-1.532	0	0	2	1
GTPase-activating protein and VPS9 domain-containing protein 1 OS=Homo sapiens GN=GAPVD1 PE=1 SV=2	GAPD1_HUMAN	TRUE	TRUE	TRUE	EVssRPSTPGLSVVSGISATSEDIPnKIEDLR	1	Phospho (+80), Phospho (+80), Deamidated (+1)	4.65624	0.448293	0	-1.454	0	0	0	1
GTPase-activating protein and VPS9 domain-containing protein 1 OS=Homo sapiens GN=GAPVD1 PE=1 SV=2	GAPD1_HUMAN	TRUE	TRUE	TRUE	SRsSDIVSSVR	0.98	Phospho (+80)	3.83626	0.422017	0	1.106	0	1	0	0
GTPase-activating protein and VPS9 domain-containing protein 1 OS=Homo sapiens GN=GAPVD1 PE=1 SV=2	GAPD1_HUMAN	TRUE	TRUE	TRUE	sSDIVSSVR	0.98	Phospho (+80)	3.11805	0.568994	0	0.8284	0	1	0	0
GTPase-activating protein and VPS9 domain-containing protein 1 OS=Homo sapiens GN=GAPVD1 PE=1 SV=2	GAPD1_HUMAN	TRUE	TRUE	TRUE	sSDIVSSVr	0.99	Phospho (+80), Label:13C(6)15N(4) (+10)	3.13561	0.607714	0	1.435	0	1	0	0
MAP7 domain-containing protein 1 OS=Homo sapiens GN=MAP7D1 PE=1 SV=1	MA7D1_HUMAN	TRUE	TRUE	TRUE	ESAAPAsPAPsPAPsPTPAPPQK	0.99	Phospho (+80), Phospho (+80), Phospho (+80)	2.64095	0.63708	0	1.65	0	1	0	0
MAP7 domain-containing protein 1 OS=Homo sapiens GN=MAP7D1 PE=1 SV=1	MA7D1_HUMAN	TRUE	TRUE	TRUE	LSASTASELsPK	1	Phospho (+80)	4.84503	0.60185	0	-0.4984	0	2	0	0
MAP7 domain-containing protein 1 OS=Homo sapiens GN=MAP7D1 PE=1 SV=1	MA7D1_HUMAN	TRUE	TRUE	TRUE	RSsQPsPTAVPASDSPPTK	1	Phospho (+80), Phospho (+80)	4.28941	0.53613	0	-2.718	0	1	1	0
MAP7 domain-containing protein 1 OS=Homo sapiens GN=MAP7D1 PE=1 SV=1	MA7D1_HUMAN	TRUE	TRUE	TRUE	RSsQPsPTAVPAsDSPPTK	1	Phospho (+80), Phospho (+80), Phospho (+80)	4.46032	0.454258	0	-1.082	0	0	1	0
Myosin phosphatase Rho-interacting protein OS=Homo sapiens GN=MPRIP PE=1 SV=3	MPRIP_HUMAN	TRUE	TRUE	TRUE	DFTNEAPPAPLPDASASPLsPHR	1	Phospho (+80)	4.41678	0.636614	0	-0.2703	0	0	1	0
Myosin phosphatase Rho-interacting protein OS=Homo sapiens GN=MPRIP PE=1 SV=3	MPRIP_HUMAN	TRUE	TRUE	TRUE	MEVDRsPGLPMSDLK	1	Phospho (+80)	4.82014	0.67865	0	-1.038	0	0	2	0
Pinin OS=Homo sapiens GN=PNN PE=1 SV=4	PININ_HUMAN	TRUE	TRUE	TRUE	EIAIVHsDAEK	1	Phospho (+80)	4.17691	0.5374	0	1.116	0	1	1	0
Pinin OS=Homo sapiens GN=PNN PE=1 SV=4	PININ_HUMAN	TRUE	TRUE	TRUE	EIAIVHsDAEk	1	Phospho (+80), Label:13C(6)15N(2) (+8)	4.31807	0.548033	0	1.056	0	1	0	0
Pinin OS=Homo sapiens GN=PNN PE=1 SV=4	PININ_HUMAN	TRUE	TRUE	TRUE	ESRQEsDPEDDDVK	0.98	Phospho (+80)	2.87003	0.509705	0	-0.5672	0	2	1	0
Pinin OS=Homo sapiens GN=PNN PE=1 SV=4	PININ_HUMAN	TRUE	TRUE	TRUE	KRsIsESSR	0.97	Phospho (+80), Phospho (+80)	2.62709	0.498473	0	-0.4196	0	0	1	0
Pinin OS=Homo sapiens GN=PNN PE=1 SV=4	PININ_HUMAN	TRUE	TRUE	TRUE	QQDsQPEEVMDVLEMVENVK	1	Phospho (+80)	6.51628	0.731412	0	0.2484	0	2	2	0
Protein PRRC2A OS=Homo sapiens GN=PRRC2A PE=1 SV=3	PRC2A_HUMAN	TRUE	TRUE	TRUE	LAWVGDVFTATPAEPRPLTsPLR	1	Phospho (+80)	5.33715	0.682928	0	-2.541	0	0	1	0
Protein PRRC2A OS=Homo sapiens GN=PRRC2A PE=1 SV=3	PRC2A_HUMAN	TRUE	TRUE	TRUE	RPGGSsPLNAVPcEGPPGSEPPR	1	Phospho (+80), Carbamidomethyl (+57)	3.81237	0.53769	0	1.88	0	0	1	0
Protein PRRC2A OS=Homo sapiens GN=PRRC2A PE=1 SV=3	PRC2A_HUMAN	TRUE	TRUE	TRUE	SDsGGSSSEPFDR	1	Phospho (+80)	3.38178	0.781874	0	-1.272	0	1	0	0
Protein PRRC2A OS=Homo sapiens GN=PRRC2A PE=1 SV=3	PRC2A_HUMAN	TRUE	TRUE	TRUE	TAsETRsEGSEYEEIPK	1	Phospho (+80), Phospho (+80)	3.41226	0.677508	0	-0.3591	0	1	2	0
Protein PRRC2A OS=Homo sapiens GN=PRRC2A PE=1 SV=3	PRC2A_HUMAN	TRUE	TRUE	TRUE	tASETRsEGsEYEEIPK	1	Phospho (+80), Phospho (+80), Phospho (+80)	3.87539	0.700819	0	-0.9356	0	2	0	0
Multifunctional protein ADE2 OS=Homo sapiens GN=PAICS PE=1 SV=3	PUR6_HUMAN	TRUE	TRUE	TRUE	EVYELLDsPGK	1	Phospho (+80)	3.25702	0.720905	0	-0.3647	0	2	0	0
Ribosome-binding protein 1 OS=Homo sapiens GN=RRBP1 PE=1 SV=4	RRBP1_HUMAN	TRUE	TRUE	TRUE	KAERsPNQGK	1	Phospho (+80)	4.73066	0.558455	0	0.08016	0	2	0	0
Ribosome-binding protein 1 OS=Homo sapiens GN=RRBP1 PE=1 SV=4	RRBP1_HUMAN	TRUE	TRUE	TRUE	kAErsPNQGk	0.97	Label:13C(6)15N(2) (+8), Label:13C(6)15N(4) (+10), Phospho (+80), Label:13C(6)15N(2) (+8)	3.27835	0.427244	0	0.2036	0	0	1	0
SWI/SNF-related matrix-associated actin-dependent regulator of chromatin subfamily A containing DEAD/H box 1 OS=Homo sapiens GN=SMARCAD1 PE=1 SV=2	SMRCD_HUMAN	TRUE	TRUE	TRUE	ANtPDsDITEK	1	Phospho (+80), Phospho (+80)	2.72293	0.679291	0	1.328	0	1	0	0
SWI/SNF-related matrix-associated actin-dependent regulator of chromatin subfamily A containing DEAD/H box 1 OS=Homo sapiens GN=SMARCAD1 PE=1 SV=2	SMRCD_HUMAN	TRUE	TRUE	TRUE	DTVIIVsEPsEDEESQGLPTMAR	1	Phospho (+80), Phospho (+80)	5.67685	0.717582	0	-1.14	0	1	3	0
SWI/SNF-related matrix-associated actin-dependent regulator of chromatin subfamily A containing DEAD/H box 1 OS=Homo sapiens GN=SMARCAD1 PE=1 SV=2	SMRCD_HUMAN	TRUE	TRUE	TRUE	GIQYIDLssDSEDVVSPNcSNTVQEK	1	Phospho (+80), Phospho (+80), Carbamidomethyl (+57)	3.41719	0.679394	0	0.8203	0	0	2	0
SWI/SNF-related matrix-associated actin-dependent regulator of chromatin subfamily A containing DEAD/H box 1 OS=Homo sapiens GN=SMARCAD1 PE=1 SV=2	SMRCD_HUMAN	TRUE	TRUE	TRUE	KLSsssEPYEEDEFNDDQSIK	1	Phospho (+80), Phospho (+80), Phospho (+80)	4.77851	0.694396	0	0.4719	0	0	1	0
SWI/SNF-related matrix-associated actin-dependent regulator of chromatin subfamily A containing DEAD/H box 1 OS=Homo sapiens GN=SMARCAD1 PE=1 SV=2	SMRCD_HUMAN	TRUE	TRUE	TRUE	KLsssSEPYEEDEFNDDQSIKK	1	Phospho (+80), Phospho (+80), Phospho (+80)	3.55878	0.679043	0	1.03	0	0	1	0
Nuclear autoantigen Sp-100 OS=Homo sapiens GN=SP100 PE=1 SV=3	SP100_HUMAN	TRUE	TRUE	TRUE	GFENVIHDKLPLQEsEEEEREER	1	Phospho (+80)	5.20158	0.591966	0	0.7851	0	0	0	1
Nuclear autoantigen Sp-100 OS=Homo sapiens GN=SP100 PE=1 SV=3	SP100_HUMAN	TRUE	TRUE	TRUE	LNEcIsPVANEMNHLPAHSHDLQR	1	Carbamidomethyl (+57), Phospho (+80)	6.97484	0.584784	0	-0.9411	0	0	0	1
Nuclear autoantigen Sp-100 OS=Homo sapiens GN=SP100 PE=1 SV=3	SP100_HUMAN	TRUE	TRUE	TRUE	LPLQEsEEEEREER	0.98	Phospho (+80)	3.67871	0.498655	0	-0.5369	0	0	2	0
Nuclear autoantigen Sp-100 OS=Homo sapiens GN=SP100 PE=1 SV=3	SP100_HUMAN	TRUE	TRUE	TRUE	RVIGQDHDFsEssEEEAPAEASSGALR	1	Phospho (+80), Phospho (+80), Phospho (+80)	7.26347	0.849692	0	-0.6214	0	0	3	0
Nuclear autoantigen Sp-100 OS=Homo sapiens GN=SP100 PE=1 SV=3	SP100_HUMAN	TRUE	TRUE	TRUE	SEPVINNDNPLEsNDEK	1	Phospho (+80)	5.81918	0.78485	0	-1.529	0	1	0	0
Nuclear autoantigen Sp-100 OS=Homo sapiens GN=SP100 PE=1 SV=3	SP100_HUMAN	TRUE	TRUE	TRUE	VIGQDHDFsEssEEEAPAEASSGALR	1	Phospho (+80), Phospho (+80), Phospho (+80)	5.27753	0.791783	0	0.2786	0	0	3	0
Nuclear autoantigen Sp-100 OS=Homo sapiens GN=SP100 PE=1 SV=3	SP100_HUMAN	TRUE	TRUE	TRUE	VIGQDHDFsEssEEEAPAEASSGALr	1	Phospho (+80), Phospho (+80), Phospho (+80), Label:13C(6)15N(4) (+10)	3.83563	0.769183	0	0.8631	0	0	1	0
Stress-induced-phosphoprotein 1 OS=Homo sapiens GN=STIP1 PE=1 SV=1	STIP1_HUMAN	TRUE	TRUE	TRUE	HDsPEDVK	0.98	Phospho (+80)	3.34619	0.526848	0	0.1174	0	2	0	0
WD repeat-containing protein 62 OS=Homo sapiens GN=WDR62 PE=1 SV=4	WDR62_HUMAN	TRUE	TRUE	TRUE	RPsSVGELASLGQELQAITTATTPSLDSEGQEPALR	1	Phospho (+80)	4.36348	0.65082	0	-1.087	0	0	1	0
WD repeat-containing protein 62 OS=Homo sapiens GN=WDR62 PE=1 SV=4	WDR62_HUMAN	TRUE	TRUE	TRUE	RPSsVGELASLGQELQAITTATTPSLDSEGQEPALR	1	Phospho (+80)	7.63487	0.73082	0	-0.346	0	0	0	1
WD repeat-containing protein 62 OS=Homo sapiens GN=WDR62 PE=1 SV=4	WDR62_HUMAN	TRUE	TRUE	TRUE	RPSSVGELAsLGQELQAITTATTPSLDSEGQEPALR	1	Phospho (+80)	7.46946	0.72698	0	-1.429	0	0	1	1
WD repeat-containing protein 62 OS=Homo sapiens GN=WDR62 PE=1 SV=4	WDR62_HUMAN	TRUE	TRUE	TRUE	RPSSVGELASLGqELQAITTAttPSLDSEGQEPALR	1	Deamidated (+1), Phospho (+80), Phospho (+80)	5.25691	0.616851	0	-0.7961	0	0	0	1
WD repeat-containing protein 62 OS=Homo sapiens GN=WDR62 PE=1 SV=4	WDR62_HUMAN	TRUE	TRUE	TRUE	sISLGDSEGPIVATLAQPLR	1	Phospho (+80)	5.32729	0.699863	0	-0.7582	0	1	0	0
WD repeat-containing protein 62 OS=Homo sapiens GN=WDR62 PE=1 SV=4	WDR62_HUMAN	TRUE	TRUE	TRUE	SIsLGDSEGPIVATLAQPLR	1	Phospho (+80)	5.1514	0.686235	0	-0.8292	0	1	1	0
La-related protein 4B OS=Homo sapiens GN=LARP4B PE=1 SV=3	LAR4B_HUMAN	TRUE	TRUE	TRUE	EPSVPAScAVsATYERsPSPAHLPDDPK	1	Carbamidomethyl (+57), Phospho (+80), Phospho (+80)	3.62709	0.635674	0	1.932	0	0	1	0
La-related protein 4B OS=Homo sapiens GN=LARP4B PE=1 SV=3	LAR4B_HUMAN	TRUE	TRUE	TRUE	FTSSQTQSPTPPKPPsPSFELGLSSFPPLPGAAGNLK	0.97	Phospho (+80)	3.96369	0.489906	0	-0.5481	0	0	0	2
La-related protein 4B OS=Homo sapiens GN=LARP4B PE=1 SV=3	LAR4B_HUMAN	TRUE	TRUE	TRUE	FTSSQTqSPTPPKPPSPsFELGLSSFPPLPGAAGNLK	1	Deamidated (+1), Phospho (+80)	3.7021	0.720883	0	1.404	0	0	1	0
La-related protein 4B OS=Homo sapiens GN=LARP4B PE=1 SV=3	LAR4B_HUMAN	TRUE	TRUE	TRUE	FTSSQTQSPTPPKPPsPsFELGLSSFPPLPGAAGNLK	0.98	Phospho (+80), Phospho (+80)	2.87508	0.521206	0	-0.9579	0	0	0	1
Serine/arginine-rich splicing factor 1 OS=Homo sapiens GN=SRSF1 PE=1 SV=2	SRSF1_HUMAN	TRUE	TRUE	TRUE	VDGPRsPSYGR	0.98	Phospho (+80)	3.50309	0.520728	0	-0.5374	0	0	2	0
Serine/arginine-rich splicing factor 1 OS=Homo sapiens GN=SRSF1 PE=1 SV=2	SRSF1_HUMAN	TRUE	TRUE	TRUE	VDGPRsPsYGR	0.97	Phospho (+80), Phospho (+80)	1.67977	0.516572	0	-0.6082	0	2	0	0
Serine/arginine-rich splicing factor 1 OS=Homo sapiens GN=SRSF1 PE=1 SV=2	SRSF1_HUMAN	TRUE	TRUE	TRUE	VDGPRsPsYGRsR	1	Phospho (+80), Phospho (+80), Phospho (+80)	3.53276	0.647743	0	-0.7832	0	1	2	0
Synembryn-A OS=Homo sapiens GN=RIC8A PE=1 SV=3	RIC8A_HUMAN	TRUE	TRUE	TRUE	GLMAGGRPEGQySEDEDTDTDEYK	1	Phospho (+80)	5.87349	0.68664	0	0.1258	0	0	2	0
Synembryn-A OS=Homo sapiens GN=RIC8A PE=1 SV=3	RIC8A_HUMAN	TRUE	TRUE	TRUE	GLMAGGRPEGQySEDEDTDtDEYK	1	Phospho (+80), Phospho (+80)	5.022	0.752694	0	-0.3723	0	0	1	0
Synembryn-A OS=Homo sapiens GN=RIC8A PE=1 SV=3	RIC8A_HUMAN	TRUE	TRUE	TRUE	GLMAGGRPEGQYsEDEDtDTDEYK	1	Phospho (+80), Phospho (+80)	7.79251	0.81715	0	-0.1222	0	1	1	0
Dystonin OS=Homo sapiens GN=DST PE=1 SV=4	DYST_HUMAN	TRUE	TRUE	TRUE	RGsDASDFDISEIqSVcSDVETVPQTHRPTPR	1	Phospho (+80), Deamidated (+1), Carbamidomethyl (+57)	7.17863	0.708498	0	-2.041	0	0	0	1
AP-3 complex subunit delta-1 OS=Homo sapiens GN=AP3D1 PE=1 SV=1	AP3D1_HUMAN	TRUE	TRUE	TRUE	HSsLPTEsDEDIAPAQQVDIVTEEMPEnALPsDEDDKDPNDPYR	1	Phospho (+80), Phospho (+80), Deamidated (+1), Phospho (+80)	5.65946	0.699456	0	-1.574	0	0	0	1
AP-3 complex subunit delta-1 OS=Homo sapiens GN=AP3D1 PE=1 SV=1	AP3D1_HUMAN	TRUE	TRUE	TRUE	KVPVPEGLDLDAWINEPLsDsEsEDERPR	1	Phospho (+80), Phospho (+80), Phospho (+80)	4.907	0.730673	0	-1.861	0	0	3	2
AP-3 complex subunit delta-1 OS=Homo sapiens GN=AP3D1 PE=1 SV=1	AP3D1_HUMAN	TRUE	TRUE	TRUE	VPVPEGLDLDAWINEPLsDsEsEDERPR	1	Phospho (+80), Phospho (+80), Phospho (+80)	2.9999	0.661908	0	-1.98	0	0	1	0
mRNA-decapping enzyme 1A OS=Homo sapiens GN=DCP1A PE=1 SV=2	DCP1A_HUMAN	TRUE	TRUE	TRUE	DKQsPSQAnGcSDHRPIDILEMLSR	1	Phospho (+80), Deamidated (+1), Carbamidomethyl (+57)	7.42728	0.720896	0	-0.3408	0	0	0	2
mRNA-decapping enzyme 1A OS=Homo sapiens GN=DCP1A PE=1 SV=2	DCP1A_HUMAN	TRUE	TRUE	TRUE	HAPTYtIPLSPVLSPtLPAEAPTAQVPPSLPR	1	Phospho (+80), Phospho (+80)	5.99078	0.680663	0	-2.318	0	0	1	0
mRNA-decapping enzyme 1A OS=Homo sapiens GN=DCP1A PE=1 SV=2	DCP1A_HUMAN	TRUE	TRUE	TRUE	NQMGDSNISsPGLQPSTQLSNLGSTETLEEMPSGSQDK	0.97	Phospho (+80)	2.31174	0.549708	0	-1.009	0	0	2	0
Protein FAM134C OS=Homo sapiens GN=FAM134C PE=1 SV=1	F134C_HUMAN	TRUE	TRUE	TRUE	AMDNHsDsEEELAAFcPQLDDSTVAR	1	Phospho (+80), Phospho (+80), Carbamidomethyl (+57)	6.95987	0.768196	0	-0.01896	0	0	2	0
Protein FAM134C OS=Homo sapiens GN=FAM134C PE=1 SV=1	F134C_HUMAN	TRUE	TRUE	TRUE	GQTPLTEGSEDLDGHsDPEESFAR	1	Phospho (+80)	5.47328	0.723024	0	-0.9297	0	0	2	0
Protein FAM134C OS=Homo sapiens GN=FAM134C PE=1 SV=1	F134C_HUMAN	TRUE	TRUE	TRUE	GQTPLTEGsEDLDGHsDPEESFAR	1	Phospho (+80), Phospho (+80)	5.38151	0.705508	0	-0.8869	0	0	2	0
Protein FAM134C OS=Homo sapiens GN=FAM134C PE=1 SV=1	F134C_HUMAN	TRUE	TRUE	TRUE	SPSSDLDtDAEGDDFELLDQSELSQLDPASSR	1	Phospho (+80)	4.69483	0.699091	0	-1.367	0	0	1	0
Very-long-chain (3R)-3-hydroxyacyl-CoA dehydratase 3 OS=Homo sapiens GN=HACD3 PE=1 SV=2	HACD3_HUMAN	TRUE	TRUE	TRUE	RPLFLAPDFDRWLDEsDAEMELR	1	Phospho (+80)	4.32955	0.526045	0	-0.5139	0	0	2	1
Very-long-chain (3R)-3-hydroxyacyl-CoA dehydratase 3 OS=Homo sapiens GN=HACD3 PE=1 SV=2	HACD3_HUMAN	TRUE	TRUE	TRUE	WLDEsDAEMELR	1	Phospho (+80)	4.01235	0.669768	0	1.346	0	2	0	0
KH domain-containing, RNA-binding, signal transduction-associated protein 1 OS=Homo sapiens GN=KHDRBS1 PE=1 SV=1	KHDR1_HUMAN	TRUE	TRUE	TRUE	AsPATQPPPLLPPSATGPDATVGGPAPTPLLPPSATASVK	1	Phospho (+80)	4.53801	0.535905	0	-0.1093	0	0	0	1
Microtubule-associated protein RP/EB family member 1 OS=Homo sapiens GN=MAPRE1 PE=1 SV=3	MARE1_HUMAN	TRUE	TRUE	TRUE	KPLTsSSAAPQRPISTQR	0.98	Phospho (+80)	3.06072	0.489804	0	-3.334	0	0	1	0
Nuclear receptor corepressor 1 OS=Homo sapiens GN=NCOR1 PE=1 SV=2	NCOR1_HUMAN	TRUE	TRUE	TRUE	sPGSISYLPSFFTK	1	Phospho (+80)	4.29734	0.694784	0	-0.04201	0	2	0	0
Nuclear receptor corepressor 1 OS=Homo sapiens GN=NCOR1 PE=1 SV=2	NCOR1_HUMAN	TRUE	TRUE	TRUE	sPNREWEVLQPAPHQVITNLPEGVR	1	Phospho (+80)	4.87447	0.730691	0	-2.458	0	0	2	2
Plastin-2 OS=Homo sapiens GN=LCP1 PE=1 SV=6	PLSL_HUMAN	TRUE	TRUE	TRUE	EGEsLEDLMK	0.98	Phospho (+80)	2.83435	0.584535	0	1.843	0	1	0	0
Plastin-2 OS=Homo sapiens GN=LCP1 PE=1 SV=6	PLSL_HUMAN	TRUE	TRUE	TRUE	EGEsLEDLMk	0.99	Phospho (+80), Label:13C(6)15N(2) (+8)	2.99575	0.622325	0	0.7355	0	1	0	0
Plastin-2 OS=Homo sapiens GN=LCP1 PE=1 SV=6	PLSL_HUMAN	TRUE	TRUE	TRUE	GsVSDEEMMELR	1	Phospho (+80)	3.2788	0.626331	0	0.9289	0	1	0	0
Plastin-2 OS=Homo sapiens GN=LCP1 PE=1 SV=6	PLSL_HUMAN	TRUE	TRUE	TRUE	GsVSDEEMMELr	1	Phospho (+80), Label:13C(6)15N(4) (+10)	3.75728	0.631204	0	0.8809	0	1	0	0
Pre-mRNA-processing factor 40 homolog A OS=Homo sapiens GN=PRPF40A PE=1 SV=2	PR40A_HUMAN	TRUE	TRUE	TRUE	DSGNWDtsGsELsEGELEK	0.98	Phospho (+80), Phospho (+80), Phospho (+80), Phospho (+80)	2.59347	0.893791	0	1.677	0	3	0	0
Pre-mRNA-processing factor 40 homolog A OS=Homo sapiens GN=PRPF40A PE=1 SV=2	PR40A_HUMAN	TRUE	TRUE	TRUE	DSGNWDTsGsELsEGELEk	1	Phospho (+80), Phospho (+80), Phospho (+80), Label:13C(6)15N(2) (+8)	3.18506	0.788932	0	1.281	0	1	0	0
Pre-mRNA-processing factor 40 homolog A OS=Homo sapiens GN=PRPF40A PE=1 SV=2	PR40A_HUMAN	TRUE	TRUE	TRUE	HKsDsPEsDAEREK	1	Phospho (+80), Phospho (+80), Phospho (+80)	5.03461	0.732358	0	-0.04087	0	2	2	0
Pre-mRNA-processing factor 40 homolog A OS=Homo sapiens GN=PRPF40A PE=1 SV=2	PR40A_HUMAN	TRUE	TRUE	TRUE	SDsPEsDAEREK	1	Phospho (+80), Phospho (+80)	3.20666	0.724384	0	-0.03612	0	2	0	0
Rab-like protein 6 OS=Homo sapiens GN=RABL6 PE=1 SV=2	RABL6_HUMAN	TRUE	TRUE	TRUE	NDSDLFGLGLEEAGPKEsSEEGK	1	Phospho (+80)	5.13011	0.715914	0	-0.09565	0	0	1	0
Rab-like protein 6 OS=Homo sapiens GN=RABL6 PE=1 SV=2	RABL6_HUMAN	TRUE	TRUE	TRUE	NDSDLFGLGLEEAGPKESsEEGK	1	Phospho (+80)	6.37661	0.723607	0	-0.3316	0	0	1	0
Rab-like protein 6 OS=Homo sapiens GN=RABL6 PE=1 SV=2	RABL6_HUMAN	TRUE	TRUE	TRUE	NDSDLFGLGLEEAGPkEssEEGk	1	Label:13C(6)15N(2) (+8), Phospho (+80), Phospho (+80), Label:13C(6)15N(2) (+8)	3.94922	0.696811	0	-1.01	0	0	1	0
Rab-like protein 6 OS=Homo sapiens GN=RABL6 PE=1 SV=2	RABL6_HUMAN	TRUE	TRUE	TRUE	RADDFPVRDDPsDVtDEDEGPAEPPPPPK	1	Phospho (+80), Phospho (+80)	9.67195	0.768406	0	Value missing	0	0	1	1
DNA topoisomerase 2-beta OS=Homo sapiens GN=TOP2B PE=1 SV=3	TOP2B_HUMAN	TRUE	TRUE	TRUE	KtSFDQDSDVDIFPSDFPTEPPSLPR	1	Phospho (+80)	5.90883	0.710827	0	-2.82	0	0	1	0
DNA topoisomerase 2-beta OS=Homo sapiens GN=TOP2B PE=1 SV=3	TOP2B_HUMAN	TRUE	TRUE	TRUE	KTSFDQDsDVDIFPSDFPTEPPSLPR	1	Phospho (+80)	5.29578	0.712044	0	-3.349	0	0	1	0
DNA topoisomerase 2-beta OS=Homo sapiens GN=TOP2B PE=1 SV=3	TOP2B_HUMAN	TRUE	TRUE	TRUE	KVVEAVNsDsDSEFGIPK	1	Phospho (+80), Phospho (+80)	4.78135	0.676527	0	0.06147	0	0	1	0
DNA topoisomerase 2-beta OS=Homo sapiens GN=TOP2B PE=1 SV=3	TOP2B_HUMAN	TRUE	TRUE	TRUE	VKAsPITNDGEDEFVPsDGLDKDEYTFsPGK	1	Phospho (+80), Phospho (+80), Phospho (+80)	3.58088	0.665278	0	-2.448	0	0	1	0
DNA topoisomerase 2-beta OS=Homo sapiens GN=TOP2B PE=1 SV=3	TOP2B_HUMAN	TRUE	TRUE	TRUE	VVEAVNsDsDSEFGIPK	1	Phospho (+80), Phospho (+80)	5.31649	0.733527	0	0.4929	0	2	0	0
U5 small nuclear ribonucleoprotein 200 kDa helicase OS=Homo sapiens GN=SNRNP200 PE=1 SV=2	U520_HUMAN	TRUE	TRUE	TRUE	EEAsDDDMEGDEAVVR	1	Phospho (+80)	4.41427	0.783122	0	1.118	0	2	0	0
Protein KRI1 homolog OS=Homo sapiens GN=KRI1 PE=1 SV=3	KRI1_HUMAN	TRUE	TRUE	TRUE	AFVEDsEDEDGAGEGGSSLLQK	1	Phospho (+80)	7.37749	0.785468	0	0.9258	0	1	2	0
Protein KRI1 homolog OS=Homo sapiens GN=KRI1 PE=1 SV=3	KRI1_HUMAN	TRUE	TRUE	TRUE	AFVEDsEDEDGAGEGGSSLLQk	1	Phospho (+80), Label:13C(6)15N(2) (+8)	5.55351	0.822894	0	1.124	0	1	0	0
Protein KRI1 homolog OS=Homo sapiens GN=KRI1 PE=1 SV=3	KRI1_HUMAN	TRUE	TRUE	TRUE	TAsssDsEEDPEALEK	0.98	Phospho (+80), Phospho (+80), Phospho (+80), Phospho (+80)	1.98719	0.854926	0	0.6386	0	1	0	0
ESF1 homolog OS=Homo sapiens GN=ESF1 PE=1 SV=1	ESF1_HUMAN	TRUE	TRUE	TRUE	ALAEEAsEEELPSDVDLNDPYFAEEVK	1	Phospho (+80)	3.9619	0.65788	0	-1.507	0	0	2	0
ESF1 homolog OS=Homo sapiens GN=ESF1 PE=1 SV=1	ESF1_HUMAN	TRUE	TRUE	TRUE	ALAEEAsEEELPsDVDLNDPYFAEEVK	1	Phospho (+80), Phospho (+80)	6.26485	0.712658	0	-0.9121	0	0	2	0
ESF1 homolog OS=Homo sapiens GN=ESF1 PE=1 SV=1	ESF1_HUMAN	TRUE	TRUE	TRUE	GNIEtSsEDEDDTADLFPEEsGFEHAWR	1	Phospho (+80), Phospho (+80), Phospho (+80)	2.84066	0.638008	0	-0.4603	0	0	4	0
Calponin-3 OS=Homo sapiens GN=CNN3 PE=1 SV=1	CNN3_HUMAN	TRUE	TRUE	TRUE	YcAAPTEPVIHnGSQGTGTNGSEIsDsDYQAEYPDEYHGEYQDDYPR	1	Carbamidomethyl (+57), Deamidated (+1), Phospho (+80), Phospho (+80)	5.89758	0.699754	0	-2.806	0	0	0	1
Calponin-3 OS=Homo sapiens GN=CNN3 PE=1 SV=1	CNN3_HUMAN	TRUE	TRUE	TRUE	YcAAPTEPVIHNGSQGTGTnGsEIsDSDYQAEYPDEYHGEYQDDYPR	1	Carbamidomethyl (+57), Deamidated (+1), Phospho (+80), Phospho (+80)	5.96507	0.690614	0	-2.599	0	0	0	1
Calponin-3 OS=Homo sapiens GN=CNN3 PE=1 SV=1	CNN3_HUMAN	TRUE	TRUE	TRUE	YcAAPTEPVIHnGSqGtGTnGSEISDSDYQAEYPDEYHGEYQDDYPR	1	Carbamidomethyl (+57), Deamidated (+1), Deamidated (+1), Phospho (+80), Deamidated (+1)	4.7029	0.712978	0	-0.3606	0	0	0	1
Calponin-3 OS=Homo sapiens GN=CNN3 PE=1 SV=1	CNN3_HUMAN	TRUE	TRUE	TRUE	YcAAPTEPVIHnGSQGtGtnGSEISDSDYQAEYPDEYHGEYQDDYPR	1	Carbamidomethyl (+57), Deamidated (+1), Phospho (+80), Phospho (+80), Deamidated (+1)	7.00971	0.659144	0	-2.414	0	0	0	1
Calponin-3 OS=Homo sapiens GN=CNN3 PE=1 SV=1	CNN3_HUMAN	TRUE	TRUE	TRUE	YcAAPTEPVIHnGSQGTGTnGsEIsDSDYQAEYPDEYHGEYQDDYPR	1	Carbamidomethyl (+57), Deamidated (+1), Deamidated (+1), Phospho (+80), Phospho (+80)	4.41002	0.68828	0	-2.141	0	0	0	1
Calponin-3 OS=Homo sapiens GN=CNN3 PE=1 SV=1	CNN3_HUMAN	TRUE	TRUE	TRUE	YcAAPTEPVIHnGSQGTGTnGSEIsDsDYQAEYPDEYHGEYQDDYPR	1	Carbamidomethyl (+57), Deamidated (+1), Deamidated (+1), Phospho (+80), Phospho (+80)	7.28801	0.713894	0	-2.006	0	0	0	1
Large proline-rich protein BAG6 OS=Homo sapiens GN=BAG6 PE=1 SV=2	BAG6_HUMAN	TRUE	TRUE	TRUE	APPQTHLPSGASSGTGSASATHGGGsPPGTR	1	Phospho (+80)	4.68372	0.705686	0	-3.524	0	0	1	1
Large proline-rich protein BAG6 OS=Homo sapiens GN=BAG6 PE=1 SV=2	BAG6_HUMAN	TRUE	TRUE	TRUE	ASPEPQRENAsPAPGTTAEEAMSR	1	Phospho (+80)	4.1506	0.520933	0	-1.695	0	0	1	0
Large proline-rich protein BAG6 OS=Homo sapiens GN=BAG6 PE=1 SV=2	BAG6_HUMAN	TRUE	TRUE	TRUE	AsPEPQRENAsPAPGTTAEEAMSR	1	Phospho (+80), Phospho (+80)	6.02626	0.64742	0	-2.776	0	0	2	0
Large proline-rich protein BAG6 OS=Homo sapiens GN=BAG6 PE=1 SV=2	BAG6_HUMAN	TRUE	TRUE	TRUE	ENAsPAPGTTAEEAMSR	1	Phospho (+80)	3.30647	0.702254	0	-1.281	0	2	0	0
Calmodulin-regulated spectrin-associated protein 2 OS=Homo sapiens GN=CAMSAP2 PE=1 SV=3	CAMP2_HUMAN	TRUE	TRUE	TRUE	SIsNEGLTLNNSHVSK	1	Phospho (+80)	5.54086	0.673162	0	1.398	0	0	2	0
Calmodulin-regulated spectrin-associated protein 2 OS=Homo sapiens GN=CAMSAP2 PE=1 SV=3	CAMP2_HUMAN	TRUE	TRUE	TRUE	SIsNEGLTLNNSHVSk	1	Phospho (+80), Label:13C(6)15N(2) (+8)	4.765	0.686501	0	0.8011	0	2	0	0
Calmodulin-regulated spectrin-associated protein 2 OS=Homo sapiens GN=CAMSAP2 PE=1 SV=3	CAMP2_HUMAN	TRUE	TRUE	TRUE	sPTTPIDPEK	0.98	Phospho (+80)	2.83584	0.537579	0	-2.619	0	2	0	0
Calmodulin-regulated spectrin-associated protein 2 OS=Homo sapiens GN=CAMSAP2 PE=1 SV=3	CAMP2_HUMAN	TRUE	TRUE	TRUE	SSsMSYVDGFIGTWPK	1	Phospho (+80)	3.82852	0.742515	0	-0.5154	0	2	0	0
Coatomer subunit beta' OS=Homo sapiens GN=COPB2 PE=1 SV=2	COPB2_HUMAN	TRUE	TRUE	TRUE	STAQQELDGKPAsPTPVIVASHTANK	1	Phospho (+80)	10.0257	0.699824	0	-1.301	0	0	0	1
Coatomer subunit beta' OS=Homo sapiens GN=COPB2 PE=1 SV=2	COPB2_HUMAN	TRUE	TRUE	TRUE	STAQQELDGKPASPtPVIVASHTANK	1	Phospho (+80)	7.46574	0.704595	0	-1.227	0	0	3	1
Coatomer subunit beta' OS=Homo sapiens GN=COPB2 PE=1 SV=2	COPB2_HUMAN	TRUE	TRUE	TRUE	STAQqELDGKPAsPTPVIVASHTANK	0.98	Deamidated (+1), Phospho (+80)	4.14321	0.503174	0	-0.1361	0	0	0	1
Coatomer subunit beta' OS=Homo sapiens GN=COPB2 PE=1 SV=2	COPB2_HUMAN	TRUE	TRUE	TRUE	STAQQELDGKPAsPTPVIVASHTANKEEK	1	Phospho (+80)	5.97273	0.687088	0	-1.055	0	0	1	0
Coatomer subunit beta' OS=Homo sapiens GN=COPB2 PE=1 SV=2	COPB2_HUMAN	TRUE	TRUE	TRUE	STAQQELDGKPASPtPVIVASHTANKEEK	1	Phospho (+80)	6.63016	0.704793	0	-0.6969	0	0	1	1
DnaJ homolog subfamily C member 2 OS=Homo sapiens GN=DNAJC2 PE=1 SV=4	DNJC2_HUMAN	TRUE	TRUE	TRUE	ELsEEsEDEELQLEEFPMLK	1	Phospho (+80), Phospho (+80)	5.22935	0.797472	0	-0.2774	0	2	2	0
DnaJ homolog subfamily C member 2 OS=Homo sapiens GN=DNAJC2 PE=1 SV=4	DNJC2_HUMAN	TRUE	TRUE	TRUE	NAsASFQELEDKK	1	Phospho (+80)	4.68176	0.650556	0	1.813	0	0	2	0
DnaJ homolog subfamily C member 2 OS=Homo sapiens GN=DNAJC2 PE=1 SV=4	DNJC2_HUMAN	TRUE	TRUE	TRUE	NAsAsFQELEDKK	1	Phospho (+80), Phospho (+80)	4.03835	0.638501	0	-1.352	0	2	1	0
DnaJ homolog subfamily C member 2 OS=Homo sapiens GN=DNAJC2 PE=1 SV=4	DNJC2_HUMAN	TRUE	TRUE	TRUE	NAsASFQELEDkk	1	Phospho (+80), Label:13C(6)15N(2) (+8), Label:13C(6)15N(2) (+8)	4.01973	0.603797	0	1.885	0	1	0	0
EH domain-containing protein 1 OS=Homo sapiens GN=EHD1 PE=1 SV=2	EHD1_HUMAN	TRUE	TRUE	TRUE	DKPTYDEIFYTLsPVNGK	1	Phospho (+80)	5.93134	0.710287	0	-0.8433	0	0	1	0
EH domain-containing protein 1 OS=Homo sapiens GN=EHD1 PE=1 SV=2	EHD1_HUMAN	TRUE	TRUE	TRUE	DKPTYDEIFYTLsPVnGK	1	Phospho (+80), Deamidated (+1)	6.36464	0.6945	0	-0.7036	0	0	2	0
WASH complex subunit FAM21A OS=Homo sapiens GN=FAM21A PE=1 SV=3	FA21A_HUMAN	TRUE	TRUE	TRUE	ASALLFssDEEDQWNIPASQTHLASDSR	1	Phospho (+80), Phospho (+80)	5.57365	0.642195	0	0.2969	0	0	2	0
WASH complex subunit FAM21A OS=Homo sapiens GN=FAM21A PE=1 SV=3	FA21A_HUMAN	TRUE	TRUE	FALSE	GPIAQWADGAIsPnGHRPQLR	1	Phospho (+80), Deamidated (+1)	5.45608	0.725077	0	-1.841	0	0	1	0	FA21C_HUMAN
WASH complex subunit FAM21A OS=Homo sapiens GN=FAM21A PE=1 SV=3	FA21A_HUMAN	TRUE	TRUE	TRUE	HtTQMSDEEEDDDGcDLFADsEKEEEDIEDIEENTRPK	1	Phospho (+80), Carbamidomethyl (+57), Phospho (+80)	9.53905	0.812298	0	-0.3405	0	0	0	1
WASH complex subunit FAM21A OS=Homo sapiens GN=FAM21A PE=1 SV=3	FA21A_HUMAN	TRUE	TRUE	TRUE	HTTqMsDEEEDDDGcDLFADsEKEEEDIEDIEENTRPK	1	Deamidated (+1), Phospho (+80), Carbamidomethyl (+57), Phospho (+80)	7.39431	0.874082	0	-0.4219	0	0	0	1
Pre-mRNA 3'-end-processing factor FIP1 OS=Homo sapiens GN=FIP1L1 PE=1 SV=1	FIP1_HUMAN	TRUE	TRUE	TRUE	DHsPTPSVFNSDEER	0.97	Phospho (+80)	2.95229	0.546721	0	-1.804	0	1	1	0
Pre-mRNA 3'-end-processing factor FIP1 OS=Homo sapiens GN=FIP1L1 PE=1 SV=1	FIP1_HUMAN	TRUE	TRUE	TRUE	DHsPTPsVFNSDEER	0.98	Phospho (+80), Phospho (+80)	3.2584	0.605905	0	-1.248	0	1	0	0
Pre-mRNA 3'-end-processing factor FIP1 OS=Homo sapiens GN=FIP1L1 PE=1 SV=1	FIP1_HUMAN	TRUE	TRUE	TRUE	DHSPtPSVFNsDEER	1	Phospho (+80), Phospho (+80)	5.37425	0.70471	0	-0.8085	0	0	2	0
Pre-mRNA 3'-end-processing factor FIP1 OS=Homo sapiens GN=FIP1L1 PE=1 SV=1	FIP1_HUMAN	TRUE	TRUE	TRUE	DHSPtPSVFNsDEERYR	0.97	Phospho (+80), Phospho (+80)	3.75564	0.347892	0	-0.8639	0	0	1	0
Pre-mRNA 3'-end-processing factor FIP1 OS=Homo sapiens GN=FIP1L1 PE=1 SV=1	FIP1_HUMAN	TRUE	TRUE	TRUE	ERDHsPTPSVFNSDEER	1	Phospho (+80)	4.84598	0.697688	0	-1.605	0	0	2	0
Pre-mRNA 3'-end-processing factor FIP1 OS=Homo sapiens GN=FIP1L1 PE=1 SV=1	FIP1_HUMAN	TRUE	TRUE	TRUE	ERDHSPtPSVFNsDEER	1	Phospho (+80), Phospho (+80)	5.71597	0.661808	0	-1.722	0	0	1	0
Pre-mRNA 3'-end-processing factor FIP1 OS=Homo sapiens GN=FIP1L1 PE=1 SV=1	FIP1_HUMAN	TRUE	TRUE	TRUE	ERDHsPTPsVFNSDEERYR	1	Phospho (+80), Phospho (+80)	3.81634	0.535444	0	-0.9669	0	0	0	2
Pre-mRNA 3'-end-processing factor FIP1 OS=Homo sapiens GN=FIP1L1 PE=1 SV=1	FIP1_HUMAN	TRUE	TRUE	TRUE	ERDHSPtPSVFNsDEERYR	0.98	Phospho (+80), Phospho (+80)	2.86215	0.597552	0	-1.75	0	0	1	0
Heat shock factor protein 1 OS=Homo sapiens GN=HSF1 PE=1 SV=1	HSF1_HUMAN	TRUE	TRUE	TRUE	EEPPsPPQsPRVEEASPGRPSSVDTLLSPTALIDSILR	1	Phospho (+80), Phospho (+80)	5.13269	0.607939	0	-2.948	0	0	0	2
Heat shock factor protein 1 OS=Homo sapiens GN=HSF1 PE=1 SV=1	HSF1_HUMAN	TRUE	TRUE	TRUE	GHTDTEGRPPsPPPTsTPEK	1	Phospho (+80), Phospho (+80)	4.87681	0.551081	0	Value missing	0	0	2	0
Heat shock factor protein 1 OS=Homo sapiens GN=HSF1 PE=1 SV=1	HSF1_HUMAN	TRUE	TRUE	TRUE	VEEAsPGRPsSVDTLLSPTALIDSILR	0.98	Phospho (+80), Phospho (+80)	2.37861	0.570377	0	-2.644	0	0	1	0
Heat shock factor protein 1 OS=Homo sapiens GN=HSF1 PE=1 SV=1	HSF1_HUMAN	TRUE	TRUE	TRUE	VEEASPGRPSsVDTLLsPTALIDSILR	1	Phospho (+80), Phospho (+80)	4.24161	0.767996	0	-3.302	0	0	1	0
LIM domain only protein 7 OS=Homo sapiens GN=LMO7 PE=1 SV=3	LMO7_HUMAN	TRUE	TRUE	TRUE	EVAATEEDVTRLPSPtSPFSSLSQDQAATSK	1	Phospho (+80)	6.36842	0.664983	0	-1.68	0	0	2	0
LIM domain only protein 7 OS=Homo sapiens GN=LMO7 PE=1 SV=3	LMO7_HUMAN	TRUE	TRUE	TRUE	EVAATEEDVTRLPsPTsPFSSLSQDQAATSK	1	Phospho (+80), Phospho (+80)	7.96744	0.736988	0	-0.7669	0	0	2	0
LIM domain only protein 7 OS=Homo sapiens GN=LMO7 PE=1 SV=3	LMO7_HUMAN	TRUE	TRUE	TRUE	SHsPSASQSGSQLR	0.98	Phospho (+80)	2.54487	0.623582	0	0.6304	0	1	0	0
LIM domain only protein 7 OS=Homo sapiens GN=LMO7 PE=1 SV=3	LMO7_HUMAN	TRUE	TRUE	TRUE	sYTSDLQK	0.98	Phospho (+80)	2.81928	0.532062	0	-0.1543	0	1	0	0
LIM domain only protein 7 OS=Homo sapiens GN=LMO7 PE=1 SV=3	LMO7_HUMAN	TRUE	TRUE	TRUE	SyTSDLQK	0.96	Phospho (+80)	2.60274	0.451467	0	-0.337	0	1	0	0
LIM domain only protein 7 OS=Homo sapiens GN=LMO7 PE=1 SV=3	LMO7_HUMAN	TRUE	TRUE	TRUE	VTTEIQLPSQsPVEEQSPASLSSLR	1	Phospho (+80)	6.05709	0.682933	0	-1.785	0	0	1	0
Mediator of RNA polymerase II transcription subunit 1 OS=Homo sapiens GN=MED1 PE=1 SV=4	MED1_HUMAN	TRUE	TRUE	TRUE	MVRLssSDSIGPDVTDILSDIAEEASK	1	Phospho (+80), Phospho (+80)	4.13386	0.76739	0	0.3482	0	0	1	0
Mediator of RNA polymerase II transcription subunit 1 OS=Homo sapiens GN=MED1 PE=1 SV=4	MED1_HUMAN	TRUE	TRUE	TRUE	MVRLsssDSIGPDVTDILSDIAEEASK	1	Phospho (+80), Phospho (+80), Phospho (+80)	5.80723	0.811358	0	-0.3001	0	0	2	0
Mediator of RNA polymerase II transcription subunit 1 OS=Homo sapiens GN=MED1 PE=1 SV=4	MED1_HUMAN	TRUE	TRUE	TRUE	MVRLSssDsIGPDVTDILSDIAEEASK	1	Phospho (+80), Phospho (+80), Phospho (+80)	6.13018	0.776027	0	-0.3946	0	0	1	0
Mediator of RNA polymerase II transcription subunit 1 OS=Homo sapiens GN=MED1 PE=1 SV=4	MED1_HUMAN	TRUE	TRUE	TRUE	mVRLsssDSIGPDVTDILSDIAEEASK	0.97	Oxidation (+16), Phospho (+80), Phospho (+80), Phospho (+80)	2.15434	0.60311	0	1.481	0	0	1	0
Mediator of RNA polymerase II transcription subunit 1 OS=Homo sapiens GN=MED1 PE=1 SV=4	MED1_HUMAN	TRUE	TRUE	TRUE	mVRLSssDsIGPDVTDILSDIAEEASK	0.97	Oxidation (+16), Phospho (+80), Phospho (+80), Phospho (+80)	1.92372	0.532947	0	0.6716	0	0	1	0
Mediator of RNA polymerase II transcription subunit 1 OS=Homo sapiens GN=MED1 PE=1 SV=4	MED1_HUMAN	TRUE	TRUE	TRUE	SYQNsPsSDDGIRPLPEYSTEK	1	Phospho (+80), Phospho (+80)	4.66451	0.71807	0	-0.5932	0	0	1	0
Mediator of RNA polymerase II transcription subunit 1 OS=Homo sapiens GN=MED1 PE=1 SV=4	MED1_HUMAN	TRUE	TRUE	TRUE	SYQNSPssDDGIRPLPEYSTEK	1	Phospho (+80), Phospho (+80)	5.023	0.717246	0	-1.749	0	0	1	0
U4/U6.U5 tri-snRNP-associated protein 1 OS=Homo sapiens GN=SART1 PE=1 SV=1	SNUT1_HUMAN	TRUE	TRUE	TRUE	RVsEVEEEKEPVPQPLPSDDTR	1	Phospho (+80)	5.69872	0.59204	0	-4.171	0	0	1	0
U4/U6.U5 tri-snRNP-associated protein 1 OS=Homo sapiens GN=SART1 PE=1 SV=1	SNUT1_HUMAN	TRUE	TRUE	TRUE	VENMDIsDEEEGGAPPPGsPQVLEEDEAELELQK	1	Phospho (+80), Phospho (+80)	4.39834	0.728374	0	-1.11	0	0	2	0
Spectrin alpha chain, non-erythrocytic 1 OS=Homo sapiens GN=SPTAN1 PE=1 SV=3	SPTN1_HUMAN	TRUE	TRUE	TRUE	WRsLQQLAEER	0.98	Phospho (+80)	4.02344	0.388167	0	1.735	0	1	0	0
Ubiquitin-like modifier-activating enzyme 1 OS=Homo sapiens GN=UBA1 PE=1 SV=3	UBA1_HUMAN	TRUE	TRUE	TRUE	RVsGPDPKPGSNcSPAQSVLSEVPSVPTnGMAK	1	Phospho (+80), Carbamidomethyl (+57), Deamidated (+1)	3.84155	0.62228	0	-2.32	0	0	1	0
Tight junction protein ZO-1 OS=Homo sapiens GN=TJP1 PE=1 SV=3	ZO1_HUMAN	TRUE	TRUE	TRUE	KVQIPVSRPDPEPVsDNEEDsYDEEIHDPR	1	Phospho (+80), Phospho (+80)	6.69448	0.741009	0	-3.469	0	0	0	2
Tight junction protein ZO-1 OS=Homo sapiens GN=TJP1 PE=1 SV=3	ZO1_HUMAN	TRUE	TRUE	TRUE	sREDLSAQPVQTK	0.98	Phospho (+80)	4.06087	0.410183	0	-0.558	0	2	2	0
Tight junction protein ZO-1 OS=Homo sapiens GN=TJP1 PE=1 SV=3	ZO1_HUMAN	TRUE	TRUE	TRUE	SRsRsPDQR	0.97	Phospho (+80), Phospho (+80)	1.33792	0.565681	0	1.059	0	0	1	0
Tight junction protein ZO-1 OS=Homo sapiens GN=TJP1 PE=1 SV=3	ZO1_HUMAN	TRUE	TRUE	TRUE	VQIPVSRPDPEPVsDNEEDsYDEEIHDPR	1	Phospho (+80), Phospho (+80)	4.8886	0.656934	0	-3.409	0	0	1	2
Transmembrane protein 131 OS=Homo sapiens GN=TMEM131 PE=1 SV=3	TM131_HUMAN	TRUE	TRUE	TRUE	RSsDPWSNSHFPHEN	0.99	Phospho (+80)	3.4008	0.572666	0	-0.543	0	0	1	0
Protein HEXIM1 OS=Homo sapiens GN=HEXIM1 PE=1 SV=1	HEXI1_HUMAN	TRUE	TRUE	TRUE	sDDTsDDDFMEEGGEEDGGSDGMGGDGSEFLQR	0.97	Phospho (+80), Phospho (+80)	2.56941	0.785559	0	0.2246	0	0	1	0
Protein HEXIM1 OS=Homo sapiens GN=HEXIM1 PE=1 SV=1	HEXI1_HUMAN	TRUE	TRUE	TRUE	SDDTsDDDFMEEGGEEDGGsDGMGGDGSEFLQR	0.97	Phospho (+80), Phospho (+80)	1.13135	0.552141	0	-0.4607	0	0	1	0
Protein HEXIM1 OS=Homo sapiens GN=HEXIM1 PE=1 SV=1	HEXI1_HUMAN	TRUE	TRUE	TRUE	sDDTsDDDFMEEGGEEDGGsDGMGGDGSEFLQr	1	Phospho (+80), Phospho (+80), Phospho (+80), Label:13C(6)15N(4) (+10)	3.54496	0.884892	0	0.03742	0	0	1	0
Sorting nexin-1 OS=Homo sapiens GN=SNX1 PE=1 SV=3	SNX1_HUMAN	TRUE	TRUE	TRUE	LPPPFPGLEPESEGAAGGsEPEAGDsDTEGEDIFTGAAVVSK	1	Phospho (+80), Phospho (+80)	6.54024	0.813854	0	-1.526	0	0	1	3
Sorting nexin-1 OS=Homo sapiens GN=SNX1 PE=1 SV=3	SNX1_HUMAN	TRUE	TRUE	TRUE	LPPPFPGLEPEsEGAAGGsEPEAGDsDTEGEDIFTGAAVVSK	1	Phospho (+80), Phospho (+80), Phospho (+80)	5.45035	0.688544	0	-1.644	0	0	0	4
Rho guanine nucleotide exchange factor 2 OS=Homo sapiens GN=ARHGEF2 PE=1 SV=4	ARHG2_HUMAN	TRUE	TRUE	TRUE	EPALPLEPDSGGNTsPGVTANGEAR	1	Phospho (+80)	4.44738	0.679884	0	-3.55	0	0	2	0
Rho guanine nucleotide exchange factor 2 OS=Homo sapiens GN=ARHGEF2 PE=1 SV=4	ARHG2_HUMAN	TRUE	TRUE	TRUE	EPALPLEPDSGGNtSPGVTAnGEAR	1	Phospho (+80), Deamidated (+1)	3.57094	0.720431	0	-1.364	0	1	0	0
Rho guanine nucleotide exchange factor 2 OS=Homo sapiens GN=ARHGEF2 PE=1 SV=4	ARHG2_HUMAN	TRUE	TRUE	TRUE	EPALPLEPDSGGNTsPGVTAnGEAR	1	Phospho (+80), Deamidated (+1)	4.20037	0.775733	0	-0.9752	0	1	0	0
Rho guanine nucleotide exchange factor 2 OS=Homo sapiens GN=ARHGEF2 PE=1 SV=4	ARHG2_HUMAN	TRUE	TRUE	TRUE	QELGsPEER	0.97	Phospho (+80)	3.1651	0.439733	0	-0.3071	0	1	0	0
Rho guanine nucleotide exchange factor 2 OS=Homo sapiens GN=ARHGEF2 PE=1 SV=4	ARHG2_HUMAN	TRUE	TRUE	TRUE	SVsTTNIAGHFNDESPLGLR	1	Phospho (+80)	5.72468	0.62468	0	0.291	0	0	1	0
Arf-GAP with SH3 domain, ANK repeat and PH domain-containing protein 1 OS=Homo sapiens GN=ASAP1 PE=1 SV=4	ASAP1_HUMAN	TRUE	TRUE	TRUE	QEEIDEsDDDLDDKPSPIK	1	Phospho (+80)	4.67314	0.629617	0	-0.8234	0	0	1	0
Arf-GAP with SH3 domain, ANK repeat and PH domain-containing protein 1 OS=Homo sapiens GN=ASAP1 PE=1 SV=4	ASAP1_HUMAN	TRUE	TRUE	TRUE	QEEIDEsDDDLDDKPSPIKK	1	Phospho (+80)	4.15339	0.615347	0	-0.7423	0	0	1	0
Arf-GAP with SH3 domain, ANK repeat and PH domain-containing protein 1 OS=Homo sapiens GN=ASAP1 PE=1 SV=4	ASAP1_HUMAN	TRUE	TRUE	TRUE	QEEIDEsDDDLDDKPsPIKK	1	Phospho (+80), Phospho (+80)	6.06522	0.755434	0	-0.5729	0	0	1	0
Biorientation of chromosomes in cell division protein 1-like 1 OS=Homo sapiens GN=BOD1L1 PE=1 SV=2	BD1L1_HUMAN	TRUE	TRUE	TRUE	DVTLsPVK	0.96	Phospho (+80)	2.36273	0.498415	0	0.1954	0	1	0	0
Biorientation of chromosomes in cell division protein 1-like 1 OS=Homo sapiens GN=BOD1L1 PE=1 SV=2	BD1L1_HUMAN	TRUE	TRUE	TRUE	QHYLssEDEPDDNPDVLDSR	1	Phospho (+80), Phospho (+80)	5.1114	0.630214	0	-3.394	0	0	1	0
Biorientation of chromosomes in cell division protein 1-like 1 OS=Homo sapiens GN=BOD1L1 PE=1 SV=2	BD1L1_HUMAN	TRUE	TRUE	TRUE	YYsDsDDELTVEQr	1	Phospho (+80), Phospho (+80), Label:13C(6)15N(4) (+10)	4.42131	0.821864	0	0.2601	0	2	0	0
FK506-binding protein 15 OS=Homo sapiens GN=FKBP15 PE=1 SV=2	FKB15_HUMAN	TRUE	TRUE	TRUE	EVAPDGPLQEssTRLSLTSDPEEGDPLALGPESPGEPQPPQLK	1	Phospho (+80), Phospho (+80)	4.55003	0.55587	0	-0.3975	0	0	0	1
FK506-binding protein 15 OS=Homo sapiens GN=FKBP15 PE=1 SV=2	FKB15_HUMAN	TRUE	TRUE	TRUE	EVAPDGPLQESSTRLsLTsDPEEGDPLALGPEsPGEPQPPQLK	0.99	Phospho (+80), Phospho (+80), Phospho (+80)	3.50478	0.561507	0	-0.6344	0	0	0	1
FK506-binding protein 15 OS=Homo sapiens GN=FKBP15 PE=1 SV=2	FKB15_HUMAN	TRUE	TRUE	TRUE	MVTLQLLNqQEQEKEEsssEEEEEK	1	Deamidated (+1), Phospho (+80), Phospho (+80), Phospho (+80)	3.45503	0.666482	0	3.16	0	0	1	0
FK506-binding protein 15 OS=Homo sapiens GN=FKBP15 PE=1 SV=2	FKB15_HUMAN	TRUE	TRUE	TRUE	SsLsGDEEDELFK	1	Phospho (+80), Phospho (+80)	4.31134	0.519936	0	1.004	0	2	0	0
Inosine-5'-monophosphate dehydrogenase 2 OS=Homo sapiens GN=IMPDH2 PE=1 SV=2	IMDH2_HUMAN	TRUE	TRUE	TRUE	GMGsLDAMDK	1	Phospho (+80)	2.63873	0.736157	0	1.231	0	1	0	0
Inosine-5'-monophosphate dehydrogenase 2 OS=Homo sapiens GN=IMPDH2 PE=1 SV=2	IMDH2_HUMAN	TRUE	TRUE	TRUE	GMGsLDAMDk	0.99	Phospho (+80), Label:13C(6)15N(2) (+8)	2.80052	0.665732	0	0.7435	0	1	0	0
Midasin OS=Homo sapiens GN=MDN1 PE=1 SV=2	MDN1_HUMAN	TRUE	TRUE	TRUE	MHDGELEEQEEDDEKsDSEGGDLDK	1	Phospho (+80)	3.19617	0.651206	0	-0.3177	0	0	1	0
Midasin OS=Homo sapiens GN=MDN1 PE=1 SV=2	MDN1_HUMAN	TRUE	TRUE	TRUE	MHDGELEEQEEDDEKsDsEGGDLDK	1	Phospho (+80), Phospho (+80)	5.94886	0.813258	0	0.4216	0	0	2	0
Nestin OS=Homo sapiens GN=NES PE=1 SV=2	NEST_HUMAN	TRUE	TRUE	TRUE	DGEsDGFADEEEsGEEGEEDQEEGREPGAGR	1	Phospho (+80), Phospho (+80)	3.78092	0.836874	0	-1.288	0	0	1	0
Nestin OS=Homo sapiens GN=NES PE=1 SV=2	NEST_HUMAN	TRUE	TRUE	TRUE	ENQEPLRsPEVGDEEALRPLTK	1	Phospho (+80)	7.75082	0.72109	0	-1.468	0	0	2	1
Nestin OS=Homo sapiens GN=NES PE=1 SV=2	NEST_HUMAN	TRUE	TRUE	TRUE	sLGEQDQMTLRPPEK	1	Phospho (+80)	4.63057	0.609333	0	-2.103	0	0	1	0
Protein kinase C-binding protein 1 OS=Homo sapiens GN=ZMYND8 PE=1 SV=2	PKCB1_HUMAN	TRUE	TRUE	TRUE	ELSESVQQQSTPVPLIsPK	1	Phospho (+80)	4.94188	0.520772	0	-1.373	0	1	2	0
Protein kinase C-binding protein 1 OS=Homo sapiens GN=ZMYND8 PE=1 SV=2	PKCB1_HUMAN	TRUE	TRUE	TRUE	TGQAGsLsGSPKPFSPQLSAPITTK	1	Phospho (+80), Phospho (+80)	5.74879	0.708973	0	-0.8898	0	0	1	0
RNA-binding protein 10 OS=Homo sapiens GN=RBM10 PE=1 SV=3	RBM10_HUMAN	TRUE	TRUE	TRUE	GLVAAYSGEsDsEEEQER	1	Phospho (+80), Phospho (+80)	3.77019	0.782341	0	0.5578	0	1	0	0
RNA-binding protein 10 OS=Homo sapiens GN=RBM10 PE=1 SV=3	RBM10_HUMAN	TRUE	TRUE	TRUE	GLVAAYsGEsDsEEEQER	1	Phospho (+80), Phospho (+80), Phospho (+80)	4.67407	0.819868	0	0.8924	0	3	0	0
RNA-binding protein 10 OS=Homo sapiens GN=RBM10 PE=1 SV=3	RBM10_HUMAN	TRUE	TRUE	TRUE	GLVAAYsGEsDsEEEQEr	0.99	Phospho (+80), Phospho (+80), Phospho (+80), Label:13C(6)15N(4) (+10)	2.63725	0.731188	0	0.8081	0	1	0	0
RNA-binding protein 10 OS=Homo sapiens GN=RBM10 PE=1 SV=3	RBM10_HUMAN	TRUE	TRUE	TRUE	GLVAAySGEsDsEEEQERGGPEREEK	1	Phospho (+80), Phospho (+80), Phospho (+80)	5.20886	0.741212	0	-0.8127	0	0	1	0
RNA-binding protein 10 OS=Homo sapiens GN=RBM10 PE=1 SV=3	RBM10_HUMAN	TRUE	TRUE	TRUE	GLVAAYsGEsDsEEEQERGGPEREEK	1	Phospho (+80), Phospho (+80), Phospho (+80)	4.93008	0.697824	0	0.7957	0	0	1	0
RNA-binding protein 10 OS=Homo sapiens GN=RBM10 PE=1 SV=3	RBM10_HUMAN	TRUE	TRUE	TRUE	HRHsPTGPPGFPR	1	Phospho (+80)	4.58543	0.664874	0	-1.394	0	0	3	0
Putative RNA-binding protein 15 OS=Homo sapiens GN=RBM15 PE=1 SV=2	RBM15_HUMAN	TRUE	TRUE	TRUE	DRtPPLLYR	1	Phospho (+80)	3.74295	0.63868	0	-1.729	0	0	2	0
Putative RNA-binding protein 15 OS=Homo sapiens GN=RBM15 PE=1 SV=2	RBM15_HUMAN	TRUE	TRUE	TRUE	HcAPsPDRsPELSSSR	1	Carbamidomethyl (+57), Phospho (+80), Phospho (+80)	4.27993	0.635682	0	-1.319	0	1	2	0
Putative RNA-binding protein 15 OS=Homo sapiens GN=RBM15 PE=1 SV=2	RBM15_HUMAN	TRUE	TRUE	TRUE	RHcAPsPDRsPELSSSR	0.98	Carbamidomethyl (+57), Phospho (+80), Phospho (+80)	2.63672	0.597029	0	-2.894	0	0	2	0
Putative RNA-binding protein 15 OS=Homo sapiens GN=RBM15 PE=1 SV=2	RBM15_HUMAN	TRUE	TRUE	TRUE	TTAPTEGKsPLK	1	Phospho (+80)	3.24229	0.707655	0	-0.9736	0	1	0	0
Ribosomal L1 domain-containing protein 1 OS=Homo sapiens GN=RSL1D1 PE=1 SV=3	RL1D1_HUMAN	TRUE	TRUE	TRUE	AAESETPGKsPEK	1	Phospho (+80)	3.5998	0.595659	0	-0.8883	0	2	0	0
Ribosomal L1 domain-containing protein 1 OS=Homo sapiens GN=RSL1D1 PE=1 SV=3	RL1D1_HUMAN	TRUE	TRUE	TRUE	AtNESEDEIPQLVPIGK	1	Phospho (+80)	5.05219	0.70537	0	-0.569	0	1	0	0
Ribosomal L1 domain-containing protein 1 OS=Homo sapiens GN=RSL1D1 PE=1 SV=3	RL1D1_HUMAN	TRUE	TRUE	TRUE	ATNEsEDEIPQLVPIGK	1	Phospho (+80)	4.81606	0.762881	0	-0.9404	0	1	2	0
Ribosomal L1 domain-containing protein 1 OS=Homo sapiens GN=RSL1D1 PE=1 SV=3	RL1D1_HUMAN	TRUE	TRUE	TRUE	KEQtPEHGK	0.96	Phospho (+80)	3.10585	0.408392	0	-0.01035	0	0	1	0
Ribosomal L1 domain-containing protein 1 OS=Homo sapiens GN=RSL1D1 PE=1 SV=3	RL1D1_HUMAN	TRUE	TRUE	TRUE	kEQtPEHGk	0.96	Label:13C(6)15N(2) (+8), Phospho (+80), Label:13C(6)15N(2) (+8)	2.7172	0.450023	0	0.1745	0	1	0	0
40S ribosomal protein S7 OS=Homo sapiens GN=RPS7 PE=1 SV=1	RS7_HUMAN	TRUE	TRUE	TRUE	SRTLtAVHDAILEDLVFPSEIVGK	1	Phospho (+80)	6.48838	0.665531	0	1.209	0	0	1	0
SH3 domain-containing kinase-binding protein 1 OS=Homo sapiens GN=SH3KBP1 PE=1 SV=2	SH3K1_HUMAN	TRUE	TRUE	TRUE	ANsPSLFGTEGKPK	1	Phospho (+80)	4.9514	0.700811	0	-0.292	0	0	2	0
SH3 domain-containing kinase-binding protein 1 OS=Homo sapiens GN=SH3KBP1 PE=1 SV=2	SH3K1_HUMAN	TRUE	TRUE	TRUE	RPPSQSLTSSSLSSPDIFDSPsPEEDKEEHISLAHR	1	Phospho (+80)	13.7367	0.627344	0	-2.178	0	0	0	1
SH3 domain-containing kinase-binding protein 1 OS=Homo sapiens GN=SH3KBP1 PE=1 SV=2	SH3K1_HUMAN	TRUE	TRUE	TRUE	RPPSqSLTSSSLSSPDIFDSPsPEEDKEEHISLAHR	1	Deamidated (+1), Phospho (+80)	7.39493	0.67085	0	-3.531	0	0	0	1
SH3 domain-containing kinase-binding protein 1 OS=Homo sapiens GN=SH3KBP1 PE=1 SV=2	SH3K1_HUMAN	TRUE	TRUE	TRUE	RPPSQSLTSSSLSSPDIFDsPsPEEDKEEHISLAHR	1	Phospho (+80), Phospho (+80)	11.3859	0.729296	0	-3.202	0	0	0	1
SH3 domain-containing kinase-binding protein 1 OS=Homo sapiens GN=SH3KBP1 PE=1 SV=2	SH3K1_HUMAN	TRUE	TRUE	TRUE	sIEVENDFLPVEK	1	Phospho (+80)	4.41537	0.576916	0	0.5	0	2	0	0
Isoleucine--tRNA ligase, cytoplasmic OS=Homo sapiens GN=IARS PE=1 SV=2	SYIC_HUMAN	TRUE	TRUE	TRUE	APLKPYPVsPSDK	1	Phospho (+80)	4.63583	0.616792	0	-2.746	0	1	2	0
Vinculin OS=Homo sapiens GN=VCL PE=1 SV=4	VINC_HUMAN	TRUE	TRUE	TRUE	sLLDASEEAIK	0.97	Phospho (+80)	3.42687	0.438565	0	0.987	0	2	0	0
Zinc finger CCCH domain-containing protein 18 OS=Homo sapiens GN=ZC3H18 PE=1 SV=2	ZCH18_HUMAN	TRUE	TRUE	TRUE	DSGSDQDLDGAGVrAsDLEDEESAAr	1	Label:13C(6)15N(4) (+10), Phospho (+80), Label:13C(6)15N(4) (+10)	4.55865	0.634459	0	0.7965	0	0	1	0
Zinc finger CCCH domain-containing protein 18 OS=Homo sapiens GN=ZC3H18 PE=1 SV=2	ZCH18_HUMAN	TRUE	TRUE	TRUE	GPSQEEEDNHsDEEDRASEPK	0.99	Phospho (+80)	2.95843	0.605927	0	-1.338	0	0	1	0
Zinc finger CCCH domain-containing protein 18 OS=Homo sapiens GN=ZC3H18 PE=1 SV=2	ZCH18_HUMAN	TRUE	TRUE	TRUE	GPSQEEEDNHsDEEDRAsEPK	0.98	Phospho (+80), Phospho (+80)	3.20021	0.596632	0	-0.9137	0	0	1	0
Zinc finger CCCH domain-containing protein 18 OS=Homo sapiens GN=ZC3H18 PE=1 SV=2	ZCH18_HUMAN	TRUE	TRUE	TRUE	GPSQEEEDNHsDEEDRAsEPKsQDQDSEVNELSR	1	Phospho (+80), Phospho (+80), Phospho (+80)	4.65366	0.799361	0	-0.7572	0	0	0	1
Zinc finger CCCH domain-containing protein 18 OS=Homo sapiens GN=ZC3H18 PE=1 SV=2	ZCH18_HUMAN	TRUE	TRUE	TRUE	GPSQEEEDNHsDEEDRAsEPKsQDQDsEVNELSR	1	Phospho (+80), Phospho (+80), Phospho (+80), Phospho (+80)	4.57782	0.794446	0	-1.187	0	0	0	1
Ubiquitin carboxyl-terminal hydrolase 24 OS=Homo sapiens GN=USP24 PE=1 SV=3	UBP24_HUMAN	TRUE	TRUE	TRUE	tISAQDTLAYATALLNEK	1	Phospho (+80)	5.01917	0.698739	0	1.117	0	0	1	0
Ubiquitin carboxyl-terminal hydrolase 24 OS=Homo sapiens GN=USP24 PE=1 SV=3	UBP24_HUMAN	TRUE	TRUE	TRUE	TIsAQDTLAYATALLNEk	1	Phospho (+80), Label:13C(6)15N(2) (+8)	5.59191	0.706411	0	1.15	0	2	1	0
Ubiquitin carboxyl-terminal hydrolase 24 OS=Homo sapiens GN=USP24 PE=1 SV=3	UBP24_HUMAN	TRUE	TRUE	TRUE	VSDQNsPVLPK	1	Phospho (+80)	4.71264	0.689425	0	-0.5949	0	1	0	0
BMP-2-inducible protein kinase OS=Homo sapiens GN=BMP2K PE=1 SV=2	BMP2K_HUMAN	TRUE	TRUE	TRUE	sESNEDLFGLVPFDEITGSQQQK	1	Phospho (+80)	4.40225	0.670724	0	-0.0209	0	0	1	0
BMP-2-inducible protein kinase OS=Homo sapiens GN=BMP2K PE=1 SV=2	BMP2K_HUMAN	TRUE	TRUE	TRUE	SEsNEDLFGLVPFDEITGSQQQK	1	Phospho (+80)	4.82009	0.776255	0	-0.4007	0	1	0	0
Epidermal growth factor receptor kinase substrate 8-like protein 2 OS=Homo sapiens GN=EPS8L2 PE=1 SV=2	ES8L2_HUMAN	TRUE	TRUE	TRUE	FHSGWEPPVDVLQEAPWEVEGLASAPIEEVsPVSR	1	Phospho (+80)	4.20247	0.63391	0	-1.894	0	0	1	0
Epidermal growth factor receptor kinase substrate 8-like protein 2 OS=Homo sapiens GN=EPS8L2 PE=1 SV=2	ES8L2_HUMAN	TRUE	TRUE	TRUE	HsPTSEPTPPGDALPPVSSPHTHR	1	Phospho (+80)	3.8095	0.544101	0	-0.5758	0	0	1	0
Epidermal growth factor receptor kinase substrate 8-like protein 2 OS=Homo sapiens GN=EPS8L2 PE=1 SV=2	ES8L2_HUMAN	TRUE	TRUE	TRUE	HSPTSEPTPPGDALPPVSsPHTHR	1	Phospho (+80)	3.92056	0.636736	0	-1.841	0	0	1	0
Lysine-specific demethylase 2A OS=Homo sapiens GN=KDM2A PE=1 SV=3	KDM2A_HUMAN	TRUE	TRUE	TRUE	ScDEPLtPPPHSPtSMLQLIHDPVSPR	1	Carbamidomethyl (+57), Phospho (+80), Phospho (+80)	3.35237	0.60689	0	-3.144	0	0	1	0
Lysine-specific demethylase 2A OS=Homo sapiens GN=KDM2A PE=1 SV=3	KDM2A_HUMAN	TRUE	TRUE	TRUE	ScDEPLtPPPHSPtSMLQLIHDPVsPR	1	Carbamidomethyl (+57), Phospho (+80), Phospho (+80), Phospho (+80)	4.49876	0.620645	0	-4.901	0	0	1	0
Ran-specific GTPase-activating protein OS=Homo sapiens GN=RANBP1 PE=1 SV=1	RANG_HUMAN	TRUE	TRUE	TRUE	DtHEDHDTSTENTDESNHDPQFEPIVSLPEQEIK	1	Phospho (+80)	6.44512	0.705729	0	-1.24	0	0	0	2
Ran-specific GTPase-activating protein OS=Homo sapiens GN=RANBP1 PE=1 SV=1	RANG_HUMAN	TRUE	TRUE	TRUE	DTHEDHDTsTENTDEsNHDPQFEPIVSLPEQEIK	1	Phospho (+80), Phospho (+80)	5.22889	0.705068	0	-1.449	0	0	0	1
Ran-specific GTPase-activating protein OS=Homo sapiens GN=RANBP1 PE=1 SV=1	RANG_HUMAN	TRUE	TRUE	TRUE	DTHEDHDTStENtDESNHDPQFEPIVSLPEQEIK	1	Phospho (+80), Phospho (+80)	6.79683	0.788024	0	-1.195	0	0	0	1
Ran-specific GTPase-activating protein OS=Homo sapiens GN=RANBP1 PE=1 SV=1	RANG_HUMAN	TRUE	TRUE	TRUE	DTHEDHDTStENTDESNHDPqFEPIVSLPEQEIK	1	Phospho (+80), Deamidated (+1)	3.64317	0.698931	0	-0.1447	0	0	0	1
ATP-citrate synthase OS=Homo sapiens GN=ACLY PE=1 SV=3	ACLY_HUMAN	TRUE	TRUE	TRUE	AKPAMPQDSVPsPR	1	Phospho (+80)	4.25211	0.634656	0	-1.172	0	0	2	0
ATP-citrate synthase OS=Homo sapiens GN=ACLY PE=1 SV=3	ACLY_HUMAN	TRUE	TRUE	TRUE	TAsFSESR	0.99	Phospho (+80)	2.68557	0.679767	0	1.172	0	1	0	0
ATP-citrate synthase OS=Homo sapiens GN=ACLY PE=1 SV=3	ACLY_HUMAN	TRUE	TRUE	TRUE	TAsFSESRADEVAPAK	0.98	Phospho (+80)	3.17088	0.596723	0	-1.134	0	1	0	0
Cyclin-L1 OS=Homo sapiens GN=CCNL1 PE=1 SV=1	CCNL1_HUMAN	TRUE	TRUE	TRUE	AEEKsPISINVK	1	Phospho (+80)	4.17732	0.582317	0	-0.1104	0	0	1	0
Cyclin-L1 OS=Homo sapiens GN=CCNL1 PE=1 SV=1	CCNL1_HUMAN	TRUE	TRUE	TRUE	GLNPDGTPALSTLGGFSPAsKPsSPR	1	Phospho (+80), Phospho (+80)	6.81672	0.691005	0	-1.991	0	0	2	0
Cyclin-L1 OS=Homo sapiens GN=CCNL1 PE=1 SV=1	CCNL1_HUMAN	TRUE	TRUE	TRUE	GLNPDGTPALSTLGGFsPAsKPsSPR	1	Phospho (+80), Phospho (+80), Phospho (+80)	5.91163	0.672435	0	-3.599	0	0	2	0
Cyclin-L1 OS=Homo sapiens GN=CCNL1 PE=1 SV=1	CCNL1_HUMAN	TRUE	TRUE	TRUE	HHNHGsPHLK	0.96	Phospho (+80)	3.41214	0.484539	0	1.394	0	0	1	0
Cyclin-L1 OS=Homo sapiens GN=CCNL1 PE=1 SV=1	CCNL1_HUMAN	TRUE	TRUE	TRUE	sPISINVK	0.97	Phospho (+80)	2.45286	0.516071	0	0.2471	0	1	0	0
Cyclin-L1 OS=Homo sapiens GN=CCNL1 PE=1 SV=1	CCNL1_HUMAN	TRUE	TRUE	TRUE	sPISINVk	0.97	Phospho (+80), Label:13C(6)15N(2) (+8)	2.73096	0.505468	0	0.3677	0	1	0	0
Condensin complex subunit 3 OS=Homo sapiens GN=NCAPG PE=1 SV=1	CND3_HUMAN	TRUE	TRUE	TRUE	cQTAEADsEsDHEVPEPESEMK	0.98	Carbamidomethyl (+57), Phospho (+80), Phospho (+80)	1.48471	0.812062	0	-1.988	0	2	1	0
Condensin complex subunit 3 OS=Homo sapiens GN=NCAPG PE=1 SV=1	CND3_HUMAN	TRUE	TRUE	TRUE	RcQTAEADsEsDHEVPEPESEMK	0.99	Carbamidomethyl (+57), Phospho (+80), Phospho (+80)	3.363	0.573374	0	-1.863	0	0	1	0
Condensin complex subunit 3 OS=Homo sapiens GN=NCAPG PE=1 SV=1	CND3_HUMAN	TRUE	TRUE	TRUE	TLHcEGTEINsDDEQESK	1	Carbamidomethyl (+57), Phospho (+80)	5.87897	0.709948	0	1.166	0	1	1	0
Condensin complex subunit 3 OS=Homo sapiens GN=NCAPG PE=1 SV=1	CND3_HUMAN	TRUE	TRUE	TRUE	TLHcEGTEINsDDEQESk	1	Carbamidomethyl (+57), Phospho (+80), Label:13C(6)15N(2) (+8)	3.84719	0.774378	0	1.173	0	1	1	0
Condensin complex subunit 3 OS=Homo sapiens GN=NCAPG PE=1 SV=1	CND3_HUMAN	TRUE	TRUE	TRUE	TLHcEGTEINsDDEQESKEVEETATAK	0.99	Carbamidomethyl (+57), Phospho (+80)	3.27367	0.623421	0	0.4549	0	0	1	0
[truncated: 1,588 more rows]
