# Supplementary material for: LIMK2 promotes the metastatic progression of triple-negative breast cancer by activating SRPK1
Source: Oncogenesis. 2020 Aug 28;9(8):77. doi: 10.1038/s41389-020-00263-1 (PMC7455732; doi:10.1038/s41389-020-00263-1)
Supplement: Supplementary file 8 — Table S7 [file 41389_2020_263_MOESM8_ESM.xlsx]

## Sheet: Sheet1
YTMA-311	Surgical Number	Row	Col.	Tissue on TMA	Quantity	Intensity
	S11-00993 02-35	1	1	Tumor	3	M		SCORING SYSTEM
	S08-44225 04-09	1	2	Tumor	2	W		Quantity (% SRPK1 positive cells)	Intensity (SRPK1 staining Intensity)
	S08-9364 01-02	1	5	Tumor	3	W		0=0-25%	0= No Staining
	S08-44225 04-03	1	8	Tumor	3	M		1=26-50%	W = weak
	S07-24936 02-09	1	10	Tumor	3	M		2=51-75%	M = moderate
	S05-09762 02-06	1	11	Tumor	2	W		3=76-100%	S = strong
	S01-17559 01-04	2	1	Tumor	2	W
	OS09-14426 01-01	2	4	Tumor	0	0
	S09-04641 01-09	2	7	Tumor	2	W
	S09-05600 02-06	2	9	Tumor	2	M
	S09-29153 03-12	3	5	Tumor	3	M
	S09-31303 02-13	3	6	Tumor	3	S
	S10-32940 03-10	3	7	Tumor	1	W
	S10-00660 01-10	3	8	Tumor	3	M
	S10-03100 02-06	3	9	Tumor	3	W
	S10-06050 03-17	3	10	Tumor	3	M
	S10-06191 01-01	3	11	Tumor	3	S
	S10-13893 03-23	4	1	Tumor	3	W
	S10-14405 02-09	4	2	Tumor	1	W
	S10-15516 02-06	4	3	Tumor	0	0
	S10-20219 08-04	4	4	Tumor	3	W
	S10-20229 10-04	4	5	Tumor	3	M
	S10-31027 02-05	4	6	Tumor	3	M
	S10-32449 01-10	4	8	Tumor	3	S
	S12-05358 02-12	4	9	Tumor	3	S
	S12-00566 02-06	4	11	Tumor	3	M
	S12-02876 02-11	4	12	Tumor	2	M
	S12-15186 02-14	5	1	Tumor	2	W
	S12-19907 09-04	5	2	Tumor	3	W
	S12-22351 10-09	5	3	Tumor	3	S
	S07-27485 02-03	5	7	Tumor	3	M
	S07-30441 03-03	5	8	Tumor	3	M
	S07-40393 01-05	5	11	Tumor	3	M
	S07-34580 02-04	5	12	Tumor	1	W
	S07-41833 02-09	6	1	Tumor	3	M
	S08-21105 01-03	6	2	Tumor	3	M
	S08-1350 03-07	6	3	Tumor	3	S
	S08-45209 02-08	6	4	Tumor	2	W
	S10-08787 01-14	6	7	Tumor	3	S
	S11-08894 01-15	6	8	Tumor	3	S
	S11-00712 02-04	6	9	Tumor	3	M
	S11-30954 02-16	6	12	Tumor	1	W
	S11-32028 07-03	7	1	Tumor	2	W
	S11-23850 03-04	7	2	Tumor	3	M
	S09-15338 02-09	7	6	Tumor	3	M
	S09-18488 01-09	7	7	Tumor	3	W
	S09-19855 04-31	7	8	Tumor	3	M
	S09-19909 02-18	7	9	Tumor	3	S
	S11-22240 02-06	7	10	Tumor	3	S
	S11-19372 06-07	7	12	Tumor	0	0
	S10-09860 04-04	8	3	Tumor	3	M
	S03-10395 05-06	8	4	Tumor	3	M
	S00-10763 01-02	8	6	Tumor	1	M
	S04-12159 01-11	8	7	Tumor	3	S
	S01-8401 01-01	8	8	Tumor	3	M
	S02-12828 01-02	8	10	Tumor	2	W
	S07-34458 01-17	8	11	Tumor	3	W
	S00-24743 02-09	9	2	Tumor	3	W
	S09-11066 03-10	9	4	Tumor	3	W
	S12-27773 01-08	9	5	Tumor	3	M
	S12-17806 02-13	9	6	Tumor	3	S
	S01-07513 01-03	9	9	Tumor	3	S
	S02-23268 02-03	9	11	Tumor	0	0
	S02-22492 01-06	9	12	Tumor	3	W
	S02-06993 02-23	10	3	Tumor	0	0
	S02-00633 03-11	10	8	Tumor	3	S
	S00-29073 01-03	10	10	Tumor	3	W
	S01-11238 06-01	11	1	Tumor	3	W
	S01-19603 02-04	11	4	Tumor	3	W
	S01-24194 01-08	11	6	Tumor	3	W
	S01-16381 01-04	11	9	Tumor	3	S
	S02-32501 01-05	11	10	Tumor	0	0
	S03-37879 03-11	12	1	Tumor	3	S
	S03-37248 02-01	12	2	Tumor	3	M
	S03-18802 01-11	12	4	Tumor	3	W
	S04-26310 02-03	12	7	Tumor	2	W
	S04-23604 06-12	12	8	Tumor	3	S
	S04-15281 01-08	12	9	Tumor	3	S
	S06-09202 03-07	13	1	Tumor	3	S
	S06-34730 01-04	13	2	Tumor	3	M
	S10-28720 02-06	13	7	Tumor	0	0
	S12-7155 03-13	13	8	Tumor	1	M
	S10-363 05-01	13	10	Tumor	2	M
	S11-22349 01-13	13	11	Tumor	1	M
	S09-25353 01-05	14	1	Tumor	0	0
	S05-30180 02-31	14	2	Tumor	0	0
YTMA-341	Surgical Number	Row	Col.	Core Type	Quantity	Intensity
	S04-15281 01-08	1	1	Tumor	2	W
	S12-02876 02-11	1	4	Tumor	0	0
	S12-07155 03-13	1	6	Tumor	0	0
	S08-09364 01-04	1	7	Tumor	3	S
	S09-19855 04-31	1	11	Tumor	0	0
	S10-00660 01-10	1	12	Tumor	1	W
	S10-09860 04-04	2	1	Tumor	0	0
	S00-27379 03-08	2	2	Tumor	0	0
	S10-00363 05-01	2	3	Tumor	0	0
	S10-13893 03-23	2	4	Tumor	2	W
	S07-12991 03-01	2	5	Tumor	0	0
	S03-37248 02-01	2	6	Tumor	1	W
	S11-22349 01-13	2	7	Tumor	3	M
	S08-21105 01-03	2	8	Tumor	0	0
	S04-23604 06-12	2	10	Tumor	3	M
	S07-34580 02-04	2	14	Tumor	0	0
	S12-15196 02-14	3	2	Tumor	0	0
	S08-44225 04-09	3	4	Tumor	2	M
	S12-19907 09-04	3	5	Tumor	0	0
	S11-30954 02-16	3	8	Tumor	0	0
	S10-31027 02-05	3	11	Tumor	3	S
	S05-30180 02-31	3	13	Tumor	0	0
	S00-10596 01-01	3	14	Tumor	0	0
	S01-19683 02-04	4	2	Tumor	3	M
	S02-32501 01-05	4	3	Tumor	0	0
	S00-10763 01-02	4	9	Tumor	1	W
	S08-45209 02-08	4	10	Tumor	3	W
	S04-26310 02-03	4	12	Tumor	3	S
	S10-03100 02-05	5	1	Tumor	1	W
	S05-09762 02-06	5	2	Tumor	0	0
	S08-44225 04-03	5	5	Tumor	3	S
	S12-27773 01-08	5	6	Tumor	1	W
	S03-37879 03-11	5	7	Tumor	3	W
	S10-20219 08-04	5	9	Tumor	2	W
	S12-22351 10-05	5	11	Tumor	3	S
	S12-17806 02-13	5	12	Tumor	3	S
	S09-12715 09-12	6	5	Tumor	1	W
	S11-02640 01-05	6	8	Tumor	1	W
	S08-45351 01-04	6	10	Tumor	3	S
	S07-24935 02-09	6	11	Tumor	3	S
	S11-14155 04-25	6	12	Tumor	3	S
	S01-17559 01-04	6	13	Tumor	3	S
	S10-15516 02-06	6	14	Tumor	0	0
	S09-04641 01-09	7	2	Tumor	3	S
	S02-12828 01-02	7	3	Tumor	1	W
	S09-25742 02-06	7	6	Tumor	3	M
	S10-32449 01-10	7	7	Tumor	3	M
	S07-35761 02-08	7	12	Tumor	3	M
	S08-01350 03-07	7	13	Tumor	3	S
	S01-07513 01-03	8	3	Tumor	3	M
	S10-14405 02-05	8	6	Tumor	3	S
	S09-05600 02-05	8	7	Tumor	3	S
	S02-23268 02-03	8	10	Tumor	3	S
	S09-18488 01-09	8	12	Tumor	3	S
	S01-08401 01-01	8	13	Tumor	3	S
	S07-12406 01-04	8	14	Tumor	0	0
	S03-10395 05-06	9	8	Tumor	3	M
	S00-03387 01-04	9	10	Tumor	3	M
	S10-32940 03-10	9	12	Tumor	3	S
	S07-40393 01-05	9	13	Tumor	0	0
	S04-12159 01-11	9	14	Tumor	0	0
	S01-24194 01-08	10	2	Tumor	3	W
	S10-06050 03-17	10	3	Tumor	3	M
	S09-29153 03-12	10	6	Tumor	2	W
	S01-02035 01-07	10	7	Tumor	3	W
	S10-08787 01-14	10	9	Tumor	0	0
	S00-29073 01-03	10	10	Tumor	3	W
	S10-06191 01-01	10	11	Tumor	3	W
	S09-15338 02-09	11	1	Tumor	0	0
	S09-11066 03-10	11	2	Tumor	3	W
	S01-11810 01-01	11	5	Tumor	3	W
	S09-19909 02-18	11	7	Tumor	0	0
	S11-23850 03-04	11	10	Tumor	3	W
	S11-32028 07-03	11	12	Tumor	3	M
	S07-30441 03-03	11	13	Tumor	3	W
	S10-28720 02-06	11	14	Tumor	0	0
YTMA-347	Surgical Number	Row	Col.	Core Type	Quantity	Intensity
	s05-5357-01-02	1	1	Tumor	0	W
	s05-28020-01-05	1	2	Tumor	0	0
	s05-07611-01-14	1	3	Tumor	3	W
	s05-03163-02-17	1	4	Tumor	3	W
	s05-28020-07-05	1	5	Tumor	3	W
	s99-09939-01-03	1	6	Tumor	3	W
	s99-05189-01-06	1	7	Tumor	0	0
	s99-08965-01-02	1	8	Tumor	3	W
	s99-02352-01-07	1	9	Tumor	2	M
	s99-21016-01-02	1	10	Tumor	3	M
	s99-11242-01-07	1	11	Tumor	0	0
	s99-16843-01-07	1	12	Tumor	0	0
	s93-14357-01-18	2	1	Tumor	3	M
	s94-19471-01-07	2	3	Tumor	1	W
	s96-00471-02-02	2	5	Tumor	3	M
	s00-17198-01-01	2	6	Tumor	3	W
	s00-15094-01-03	2	7	Tumor	3	M
	s00-01014-01-04	2	9	Tumor	3	M
	s00-01538-02-05	2	10	Tumor	3	M
	s00-20337-02-01	2	11	Tumor	3	W
	s00-24743-02-07	2	12	Tumor	0	0
	s00-27379-03-01	3	1	Tumor	0	0
	s00-27476-01-12	3	2	Tumor	1	M
	s00-19181-0503	3	4	Tumor	3	W
	s00-08495-04-04	3	6	Tumor	3	W
	s01-14038-02-02	3	8	Tumor	1	M
	s00-10205-01-07	3	9	Tumor	3	S
	s02-11232-01-03	3	11	Tumor	3	M
	s01-03041-01-01	3	12	Tumor	0	0
	s02-12453-05-19	4	1	Tumor	3	W
	s06-01504-04-03	4	2	Tumor	0	W
	s04-19637-02-10	4	3	Tumor	3	M
	s02-13998-05-12	4	4	Tumor	2	M
	s02-06457-01-13	4	5	Tumor	3	M
	s04-10959-02-09	4	6	Tumor	3	M
	s03-07865-03-01	4	7	Tumor	3	M
	s01-26787-01-02	4	9	Tumor	1	M
	s01-02334-04-07	4	10	Tumor	3	S
	s01-34933-01-05	4	11	Tumor	3	W
	s04-15281-01-04	4	12	Tumor	3	M
	s02-03906-03-06	5	1	Tumor	0	0
	s04-33350-03-16	5	2	Tumor	3	M
	s01-28415-03-01	5	3	Tumor	0	S
	s04-06142-06-23	5	4	Tumor	3	M
	s05-23898-04-06	5	6	Tumor	3	M
	s02-29600-01-02	5	7	Tumor	3	W
	s02-12453-05-09	5	8	Tumor	3	M
	s01-24194-01-01	5	9	Tumor	3	S
	s02-13073-02-05	5	10	Tumor	3	W
	s02-00633-03-20	5	12	Tumor	3	W
	s04-33883-01-04	6	1	Tumor	3	M
	s04-12159-01-12	6	3	Tumor	2	M
	s04-04909-01-05	6	4	Tumor	3	S
	s02-08306-01-13	6	6	Tumor	3	S
	s90-01553-01-25	6	8	Tumor	3	M
	s02-12828-01-05	6	9	Tumor	3	M
	s01-15334-01-01	6	12	Tumor	0	0
	s03-10395-05-04	7	2	Tumor	3	M
	s03-06262-03-13	7	3	Tumor	3	M
	s06-08470-02-10	7	4	Tumor	3	S
	s06-00368	7	5	Tumor	3	S
	s90-18180-01-03	7	6	Tumor	3	M
	s00-13452-01-03	7	7	Tumor	3	M
	s01-18834-02-08	7	8	Tumor	3	S
	s01-19614-01-05	7	11	Tumor	1	M
	s03-18802-01-04	7	12	Tumor	0	0
	s04-40234-04-03	8	1	Tumor	0	0
	s03-007793-02-09	8	2	Tumor	3	S
	s03-26175-01-04	8	4	Tumor	3	S
	s03-12364	8	5	Tumor	3	S
	s03-31629-02-11	8	6	Tumor	3	S
	s03-08858-01-02	8	8	Tumor	1	M
	s03-17541-02-06	8	11	Tumor	3	S
	s03-14576-02-15	8	12	Tumor	3	M
	s03-34094-01-02	9	1	Tumor	3	S
	s05-05537-02014	9	2	Tumor	3	S
	s04-03649-01-03	9	3	Tumor	3	S
	s04-26310-02-25	9	4	Tumor	3	M
	s90-01864	9	5	Tumor	3	M
	s01-01933-01-3	9	6	Tumor	3	M
	s04-23604-06-05	9	9	Tumor	3	S
	s04-00637-01-01	9	10	Tumor	3	M
	s04-18843-01-01	9	12	Tumor	0	0
	s02-00626-02-01	10	1	Tumor	0	0
	s02-08643-04-07	10	2	Tumor	3	M
	s02-08938-01-12	10	3	Tumor	2	M
	s06-12962-03-07	10	4	Tumor	3	S
	s03-17635-01-02	10	5	Tumor	3	M
	s02-09173-01-05	10	6	Tumor	3	S
	s005-40348-02-22	10	7	Tumor	3	S
	s04-4909-01-03	10	8	Tumor	1	M
	s02-10633-01-06	10	10	Tumor	3	M
	s86-01072-02-05	10	12	Tumor	3	S
	s86-15353-01-03	11	1	Tumor	1	S
	s93-20872-01-05	11	5	Tumor	3	S
	s86-16767-02-12	11	7	Tumor	3	M
	s03-16150-01-01	11	8	Tumor	3	S
	s01-10053-02-07	11	11	Tumor	0	0
	s01-5404-02-06	11	12	Tumor	3	W
	s90-8474	12	1	Tumor	0	M
